# Supplementary material for: Using de novo transcriptome assembly and analysis to study RNAi in Phenacoccus solenopsis Tinsley (Hemiptera: Pseudococcidae)
Source: Sci Rep. 2019 Sep 23;9:13710. doi: 10.1038/s41598-019-49997-y (PMC6757040; doi:10.1038/s41598-019-49997-y)
Supplement: Supplementary file 1 — Supplementary information 1 [file 41598_2019_49997_MOESM1_ESM.xlsx]

## Sheet: 03_BM_Annotation
Sequence name	Sequence desc.	Sequence length	Hit desc.	Hit ACC	E-Value	Similarity	Alignment length
Gene1_Transcript_1	14-3-3 protein epsilon	774	gi|746852910|ref|XP_011057026.1|PREDICTED: 14-3-3 protein epsilon [Acromyrmex echinatior] >gi|746852912|ref|XP_011057027.1| PREDICTED: 14-3-3 protein epsilon [Acromyrmex echinatior] >gi|751219407|ref|XP_011162785.1| PREDICTED: 14-3-3 protein epsilon [Solenopsis invicta] >gi|751219409|ref|XP_011162786.1| PREDICTED: 14-3-3 protein epsilon [Solenopsis invicta] >gi|752877352|ref|XP_011256107.1| PREDI…	XP_011057026	1.45057e-167	97	245
Gene100_Transcript_112	akirin-2-like isoform x2	357	gi|939689567|ref|XP_014288729.1|PREDICTED: akirin-2-like isoform X2 [Halyomorpha halys]	XP_014288729	1.30997e-40	78	119
Gene1000_Transcript_1005	protein scarlet-like	303	gi|662187429|ref|XP_008486952.1|PREDICTED: protein scarlet-like [Diaphorina citri]	XP_008486952	1.4356e-22	67	105
Gene10000_Transcript_12314	transcriptional enhancer factor tef- partial	966	gi|646715485|gb|KDR19079.1|Transcriptional enhancer factor TEF-1, partial [Zootermopsis nevadensis]	KDR19079	0	89	320
Gene10001_Transcript_12315	elongation of very long chain fatty acids protein 6	552	gi|952528532|gb|KRT82357.1|hypothetical protein AMK59_4892 [Oryctes borbonicus]	KRT82357	1.04651e-79	85	151
Gene10002_Transcript_12317	dehydrogenase reductase sdr family member 7	984	gi|985408971|ref|XP_015369860.1|PREDICTED: dehydrogenase/reductase SDR family member 7 [Diuraphis noxia] >gi|985408973|ref|XP_015369862.1| PREDICTED: dehydrogenase/reductase SDR family member 7 [Diuraphis noxia] >gi|985408975|ref|XP_015369863.1| PREDICTED: dehydrogenase/reductase SDR family member 7 [Diuraphis noxia]	XP_015369860	3.06328e-127	72	323
Gene10003_Transcript_12318	serine threonine-protein kinase tousled-like 2 isoform x7	1347	gi|646700121|gb|KDR10419.1|Serine/threonine-protein kinase tousled-like 2 [Zootermopsis nevadensis]	KDR10419	0	89	436
Gene10004_Transcript_12321	cytokine-inducible sh2-containing protein	666	gi|646697030|gb|KDR08949.1|Cytokine-inducible SH2-containing protein [Zootermopsis nevadensis]	KDR08949	3.12926e-45	61	214
Gene10005_Transcript_12321	---NA---	393	---NA---	---NA---	---NA---	---NA---	---NA---
Gene10006_Transcript_12322	bloom syndrome protein homolog	5013	gi|985402896|ref|XP_015369236.1|PREDICTED: Bloom syndrome protein homolog [Diuraphis noxia]	XP_015369236	0	70	762
Gene10009_Transcript_12324	trafficking protein particle complex subunit 4	468	gi|91081497|ref|XP_974526.1|PREDICTED: trafficking protein particle complex subunit 4 [Tribolium castaneum] >gi|270005142|gb|EFA01590.1| hypothetical protein TcasGA2_TC007153 [Tribolium castaneum]	XP_974526	1.74417e-80	86	156
Gene1001_Transcript_1007	leucine-rich repeat neuronal protein 1-like	1692	gi|662188057|ref|XP_008487685.1|PREDICTED: leucine-rich repeat neuronal protein 1-like [Diaphorina citri]	XP_008487685	1.26771e-44	53	284
Gene10010_Transcript_12327	trna (guanine-n -)-methyltransferase non-catalytic subunit wdr4	1092	gi|970894480|ref|XP_015112681.1|PREDICTED: tRNA (guanine-N(7)-)-methyltransferase non-catalytic subunit WDR4 [Diachasma alloeum]	XP_015112681	7.90765e-41	54	313
Gene10011_Transcript_12334	inositol-trisphosphate 3-kinase a isoform x4	1095	gi|985402205|ref|XP_015368856.1|PREDICTED: inositol-trisphosphate 3-kinase A isoform X4 [Diuraphis noxia]	XP_015368856	6.77247e-161	78	365
Gene10012_Transcript_12337	ryanodine receptor	480	gi|837722183|gb|AKM95171.1|ryanodine receptor [Aphis citricidus]	AKM95171	4.18932e-101	95	160
Gene10013_Transcript_12339	dna polymerase epsilon catalytic subunit a	303	gi|328722324|ref|XP_001945457.2|PREDICTED: DNA polymerase epsilon catalytic subunit A [Acyrthosiphon pisum]	XP_001945457	6.37622e-34	91	79
Gene10014_Transcript_12342	---NA---	426	---NA---	---NA---	---NA---	---NA---	---NA---
Gene10015_Transcript_12344	---NA---	300	---NA---	---NA---	---NA---	---NA---	---NA---
Gene10016_Transcript_12346	ras-related protein rab-8a	489	gi|936602052|ref|XP_014214741.1|PREDICTED: ras-related protein Rab-8A [Copidosoma floridanum]	XP_014214741	6.41109e-93	89	159
Gene10017_Transcript_12350	argonaute- partial	336	gi|426204656|gb|AFY13246.1|argonaute-2, partial [Schistocerca gregaria]	AFY13246	2.23483e-10	52	118
Gene10018_Transcript_12353	PREDICTED: chaoptin	555	gi|939264981|ref|XP_014252515.1|PREDICTED: chaoptin [Cimex lectularius]	XP_014252515	1.1862e-57	78	185
Gene10019_Transcript_12354	hypothetical protein X975_25211, partial	1500	gi|675385830|gb|KFM78727.1|hypothetical protein X975_25211, partial [Stegodyphus mimosarum]	KFM78727	9.163e-46	52	348
Gene10020_Transcript_12355	protein oscp1	351	gi|939662811|ref|XP_014279076.1|PREDICTED: protein OSCP1 [Halyomorpha halys]	XP_014279076	2.65934e-26	68	112
Gene10022_Transcript_12358	PREDICTED: uncharacterized protein LOC105850013	1323	gi|828233977|ref|XP_012565936.1|PREDICTED: uncharacterized protein LOC105850013 [Hydra vulgaris]	XP_012565936	6.2695e-17	46	254
Gene10023_Transcript_12359	netrin receptor unc5b isoform x1	549	gi|939678832|ref|XP_014284947.1|PREDICTED: netrin receptor UNC5B isoform X1 [Halyomorpha halys]	XP_014284947	9.07407e-70	84	182
Gene10024_Transcript_12360	---NA---	972	---NA---	---NA---	---NA---	---NA---	---NA---
Gene10025_Transcript_12360	terminal uridylyltransferase 7-like	699	gi|645016482|ref|XP_001605838.3|PREDICTED: terminal uridylyltransferase 7-like [Nasonia vitripennis]	XP_001605838	5.20786e-13	47	219
Gene10026_Transcript_12363	cd109 antigen-like	735	gi|939637471|ref|XP_014294600.1|PREDICTED: ovostatin-like [Halyomorpha halys]	XP_014294600	1.07062e-48	62	226
Gene10028_Transcript_12365	retinaldehyde-binding protein 1	381	gi|665807147|ref|XP_008551841.1|PREDICTED: clavesin-1 [Microplitis demolitor]	XP_008551841	3.24151e-35	70	120
Gene10029_Transcript_12366	PREDICTED: uncharacterized protein LOC106672323	1242	gi|939277280|ref|XP_014259149.1|PREDICTED: uncharacterized protein LOC106672323 [Cimex lectularius]	XP_014259149	9.52128e-41	50	323
Gene10030_Transcript_12367	nnre_pedhc ame: full=nad h-hydrate epimerase ame: full=nad hx epimerase	606	gi|242003440|ref|XP_002422732.1|conserved hypothetical protein [Pediculus humanus corporis] >gi|380877047|sp|E0V9D8.1|NNRE_PEDHC RecName: Full=NAD(P)H-hydrate epimerase; AltName: Full=NAD(P)HX epimerase >gi|212505565|gb|EEB09994.1| conserved hypothetical protein [Pediculus humanus corporis]	XP_002422732	4.08812e-87	79	201
Gene10031_Transcript_12367	germinal-center associated nuclear protein	396	gi|642914845|ref|XP_008195023.1|PREDICTED: germinal-center associated nuclear protein [Tribolium castaneum]	XP_008195023	9.21308e-11	58	110
Gene10032_Transcript_12369	probable sulfite mitochondrial	660	gi|939257687|ref|XP_014248665.1|PREDICTED: probable sulfite oxidase, mitochondrial [Cimex lectularius]	XP_014248665	3.67241e-49	80	129
Gene10033_Transcript_12370	mitochondrial gtpase 1	966	gi|641666386|ref|XP_008183720.1|PREDICTED: mitochondrial GTPase 1 [Acyrthosiphon pisum]	XP_008183720	3.5878e-106	72	311
Gene10034_Transcript_12371	atp-dependent rna helicase p62-like	408	gi|328697425|ref|XP_003240334.1|PREDICTED: ATP-dependent RNA helicase p62-like [Acyrthosiphon pisum]	XP_003240334	5.95565e-48	74	127
Gene10035_Transcript_12373	pseudouridine-metabolizing bifunctional protein	501	gi|909577230|ref|XP_013144427.1|PREDICTED: pseudouridine-metabolizing bifunctional protein C1861.05 [Papilio polytes]	XP_013144427	5.39099e-22	56	157
Gene10036_Transcript_12375	1-phosphatidylinositol -bisphosphate phosphodiesterase gamma-1	3687	gi|939652477|ref|XP_014275178.1|PREDICTED: 1-phosphatidylinositol 4,5-bisphosphate phosphodiesterase gamma-1 [Halyomorpha halys] >gi|939652479|ref|XP_014275179.1| PREDICTED: 1-phosphatidylinositol 4,5-bisphosphate phosphodiesterase gamma-1 [Halyomorpha halys]	XP_014275178	0	83	1204
Gene10037_Transcript_12376	prickle-like protein partial	2013	gi|915655525|gb|KOC59273.1|Prickle-like protein 2, partial [Habropoda laboriosa]	KOC59273	2.36344e-88	50	567
Gene10038_Transcript_12377	osiris 18 precursor	849	gi|646707408|gb|KDR14185.1|hypothetical protein L798_11593 [Zootermopsis nevadensis]	KDR14185	3.50102e-57	64	259
Gene10040_Transcript_12378	beta-ketoacyl synthase protein	342	gi|732900557|gb|KHJ99659.1|Beta-ketoacyl synthase protein [Oesophagostomum dentatum]	KHJ99659	7.74167e-17	58	106
Gene10041_Transcript_12379	PREDICTED: uncharacterized protein LOC106662709	663	gi|939246071|ref|XP_014242433.1|PREDICTED: uncharacterized protein LOC106662709 [Cimex lectularius]	XP_014242433	8.32323e-33	57	228
Gene10042_Transcript_12382	---NA---	582	---NA---	---NA---	---NA---	---NA---	---NA---
Gene10043_Transcript_12383	PREDICTED: uncharacterized protein C45G9.7	375	gi|939255134|ref|XP_014247307.1|PREDICTED: uncharacterized protein C45G9.7 [Cimex lectularius]	XP_014247307	1.83051e-80	96	124
Gene10044_Transcript_12384	protein kinase c delta type homolog isoform x3	630	gi|985417818|ref|XP_015374351.1|PREDICTED: putative protein kinase C delta type homolog isoform X3 [Diuraphis noxia] >gi|985417821|ref|XP_015374352.1| PREDICTED: putative protein kinase C delta type homolog isoform X3 [Diuraphis noxia]	XP_015374351	6.51138e-119	90	209
Gene10045_Transcript_12386	protein fam43a	1029	gi|939667662|ref|XP_014280910.1|PREDICTED: protein FAM43A [Halyomorpha halys]	XP_014280910	9.20229e-119	88	215
Gene10047_Transcript_12390	---NA---	306	---NA---	---NA---	---NA---	---NA---	---NA---
Gene10048_Transcript_12393	melanotransferrin isoform x2	339	gi|646713602|gb|KDR17893.1|Melanotransferrin [Zootermopsis nevadensis]	KDR17893	1.00055e-40	84	94
Gene10049_Transcript_12396	glutamate receptor 1	2658	gi|189241889|ref|XP_968786.2|PREDICTED: glutamate receptor 1 [Tribolium castaneum] >gi|270016489|gb|EFA12935.1| hypothetical protein TcasGA2_TC010481 [Tribolium castaneum]	XP_968786	0	75	888
Gene1005_Transcript_1008	unc93-like protein mfsd11 isoform x2	483	gi|957821144|ref|XP_014680886.1|PREDICTED: UNC93-like protein MFSD11 isoform X2 [Priapulus caudatus]	XP_014680886	3.42555e-33	73	124
Gene10050_Transcript_12402	---NA---	579	---NA---	---NA---	---NA---	---NA---	---NA---
Gene10051_Transcript_12403	solute carrier family facilitated glucose transporter member 8	1389	gi|646710136|gb|KDR15737.1|Solute carrier family 2, facilitated glucose transporter member 8 [Zootermopsis nevadensis]	KDR15737	5.39734e-55	50	454
Gene10053_Transcript_12408	phosphatidylinositol 4-phosphate 3-kinase c2 domain-containing subunit beta isoform x4	1068	gi|805785451|ref|XP_012140361.1|PREDICTED: phosphatidylinositol 4-phosphate 3-kinase C2 domain-containing subunit beta isoform X4 [Megachile rotundata]	XP_012140361	1.24308e-80	62	363
Gene10054_Transcript_12412	tubulin alpha-3 partial	357	gi|341891357|gb|EGT47292.1|hypothetical protein CAEBREN_28751 [Caenorhabditis brenneri]	EGT47292	7.81392e-33	85	77
Gene10055_Transcript_12413	glucose dehydrogenase	495	gi|340712379|ref|XP_003394739.1|PREDICTED: glucose dehydrogenase [FAD, quinone]-like [Bombus terrestris] >gi|340712381|ref|XP_003394740.1| PREDICTED: glucose dehydrogenase [FAD, quinone]-like [Bombus terrestris] >gi|808118847|ref|XP_012176682.1| PREDICTED: glucose dehydrogenase [FAD, quinone]-like [Bombus terrestris] >gi|808118849|ref|XP_012176683.1| PREDICTED: glucose dehydrogenase [FAD, quinone…	XP_003394739	1.18595e-50	74	155
Gene10056_Transcript_12414	rho gtpase-activating protein 20-like isoform x2	330	gi|939239758|ref|XP_014262612.1|PREDICTED: rho GTPase-activating protein 20-like isoform X2 [Cimex lectularius]	XP_014262612	1.2144e-16	68	110
Gene10057_Transcript_12419	e3 ubiquitin-protein ligase rnf168	750	gi|646715315|gb|KDR18957.1|E3 ubiquitin-protein ligase RNF168 [Zootermopsis nevadensis]	KDR18957	8.07699e-28	53	242
Gene10058_Transcript_12423	---NA---	417	---NA---	---NA---	---NA---	---NA---	---NA---
Gene10059_Transcript_12425	raf homolog serine threonine-protein kinase phl	366	gi|939264248|ref|XP_014252119.1|PREDICTED: raf homolog serine/threonine-protein kinase phl [Cimex lectularius]	XP_014252119	3.6051e-37	78	104
Gene1006_Transcript_1009	26s protease regulatory subunit 10b	1188	gi|571508698|ref|XP_006571393.1|PREDICTED: 26S protease regulatory subunit 10B [Apis mellifera] >gi|572316984|ref|XP_006624102.1| PREDICTED: 26S protease regulatory subunit 10B-like [Apis dorsata] >gi|808113087|ref|XP_012176457.1| PREDICTED: 26S protease regulatory subunit 10B [Bombus terrestris] >gi|815919947|ref|XP_012244928.1| PREDICTED: 26S protease regulatory subunit 10B [Bombus impatiens] >…	XP_006571393	0	98	390
Gene10060_Transcript_12428	bicoid-interacting protein isoform a	447	gi|906475170|gb|KNC34584.1|putative RNA methyltransferase bin3 [Lucilia cuprina]	KNC34584	8.5306e-08	61	72
Gene10061_Transcript_12430	zinc finger protein 236	2670	gi|831288938|ref|XP_012675893.1|PREDICTED: zinc finger protein 236 [Clupea harengus]	XP_012675893	6.16556e-48	40	633
Gene10062_Transcript_12432	---NA---	825	---NA---	---NA---	---NA---	---NA---	---NA---
Gene10063_Transcript_12434	udp-glucuronosyltransferase 2b14-like	819	gi|189236198|ref|XP_001811749.1|PREDICTED: UDP-glucuronosyltransferase 2B14-like [Tribolium castaneum] >gi|642919239|ref|XP_008191789.1| PREDICTED: UDP-glucuronosyltransferase 2B14-like [Tribolium castaneum]	XP_001811749	2.70683e-28	54	235
Gene10064_Transcript_12436	ccr4-not transcription complex subunit 6-like isoform x1	1560	gi|815823892|ref|XP_012233277.1|PREDICTED: CCR4-NOT transcription complex subunit 6-like isoform X1 [Linepithema humile]	XP_012233277	0	89	521
Gene10065_Transcript_12437	inhibitor of bruton tyrosine kinase	1539	gi|241157302|ref|XP_002407995.1|conserved hypothetical protein [Ixodes scapularis] >gi|215494274|gb|EEC03915.1| conserved hypothetical protein [Ixodes scapularis]	XP_002407995	2.41157e-75	54	437
Gene10066_Transcript_12441	transmembrane protein 189-like	456	gi|646701106|gb|KDR10990.1|hypothetical protein L798_15069 [Zootermopsis nevadensis]	KDR10990	2.195e-46	80	109
Gene10067_Transcript_12446	protein suppressor of white apricot	849	gi|646694471|gb|KDR07998.1|hypothetical protein L798_02448, partial [Zootermopsis nevadensis]	KDR07998	2.11851e-82	70	282
Gene10068_Transcript_12447	---NA---	306	---NA---	---NA---	---NA---	---NA---	---NA---
Gene10069_Transcript_12448	class e basic helix-loop-helix protein 22	609	gi|193664445|ref|XP_001950802.1|PREDICTED: class E basic helix-loop-helix protein 22 [Acyrthosiphon pisum]	XP_001950802	1.55694e-81	85	171
Gene1007_Transcript_1010	Ketosamine-3-kinase	933	gi|646722785|gb|KDR23660.1|Ketosamine-3-kinase [Zootermopsis nevadensis]	KDR23660	5.24972e-98	61	319
Gene10070_Transcript_12450	---NA---	501	---NA---	---NA---	---NA---	---NA---	---NA---
Gene10072_Transcript_12452	tyrosine-protein phosphatase non-receptor type 4	339	gi|985415764|ref|XP_015373298.1|PREDICTED: tyrosine-protein phosphatase non-receptor type 4 [Diuraphis noxia]	XP_015373298	5.41604e-48	83	113
Gene10073_Transcript_12456	serine threonine-protein kinase pctaire-2	459	gi|646717907|gb|KDR20587.1|Serine/threonine-protein kinase PCTAIRE-2 [Zootermopsis nevadensis]	KDR20587	2.64828e-36	77	119
Gene10074_Transcript_12459	glucosylceramidase-like isoform x1	753	gi|646700391|gb|KDR10552.1|Glucosylceramidase [Zootermopsis nevadensis]	KDR10552	1.37701e-103	76	250
Gene10075_Transcript_12460	tectonin beta-propeller repeat-containing	1185	gi|668460413|gb|KFB48078.1|hypothetical protein ZHAS_00016049 [Anopheles sinensis]	KFB48078	4.91633e-153	74	397
Gene10076_Transcript_12462	3-hydroxyacyl- dehydrogenase type-2	768	gi|817206807|ref|XP_012279357.1|PREDICTED: 3-hydroxyacyl-CoA dehydrogenase type-2 [Orussus abietinus]	XP_012279357	6.83787e-109	76	253
Gene10078_Transcript_12464	---NA---	384	---NA---	---NA---	---NA---	---NA---	---NA---
Gene10079_Transcript_12466	udp-glucuronosyltransferase partial	618	gi|646721423|gb|KDR22771.1|UDP-glucuronosyltransferase 2C1, partial [Zootermopsis nevadensis]	KDR22771	1.40566e-57	67	205
Gene1008_Transcript_1012	myosin heavy chain 95f isoform x1	3771	gi|939646604|ref|XP_014273107.1|PREDICTED: myosin heavy chain 95F isoform X2 [Halyomorpha halys]	XP_014273107	0	83	1239
Gene10080_Transcript_12468	lysosome-associated membrane glycoprotein 5	795	gi|328709244|ref|XP_003243909.1|PREDICTED: uncharacterized protein LOC100572962 isoform X2 [Acyrthosiphon pisum]	XP_003243909	4.95843e-46	63	187
Gene10082_Transcript_12468	---NA---	303	---NA---	---NA---	---NA---	---NA---	---NA---
Gene10083_Transcript_12469	lysosomal pro-x carboxypeptidase	1440	gi|357606522|gb|EHJ65099.1|putative Lysosomal Pro-X carboxypeptidase [Danaus plexippus]	EHJ65099	1.76727e-111	58	482
Gene10084_Transcript_12470	phosphatase ptc7-like protein	909	gi|646721949|gb|KDR23093.1|Phosphatase PTC7-like protein [Zootermopsis nevadensis]	KDR23093	1.04447e-140	81	303
Gene10085_Transcript_12472	---NA---	570	---NA---	---NA---	---NA---	---NA---	---NA---
Gene10086_Transcript_12474	f-box lrr-repeat protein 20 isoform x1	327	gi|759076519|ref|XP_011347996.1|PREDICTED: F-box/LRR-repeat protein 20 isoform X1 [Cerapachys biroi]	XP_011347996	6.41695e-30	90	66
Gene10087_Transcript_12475	serine threonine-protein kinase tbk1	765	gi|662204449|ref|XP_008475603.1|PREDICTED: serine/threonine-protein kinase TBK1 [Diaphorina citri]	XP_008475603	1.98287e-136	86	254
Gene10088_Transcript_12475	inhibitor of nuclear factor kappa-b kinase subunit epsilon	444	gi|768446768|ref|XP_011565340.1|PREDICTED: serine/threonine-protein kinase TBK1 [Plutella xylostella]	XP_011565340	2.93515e-70	99	109
Gene10089_Transcript_12476	low quality protein: g-protein coupled receptor mth2-like	996	gi|985397277|ref|XP_015366176.1|PREDICTED: LOW QUALITY PROTEIN: G-protein coupled receptor Mth2-like [Diuraphis noxia]	XP_015366176	4.51172e-67	66	277
Gene10090_Transcript_12476	---NA---	570	---NA---	---NA---	---NA---	---NA---	---NA---
Gene10092_Transcript_12481	neuronal membrane glycoprotein m6-a	846	gi|646715829|gb|KDR19297.1|Neuronal membrane glycoprotein M6-b, partial [Zootermopsis nevadensis]	KDR19297	3.20839e-114	80	257
Gene10093_Transcript_12482	broad-complex core protein isoforms 1 2 3 4 5-like isoform x2	972	gi|985418128|ref|XP_015374507.1|PREDICTED: broad-complex core protein isoforms 1/2/3/4/5-like isoform X2 [Diuraphis noxia]	XP_015374507	1.81934e-35	77	129
Gene10094_Transcript_12483	programmed cell death protein 4	336	gi|646696203|gb|KDR08650.1|Programmed cell death protein 4 [Zootermopsis nevadensis]	KDR08650	5.83227e-53	89	110
Gene10095_Transcript_12485	---NA---	570	---NA---	---NA---	---NA---	---NA---	---NA---
Gene10096_Transcript_12486	molybdenum cofactor biosynthesis protein 1 isoform x2	732	gi|939670816|ref|XP_014282135.1|PREDICTED: molybdenum cofactor biosynthesis protein 1 isoform X3 [Halyomorpha halys]	XP_014282135	2.50439e-106	80	238
Gene10098_Transcript_12487	PREDICTED: uncharacterized protein LOC106664748	954	gi|939253102|ref|XP_014246212.1|PREDICTED: uncharacterized protein LOC106664748 [Cimex lectularius]	XP_014246212	2.33157e-85	78	285
Gene10099_Transcript_12489	gastrula zinc finger	606	gi|742216222|ref|XP_010897893.1|PREDICTED: zinc finger protein 568-like [Esox lucius]	XP_010897893	3.65381e-07	46	142
Gene101_Transcript_113	hexosaminidase d-like	1428	gi|936711909|ref|XP_014233916.1|PREDICTED: hexosaminidase D-like [Trichogramma pretiosum]	XP_014233916	4.14387e-170	68	483
Gene10101_Transcript_12490	mucin-22 isoform x3	375	gi|645004271|ref|XP_008208504.1|PREDICTED: mucin-22 isoform X3 [Nasonia vitripennis]	XP_008208504	1.03961e-18	66	127
Gene10102_Transcript_12493	e3 ubiquitin-protein ligase partial	588	gi|646724076|gb|KDR24466.1|putative E3 ubiquitin-protein ligase sinah, partial [Zootermopsis nevadensis]	KDR24466	1.67722e-53	73	183
Gene10103_Transcript_12496	mur ligase domain containing protein	297	gi|597846230|gb|EYB95745.1|hypothetical protein Y032_0156g3122 [Ancylostoma ceylanicum]	EYB95745	2.41843e-08	56	101
Gene10104_Transcript_12499	calcium calmodulin-dependent protein kinase type 1 isoform x2	840	gi|644993718|ref|XP_008213067.1|PREDICTED: calcium/calmodulin-dependent protein kinase type 1 isoform X2 [Nasonia vitripennis]	XP_008213067	8.87734e-171	94	256
Gene10106_Transcript_12500	dual specificity protein	1350	gi|242004811|ref|XP_002423270.1|dual specificity protein phosphatase, putative [Pediculus humanus corporis] >gi|212506272|gb|EEB10532.1| dual specificity protein phosphatase, putative [Pediculus humanus corporis]	XP_002423270	3.49366e-158	70	453
Gene10108_Transcript_12501	PREDICTED: uncharacterized protein LOC105849458	1194	gi|828231846|ref|XP_012565288.1|PREDICTED: uncharacterized protein LOC105849458 [Hydra vulgaris]	XP_012565288	1.8864e-52	49	429
Gene10109_Transcript_12502	staphylococcal nuclease domain-containing protein 1-like	963	gi|961121621|ref|XP_014782702.1|PREDICTED: staphylococcal nuclease domain-containing protein 1-like [Octopus bimaculoides] >gi|918299535|gb|KOF74019.1| hypothetical protein OCBIM_22036895mg [Octopus bimaculoides]	XP_014782702	2.8727e-97	67	327
Gene1011_Transcript_1014	gtp-binding protein rheb-like protein	549	gi|646702398|gb|KDR11610.1|GTP-binding protein Rheb-like protein [Zootermopsis nevadensis]	KDR11610	7.52888e-113	95	182
Gene10111_Transcript_12507	hypothetical protein	921	gi|769139224|ref|WP_044916924.1|hypothetical protein [Butyrivibrio sp. WCE2006]	WP_044916924	2.33881e-09	49	215
Gene10112_Transcript_12507	PREDICTED: uncharacterized protein LOC105849458	591	gi|828231846|ref|XP_012565288.1|PREDICTED: uncharacterized protein LOC105849458 [Hydra vulgaris]	XP_012565288	1.37734e-17	52	179
Gene10114_Transcript_12508	vesicular glutamate transporter 3-like	378	gi|939276629|ref|XP_014258795.1|PREDICTED: sialin-like [Cimex lectularius] >gi|939276631|ref|XP_014258796.1| PREDICTED: sialin-like [Cimex lectularius]	XP_014258795	6.60264e-15	64	78
Gene10115_Transcript_12509	huntingtin isoform x2	861	gi|749794979|ref|XP_011150853.1|PREDICTED: huntingtin isoform X2 [Harpegnathos saltator]	XP_011150853	2.22397e-60	64	284
Gene10117_Transcript_12510	---NA---	444	---NA---	---NA---	---NA---	---NA---	---NA---
Gene10118_Transcript_12511	villin-1-like isoform x1	2295	gi|939263504|ref|XP_014251721.1|PREDICTED: villin-1-like isoform X1 [Cimex lectularius]	XP_014251721	0	68	769
Gene10119_Transcript_12514	---NA---	330	---NA---	---NA---	---NA---	---NA---	---NA---
Gene1012_Transcript_1015	probable cation-transporting atpase 13a3 isoform x1	1818	gi|939627714|ref|XP_014288690.1|PREDICTED: probable cation-transporting ATPase 13A3 [Halyomorpha halys]	XP_014288690	0	70	567
Gene10120_Transcript_12516	PREDICTED: uncharacterized protein LOC100167494	303	gi|193699947|ref|XP_001950191.1|PREDICTED: uncharacterized protein LOC100167494 [Acyrthosiphon pisum]	XP_001950191	4.27067e-07	54	70
Gene10121_Transcript_12519	protein cramped isoform x1	2154	gi|193596765|ref|XP_001952351.1|PREDICTED: protein cramped isoform X1 [Acyrthosiphon pisum]	XP_001952351	3.43838e-93	49	736
Gene10123_Transcript_12520	b-cell receptor-associated protein 31-like	660	gi|156551872|ref|XP_001603255.1|PREDICTED: B-cell receptor-associated protein 31-like [Nasonia vitripennis] >gi|645014946|ref|XP_008206248.1| PREDICTED: B-cell receptor-associated protein 31-like [Nasonia vitripennis] >gi|645014948|ref|XP_008206249.1| PREDICTED: B-cell receptor-associated protein 31-like [Nasonia vitripennis] >gi|645014951|ref|XP_008206250.1| PREDICTED: B-cell receptor-associated…	XP_001603255	3.73676e-67	79	215
Gene10124_Transcript_12523	werner syndrome atp-dependent helicase homolog	930	gi|193697793|ref|XP_001950864.1|PREDICTED: Werner syndrome ATP-dependent helicase homolog [Acyrthosiphon pisum]	XP_001950864	5.05881e-114	74	283
Gene10125_Transcript_12523	werner syndrome atp-dependent helicase homolog	393	gi|939695617|ref|XP_014291916.1|PREDICTED: Werner syndrome ATP-dependent helicase-like [Halyomorpha halys]	XP_014291916	8.14432e-51	79	127
Gene10126_Transcript_12524	secretory phospholipase a2 receptor-like isoform x1	660	gi|939238327|ref|XP_014261842.1|PREDICTED: secretory phospholipase A2 receptor-like isoform X1 [Cimex lectularius] >gi|939238329|ref|XP_014261843.1| PREDICTED: secretory phospholipase A2 receptor-like isoform X1 [Cimex lectularius] >gi|939238331|ref|XP_014261844.1| PREDICTED: secretory phospholipase A2 receptor-like isoform X1 [Cimex lectularius]	XP_014261842	1.18947e-28	51	195
Gene10127_Transcript_12525	wd repeat-containing protein 44	336	gi|826421463|ref|XP_012525691.1|PREDICTED: WD repeat-containing protein 44 [Monomorium pharaonis]	XP_012525691	7.68253e-52	81	124
Gene10128_Transcript_12529	---NA---	1974	---NA---	---NA---	---NA---	---NA---	---NA---
Gene1013_Transcript_1016	PREDICTED: uncharacterized protein LOC105849458	2028	gi|828231846|ref|XP_012565288.1|PREDICTED: uncharacterized protein LOC105849458 [Hydra vulgaris]	XP_012565288	1.42714e-48	46	695
Gene10131_Transcript_12530	ribonucleoprotein ptb-binding 1-like isoform x2	297	gi|328716359|ref|XP_003245909.1|PREDICTED: ribonucleoprotein PTB-binding 1-like isoform X2 [Acyrthosiphon pisum]	XP_003245909	2.56521e-40	86	99
Gene10132_Transcript_12531	glucose dehydrogenase	720	gi|646710895|gb|KDR16285.1|Glucose dehydrogenase [acceptor] [Zootermopsis nevadensis]	KDR16285	1.68726e-105	88	211
Gene10133_Transcript_12531	glucose dehydrogenase	702	gi|193664529|ref|XP_001945226.1|PREDICTED: glucose dehydrogenase [FAD, quinone] [Acyrthosiphon pisum]	XP_001945226	1.42132e-124	91	235
Gene10134_Transcript_12532	PREDICTED: uncharacterized protein LOC100575142	1272	gi|641669077|ref|XP_008184675.1|PREDICTED: uncharacterized protein LOC100575142 [Acyrthosiphon pisum]	XP_008184675	1.24398e-51	59	347
Gene10135_Transcript_12534	proteinase inhibitor i4 serpin	798	gi|124487691|gb|ABN11933.1|serine protease inhibitor-like protein [Maconellicoccus hirsutus]	ABN11933	2.31764e-42	54	262
Gene10137_Transcript_12535	5-hydroxyisourate hydrolase	1161	gi|646693418|gb|KDR07690.1|5-hydroxyisourate hydrolase [Zootermopsis nevadensis]	KDR07690	2.41953e-33	42	373
Gene10138_Transcript_12537	---NA---	846	---NA---	---NA---	---NA---	---NA---	---NA---
Gene10139_Transcript_12537	---NA---	387	---NA---	---NA---	---NA---	---NA---	---NA---
Gene1014_Transcript_1017	low quality protein: autophagy-related protein 2 homolog a	1494	gi|645016816|ref|XP_008211641.1|PREDICTED: LOW QUALITY PROTEIN: autophagy-related protein 2 homolog A [Nasonia vitripennis]	XP_008211641	0	75	470
Gene10141_Transcript_12541	calcium-dependent secretion activator	387	gi|939648211|ref|XP_014296080.1|PREDICTED: calcium-dependent secretion activator [Microplitis demolitor]	XP_014296080	2.26609e-66	89	128
Gene10142_Transcript_12541	calcium-dependent secretion activator isoform x1	309	gi|939678179|ref|XP_014284737.1|PREDICTED: calcium-dependent secretion activator isoform X1 [Halyomorpha halys] >gi|939678183|ref|XP_014284738.1| PREDICTED: calcium-dependent secretion activator isoform X1 [Halyomorpha halys] >gi|939678187|ref|XP_014284739.1| PREDICTED: calcium-dependent secretion activator isoform X1 [Halyomorpha halys] >gi|939678189|ref|XP_014284740.1| PREDICTED: calcium-depend…	XP_014284737	4.08722e-44	89	91
Gene10143_Transcript_12544	hypothetical protein L798_04980	2172	gi|646717832|gb|KDR20530.1|hypothetical protein L798_04980 [Zootermopsis nevadensis]	KDR20530	3.26025e-64	49	768
Gene10144_Transcript_12545	PREDICTED: uncharacterized protein LOC107162760	624	gi|985395608|ref|XP_015365263.1|PREDICTED: uncharacterized protein LOC107162760 [Diuraphis noxia]	XP_015365263	3.01246e-26	53	202
Gene10145_Transcript_12547	rna-binding protein rsf1- partial	624	gi|170035265|ref|XP_001845491.1|conserved hypothetical protein [Culex quinquefasciatus] >gi|167877141|gb|EDS40524.1| conserved hypothetical protein [Culex quinquefasciatus]	XP_001845491	1.14604e-21	77	79
Gene10146_Transcript_12547	---NA---	390	---NA---	---NA---	---NA---	---NA---	---NA---
Gene10147_Transcript_12549	cytochrome p450 4c1-like isoform x1	324	gi|641651630|ref|XP_008190205.1|PREDICTED: cytochrome P450 4g15-like [Acyrthosiphon pisum]	XP_008190205	9.87992e-35	73	106
Gene10148_Transcript_12558	---NA---	513	---NA---	---NA---	---NA---	---NA---	---NA---
Gene10149_Transcript_12559	---NA---	519	---NA---	---NA---	---NA---	---NA---	---NA---
Gene1015_Transcript_1018	protein tweety isoform x1	1677	gi|939234002|ref|XP_014242972.1|PREDICTED: protein tweety isoform X1 [Cimex lectularius] >gi|939234004|ref|XP_014242980.1| PREDICTED: protein tweety isoform X1 [Cimex lectularius] >gi|939234006|ref|XP_014242989.1| PREDICTED: protein tweety isoform X1 [Cimex lectularius]	XP_014242972	1.08121e-150	67	570
Gene10150_Transcript_12560	von willebrand factor type egf and pentraxin domain-containing protein 1	1632	gi|985398534|ref|XP_015366843.1|PREDICTED: sushi, von Willebrand factor type A, EGF and pentraxin domain-containing protein 1 [Diuraphis noxia]	XP_015366843	0	89	544
Gene10151_Transcript_12562	MULTISPECIES: hypothetical protein	417	gi|495856285|ref|WP_008580864.1|MULTISPECIES: hypothetical protein [spotted fever group] >gi|239922540|gb|EER22564.1| conserved hypothetical protein [Rickettsia endosymbiont of Ixodes scapularis] >gi|641466596|gb|KDO02768.1| putative AAA-ATPase [Rickettsia buchneri]	WP_008580864	9.0703e-15	67	84
Gene10152_Transcript_12563	---NA---	423	---NA---	---NA---	---NA---	---NA---	---NA---
Gene10153_Transcript_12565	aminopeptidase n-like	837	gi|939678290|ref|XP_014284771.1|PREDICTED: aminopeptidase N-like [Halyomorpha halys]	XP_014284771	2.05736e-17	44	277
Gene10154_Transcript_12565	endoplasmic reticulum aminopeptidase 2-like	618	gi|985412463|ref|XP_015371746.1|PREDICTED: endoplasmic reticulum aminopeptidase 2-like [Diuraphis noxia] >gi|985412465|ref|XP_015371747.1| PREDICTED: endoplasmic reticulum aminopeptidase 2-like [Diuraphis noxia]	XP_015371746	5.85231e-07	43	179
Gene10156_Transcript_12568	chitobiosyldiphosphodolichol beta-mannosyltransferase	1230	gi|193657147|ref|XP_001952785.1|PREDICTED: chitobiosyldiphosphodolichol beta-mannosyltransferase [Acyrthosiphon pisum]	XP_001952785	1.09578e-151	70	414
Gene10157_Transcript_12570	chromosome transmission fidelity protein 18 homolog	2349	gi|328703928|ref|XP_001944185.2|PREDICTED: chromosome transmission fidelity protein 18 homolog [Acyrthosiphon pisum]	XP_001944185	0	63	791
Gene10158_Transcript_12570	---NA---	411	---NA---	---NA---	---NA---	---NA---	---NA---
Gene10159_Transcript_12571	carboxyl choline esterase cce017a	945	gi|294846820|gb|ADF43483.1|carboxyl/choline esterase CCE017a [Helicoverpa armigera]	ADF43483	1.00681e-41	52	301
Gene10160_Transcript_12572	dna repair protein complementing xp-g cells homolog	696	gi|939255960|ref|XP_014247754.1|PREDICTED: DNA repair protein complementing XP-G cells homolog [Cimex lectularius] >gi|939255962|ref|XP_014247755.1| PREDICTED: DNA repair protein complementing XP-G cells homolog [Cimex lectularius]	XP_014247754	1.83754e-69	74	236
Gene10161_Transcript_12573	vesicle-associated membrane protein-associated protein b	732	gi|646721589|gb|KDR22867.1|Vesicle-associated membrane protein-associated protein B [Zootermopsis nevadensis]	KDR22867	7.65772e-79	78	215
Gene10162_Transcript_12575	---NA---	651	---NA---	---NA---	---NA---	---NA---	---NA---
Gene10163_Transcript_12580	protein fam166b-like	465	gi|985419973|ref|XP_015375482.1|PREDICTED: protein FAM166B-like [Diuraphis noxia] >gi|985419975|ref|XP_015375483.1| PREDICTED: protein FAM166B-like [Diuraphis noxia]	XP_015375482	2.60205e-21	58	129
Gene10164_Transcript_12582	probable serine threonine-protein kinase ddb_g0282963	1656	gi|662220783|ref|XP_008484546.1|PREDICTED: cytokine-inducible SH2-containing protein-like [Diaphorina citri] >gi|662220785|ref|XP_008484547.1| PREDICTED: cytokine-inducible SH2-containing protein-like [Diaphorina citri]	XP_008484546	1.05166e-78	87	171
Gene10166_Transcript_12585	---NA---	573	---NA---	---NA---	---NA---	---NA---	---NA---
Gene10167_Transcript_12587	tyrosine-protein kinase abl isoform x2	2088	gi|939233404|ref|XP_014240118.1|PREDICTED: tyrosine-protein kinase Abl isoform X2 [Cimex lectularius]	XP_014240118	4.45388e-120	55	711
Gene1017_Transcript_1019	glycerol-3-phosphate mitochondrial isoform x1	1560	gi|642924308|ref|XP_008194241.1|PREDICTED: glycerol-3-phosphate dehydrogenase, mitochondrial isoform X3 [Tribolium castaneum] >gi|270007868|gb|EFA04316.1| hypothetical protein TcasGA2_TC014609 [Tribolium castaneum]	XP_008194241	0	87	525
Gene10170_Transcript_12588	mitochondrial atp synthase gamma-subunit	657	gi|124487976|gb|ABN12071.1|putative mitochondrial ATP synthase gamma-subunit [Maconellicoccus hirsutus]	ABN12071	1.46145e-136	94	218
Gene10171_Transcript_12589	protein mef2bnb homolog	381	gi|939272297|ref|XP_014256436.1|PREDICTED: protein MEF2BNB homolog [Cimex lectularius]	XP_014256436	1.04065e-36	82	106
Gene10172_Transcript_12590	40s ribosomal protein	321	gi|54039492|sp|Q86FP7.1|RS23_DERVARecName: Full=40S ribosomal protein S23 >gi|30025641|gb|AAP04351.1| 40S ribosomal protein S23 [Dermacentor variabilis]	Q86FP7	1.28303e-66	99	105
Gene10174_Transcript_12600	transcription initiation factor tfiid subunit 8	561	gi|646709831|gb|KDR15520.1|Transcription initiation factor TFIID subunit 8 [Zootermopsis nevadensis]	KDR15520	9.46648e-50	64	187
Gene10175_Transcript_12601	platelet glycoprotein v	1509	gi|328717641|ref|XP_001952692.2|PREDICTED: platelet glycoprotein V [Acyrthosiphon pisum]	XP_001952692	3.43662e-46	52	482
Gene10176_Transcript_12603	---NA---	429	---NA---	---NA---	---NA---	---NA---	---NA---
Gene10177_Transcript_12604	phenoloxidase 2-like	2166	gi|501295054|dbj|BAN20821.1|prophenoloxidase [Riptortus pedestris]	BAN20821	0	75	677
Gene10179_Transcript_12605	hypothetical protein L798_08703	342	gi|646722541|gb|KDR23499.1|hypothetical protein L798_08703 [Zootermopsis nevadensis]	KDR23499	1.85363e-08	59	96
Gene10180_Transcript_12606	coiled-coil domain containing 94	678	gi|985409084|ref|XP_015369922.1|PREDICTED: coiled-coil domain-containing protein 94-like [Diuraphis noxia]	XP_015369922	7.04639e-101	87	207
Gene10181_Transcript_12607	---NA---	714	---NA---	---NA---	---NA---	---NA---	---NA---
Gene10182_Transcript_12608	ribosomal protein l11	318	gi|121543815|gb|ABM55572.1|putative ribosomal protein L11 [Maconellicoccus hirsutus]	ABM55572	1.52666e-68	100	105
Gene10183_Transcript_12610	trans- -enoyl- reductase-like isoform x1	618	gi|641667583|ref|XP_008184138.1|PREDICTED: trans-2,3-enoyl-CoA reductase-like isoform X1 [Acyrthosiphon pisum] >gi|239789843|dbj|BAH71520.1| ACYPI001763 [Acyrthosiphon pisum]	XP_008184138	1.28353e-101	82	205
Gene10184_Transcript_12611	---NA---	342	---NA---	---NA---	---NA---	---NA---	---NA---
Gene10185_Transcript_12612	methylosome subunit picln-like	309	gi|926619955|ref|XP_013775248.1|PREDICTED: methylosome subunit pICln-like [Limulus polyphemus]	XP_013775248	2.49697e-14	59	100
Gene10186_Transcript_12613	pre-rrna-processing protein tsr2-like protein	534	gi|646714724|gb|KDR18578.1|Pre-rRNA-processing protein TSR2-like protein [Zootermopsis nevadensis]	KDR18578	6.01122e-14	57	112
Gene10187_Transcript_12614	PREDICTED: uncharacterized protein LOC105458516	540	gi|780701637|ref|XP_011702185.1|PREDICTED: uncharacterized protein LOC105458516 [Wasmannia auropunctata]	XP_011702185	6.68126e-29	61	143
Gene10188_Transcript_12615	mitogen-activated protein kinase kinase kinase kinase 5 isoform x6	396	gi|805789255|ref|XP_012141401.1|PREDICTED: mitogen-activated protein kinase kinase kinase kinase 5 isoform X6 [Megachile rotundata]	XP_012141401	1.00521e-80	96	132
Gene10189_Transcript_12616	ubiquitin-like-conjugating enzyme atg3	1017	gi|242021253|ref|XP_002431060.1|conserved hypothetical protein [Pediculus humanus corporis] >gi|212516289|gb|EEB18322.1| conserved hypothetical protein [Pediculus humanus corporis]	XP_002431060	3.18676e-143	80	343
Gene1019_Transcript_1020	zinc transporter 1	1206	gi|801376237|ref|XP_012063938.1|PREDICTED: zinc transporter 1 [Atta cephalotes]	XP_012063938	6.91407e-121	69	393
Gene10190_Transcript_12618	transcription initiation factor tfiid subunit 13 isoform x1	381	gi|769860530|ref|XP_011642011.1|PREDICTED: transcription initiation factor TFIID subunit 13 isoform X1 [Pogonomyrmex barbatus] >gi|769860532|ref|XP_011642012.1| PREDICTED: transcription initiation factor TFIID subunit 13 isoform X1 [Pogonomyrmex barbatus]	XP_011642011	1.58988e-59	88	125
Gene10191_Transcript_12619	5 -3 exoribonuclease partial	537	gi|89269888|emb|CAJ83489.1|5'-3' exoribonuclease 1, partial [Xenopus tropicalis]	CAJ83489	2.70002e-96	86	179
Gene10192_Transcript_12622	comm domain-containing protein 4	564	gi|193662085|ref|XP_001945275.1|PREDICTED: COMM domain-containing protein 4 [Acyrthosiphon pisum]	XP_001945275	6.59511e-20	57	188
Gene10193_Transcript_12623	probable rna-binding protein eif1ad	351	gi|41054860|ref|NP_956762.1|probable RNA-binding protein EIF1AD [Danio rerio] >gi|82240205|sp|Q7SY07.1|EIF1A_DANRE RecName: Full=Probable RNA-binding protein EIF1AD; AltName: Full=Eukaryotic translation initiation factor 1A domain-containing protein >gi|32766657|gb|AAH55173.1| Zgc:63631 [Danio rerio]	NP_956762	4.10758e-27	71	98
Gene10194_Transcript_12629	cystathionine beta-lyase	681	gi|359843264|gb|AEV89767.1|cystathionine beta-lyase, partial [Schistocerca gregaria]	AEV89767	1.37214e-73	72	195
Gene10195_Transcript_12630	proteasome subunit alpha type-6-like	813	gi|972176924|ref|XP_015190489.1|PREDICTED: proteasome subunit alpha type-6-like [Polistes dominula]	XP_015190489	5.53969e-135	90	245
Gene10196_Transcript_12631	transmembrane protein mitochondrial-like	543	gi|926616400|ref|XP_013773318.1|PREDICTED: transmembrane protein 11, mitochondrial-like [Limulus polyphemus]	XP_013773318	2.2415e-52	66	174
Gene10197_Transcript_12633	abc transporter g family member 20 isoform x2	522	gi|328718628|ref|XP_003246532.1|PREDICTED: ABC transporter G family member 20 isoform X2 [Acyrthosiphon pisum] >gi|328718630|ref|XP_003246533.1| PREDICTED: ABC transporter G family member 20 isoform X2 [Acyrthosiphon pisum]	XP_003246532	2.04594e-95	93	173
Gene10198_Transcript_12634	membrane-bound transcription factor site-2 protease	1488	gi|939241508|ref|XP_014240010.1|PREDICTED: membrane-bound transcription factor site-2 protease [Cimex lectularius]	XP_014240010	5.48098e-135	62	453
Gene10199_Transcript_12635	acetyl- mitochondrial	741	gi|328701395|ref|XP_001947313.2|PREDICTED: acetyl-CoA acetyltransferase, mitochondrial [Acyrthosiphon pisum]	XP_001947313	2.47033e-105	85	224
Gene102_Transcript_114	dnaj homolog subfamily c member 7	1272	gi|939670674|ref|XP_014282079.1|PREDICTED: dnaJ homolog subfamily C member 7 [Halyomorpha halys]	XP_014282079	2.89155e-160	76	399
Gene1020_Transcript_1021	---NA---	561	---NA---	---NA---	---NA---	---NA---	---NA---
Gene10200_Transcript_12636	thap domain-containing protein 6-like	618	gi|974084665|ref|XP_015240287.1|PREDICTED: THAP domain-containing protein 6-like [Cyprinodon variegatus]	XP_015240287	2.85465e-09	49	121
Gene10201_Transcript_12637	cation-transporting atpase 13a3	831	gi|646658364|gb|KDQ84122.1|putative cation-transporting ATPase 13A3 [Zootermopsis nevadensis]	KDQ84122	1.7847e-33	64	176
Gene10202_Transcript_12639	26s proteasome non-atpase regulatory subunit 1	351	gi|939268271|ref|XP_014254277.1|PREDICTED: 26S proteasome non-ATPase regulatory subunit 1 [Cimex lectularius]	XP_014254277	1.85982e-30	83	83
Gene10203_Transcript_12641	ras-like protein 2 isoform x1	612	gi|345493329|ref|XP_001604213.2|PREDICTED: ras-like protein 2 isoform X1 [Nasonia vitripennis] >gi|645035049|ref|XP_008209066.1| PREDICTED: ras-like protein 2 isoform X1 [Nasonia vitripennis]	XP_001604213	6.29498e-116	93	200
Gene10204_Transcript_12643	alpha- sarcomeric-like	693	gi|662193004|ref|XP_008469384.1|PREDICTED: alpha-actinin, sarcomeric-like [Diaphorina citri]	XP_008469384	5.63637e-150	97	225
Gene10206_Transcript_12644	---NA---	489	---NA---	---NA---	---NA---	---NA---	---NA---
Gene10207_Transcript_12646	PREDICTED: uncharacterized protein LOC100167481	348	gi|641664847|ref|XP_008183161.1|PREDICTED: uncharacterized protein LOC100167481 [Acyrthosiphon pisum]	XP_008183161	2.8301e-26	73	115
Gene10208_Transcript_12647	tudor staphylococcus micrococcal nuclease isoform x1	1026	gi|229577219|ref|NP_001153329.1|tudor staphylococcus/micrococcal nuclease [Nasonia vitripennis] >gi|645022274|ref|XP_008211060.1| PREDICTED: tudor staphylococcus/micrococcal nuclease isoform X1 [Nasonia vitripennis] >gi|645022277|ref|XP_008211066.1| PREDICTED: tudor staphylococcus/micrococcal nuclease isoform X1 [Nasonia vitripennis]	NP_001153329	1.83795e-71	63	345
Gene1021_Transcript_1024	ribosome biogenesis protein wdr12 homolog	1044	gi|925670758|gb|KOX68667.1|Ribosome biogenesis protein WDR12 like protein [Melipona quadrifasciata]	KOX68667	2.68959e-137	72	347
Gene10210_Transcript_12648	protein extra-macrochaetae	483	gi|662212293|ref|XP_008479874.1|PREDICTED: protein extra-macrochaetae [Diaphorina citri]	XP_008479874	1.35411e-33	80	102
Gene10211_Transcript_12649	patronin isoform x7	2988	gi|939652643|ref|XP_014275245.1|PREDICTED: patronin isoform X7 [Halyomorpha halys]	XP_014275245	2.79922e-121	63	620
Gene10213_Transcript_12650	atp-dependent helicase brm isoform x1	795	gi|985396914|ref|XP_015365977.1|PREDICTED: ATP-dependent helicase brm [Diuraphis noxia]	XP_015365977	1.90591e-95	81	264
Gene10214_Transcript_12651	alpha beta hydrolase domain containing protein	1227	gi|939240327|ref|XP_014239389.1|PREDICTED: phospholipase ABHD3 [Cimex lectularius]	XP_014239389	1.10927e-138	70	395
Gene10215_Transcript_12652	constitutive coactivator of peroxisome proliferator-activated receptor gamma	642	gi|646713176|gb|KDR17634.1|Constitutive coactivator of peroxisome proliferator-activated receptor gamma [Zootermopsis nevadensis]	KDR17634	8.96825e-13	50	218
Gene10216_Transcript_12653	serine threonine-protein kinase tricorner-like	780	gi|970912476|ref|XP_015122509.1|PREDICTED: serine/threonine-protein kinase tricorner-like [Diachasma alloeum]	XP_015122509	4.29876e-164	97	259
Gene10217_Transcript_12654	---NA---	417	---NA---	---NA---	---NA---	---NA---	---NA---
Gene10218_Transcript_12655	alanine aminotransferase 2 isoform x2	1440	gi|610259666|gb|AHW58022.1|alanine aminotransferase 1 [Sogatella furcifera]	AHW58022	0	85	476
Gene10219_Transcript_12657	ras-related protein rab-11a	510	gi|936700240|ref|XP_014228084.1|PREDICTED: ras-related protein Rab-11A [Trichogramma pretiosum]	XP_014228084	3.92806e-117	98	170
Gene1022_Transcript_1025	GH24913	324	gi|195049411|ref|XP_001992716.1|GH24913 [Drosophila grimshawi] >gi|193893557|gb|EDV92423.1| GH24913, partial [Drosophila grimshawi]	XP_001992716	1.97881e-13	61	86
Gene10220_Transcript_12658	cgmp-specific 3 -cyclic phosphodiesterase isoform x1	3072	gi|985390739|ref|XP_015380045.1|PREDICTED: cGMP-specific 3',5'-cyclic phosphodiesterase isoform X1 [Diuraphis noxia] >gi|985390741|ref|XP_015380046.1| PREDICTED: cGMP-specific 3',5'-cyclic phosphodiesterase isoform X1 [Diuraphis noxia]	XP_015380045	0	78	970
Gene10221_Transcript_12659	---NA---	552	---NA---	---NA---	---NA---	---NA---	---NA---
Gene10222_Transcript_12660	an1-type zinc finger protein partial	324	gi|260833592|ref|XP_002611741.1|hypothetical protein BRAFLDRAFT_284089 [Branchiostoma floridae] >gi|229297112|gb|EEN67751.1| hypothetical protein BRAFLDRAFT_284089 [Branchiostoma floridae]	XP_002611741	3.02911e-42	82	104
Gene10223_Transcript_12661	phosphatidylinositide phosphatase sac1-a- partial	582	gi|926642194|ref|XP_013787262.1|PREDICTED: phosphatidylinositide phosphatase SAC1-A-like, partial [Limulus polyphemus]	XP_013787262	7.45358e-56	72	181
Gene10224_Transcript_12662	---NA---	576	---NA---	---NA---	---NA---	---NA---	---NA---
Gene10225_Transcript_12662	cdgsh iron-sulfur domain-containing protein 2 homolog	381	gi|240849339|ref|NP_001155583.1|CDGSH iron-sulfur domain-containing protein-like [Acyrthosiphon pisum] >gi|641676243|ref|XP_008187337.1| PREDICTED: CDGSH iron-sulfur domain-containing protein-like isoform X1 [Acyrthosiphon pisum] >gi|239788799|dbj|BAH71062.1| ACYPI004745 [Acyrthosiphon pisum] >gi|239788801|dbj|BAH71063.1| ACYPI004745 [Acyrthosiphon pisum]	NP_001155583	1.77572e-56	80	124
Gene10226_Transcript_12663	adenylosuccinate synthetase	903	gi|939248174|ref|XP_014243573.1|PREDICTED: adenylosuccinate synthetase [Cimex lectularius]	XP_014243573	4.74015e-161	87	299
Gene10227_Transcript_12664	gamma-interferon-inducible lysosomal thiol reductase	477	gi|755986171|ref|XP_011311094.1|PREDICTED: gamma-interferon-inducible lysosomal thiol reductase [Fopius arisanus]	XP_011311094	3.23129e-28	53	169
Gene10228_Transcript_12667	low quality protein: dynamin-like 120 kda mitochondrial	306	gi|340729775|ref|XP_003403171.1|PREDICTED: LOW QUALITY PROTEIN: dynamin-like 120 kDa protein, mitochondrial [Bombus terrestris]	XP_003403171	1.8659e-32	92	88
Gene10229_Transcript_12672	glucosyl glucuronosyl transferase	687	gi|568251755|gb|ETN61208.1|glucosyl/glucuronosyl transferase [Anopheles darlingi]	ETN61208	6.32564e-53	72	190
Gene1023_Transcript_1026	tumor susceptibility gene 101 protein	1278	gi|913324420|ref|XP_013193527.1|PREDICTED: tumor susceptibility gene 101 protein [Amyelois transitella]	XP_013193527	1.01296e-55	80	144
Gene10230_Transcript_12673	udp-glucuronosyltransferase 2b10-like	834	gi|193690721|ref|XP_001948117.1|PREDICTED: UDP-glucuronosyltransferase 2B10-like [Acyrthosiphon pisum]	XP_001948117	1.50873e-32	55	267
Gene10231_Transcript_12675	influenza virus ns1a-binding	837	gi|646711995|gb|KDR16964.1|Influenza virus NS1A-binding protein-like protein A [Zootermopsis nevadensis]	KDR16964	5.43947e-92	70	272
Gene10233_Transcript_12676	mitogen-activated protein kinase erk-	303	gi|242015828|ref|XP_002428549.1|mitogen-activated protein kinase ERK-A, putative [Pediculus humanus corporis] >gi|212513183|gb|EEB15811.1| mitogen-activated protein kinase ERK-A, putative [Pediculus humanus corporis]	XP_002428549	3.52971e-50	87	97
Gene10234_Transcript_12677	lactase-phlorizin hydrolase-like	891	gi|662209251|ref|XP_008478218.1|PREDICTED: lactase-phlorizin hydrolase-like [Diaphorina citri]	XP_008478218	1.17016e-123	77	293
Gene10236_Transcript_12683	heterogeneous nuclear ribonucleoprotein	537	gi|914615219|ref|NP_001298859.1|uncharacterized protein LOC106122531 [Papilio xuthus] >gi|389608641|dbj|BAM17930.1| heterogeneous nuclear ribonucleoprotein [Papilio xuthus]	NP_001298859	5.131e-34	86	82
Gene10238_Transcript_12684	nadh dehydrogenase	453	gi|926645612|ref|XP_013789118.1|PREDICTED: NADH dehydrogenase [ubiquinone] 1 alpha subcomplex subunit 13-like [Limulus polyphemus]	XP_013789118	8.68262e-38	64	144
Gene10239_Transcript_12685	ribosomal l1 domain-containing protein cg13096-like	969	gi|985420191|ref|XP_015375576.1|PREDICTED: ribosomal L1 domain-containing protein CG13096-like [Diuraphis noxia]	XP_015375576	7.24408e-68	64	290
Gene1024_Transcript_1027	rna-binding protein lark-like isoform x2	1137	gi|939278554|ref|XP_014259822.1|PREDICTED: RNA-binding protein lark-like isoform X2 [Cimex lectularius]	XP_014259822	6.94261e-85	64	312
Gene10241_Transcript_12686	---NA---	1584	---NA---	---NA---	---NA---	---NA---	---NA---
Gene10242_Transcript_12687	---NA---	303	---NA---	---NA---	---NA---	---NA---	---NA---
Gene10243_Transcript_12688	atp-dependent rna helicase suv3 mitochondrial	2328	gi|189240823|ref|XP_001811917.1|PREDICTED: ATP-dependent RNA helicase SUV3 homolog, mitochondrial [Tribolium castaneum] >gi|270013711|gb|EFA10159.1| hypothetical protein TcasGA2_TC012348 [Tribolium castaneum]	XP_001811917	0	84	688
Gene10244_Transcript_12688	fumarylacetoacetate hydrolase domain-containing protein 2	969	gi|939279153|ref|XP_014260144.1|PREDICTED: fumarylacetoacetate hydrolase domain-containing protein 2 [Cimex lectularius]	XP_014260144	6.03873e-127	76	300
Gene10245_Transcript_12690	ubiquitin-like modifier-activating enzyme atg7	399	gi|328722041|ref|XP_001943319.2|PREDICTED: ubiquitin-like modifier-activating enzyme ATG7 [Acyrthosiphon pisum] >gi|641676346|ref|XP_008187381.1| PREDICTED: ubiquitin-like modifier-activating enzyme ATG7 [Acyrthosiphon pisum]	XP_001943319	3.03348e-37	70	131
Gene10246_Transcript_12691	muscle m-line assembly protein unc-89-like isoform x1	1995	gi|939646420|ref|XP_014273050.1|PREDICTED: muscle M-line assembly protein unc-89-like isoform X1 [Halyomorpha halys]	XP_014273050	5.61496e-38	44	499
Gene10248_Transcript_12695	multidrug resistance-associated protein 7	909	gi|952520410|gb|KRT80806.1|hypothetical protein AMK59_6022, partial [Oryctes borbonicus]	KRT80806	2.88876e-54	54	291
Gene10249_Transcript_12696	eukaryotic translation initiation factor 2 subunit 2	999	gi|193647951|ref|XP_001943223.1|PREDICTED: eukaryotic translation initiation factor 2 subunit 2 [Acyrthosiphon pisum]	XP_001943223	1.72188e-136	82	308
Gene10251_Transcript_12699	rrna-processing protein utp23 homolog isoform x1	750	gi|240849389|ref|NP_001155670.1|rRNA-processing protein UTP23 homolog [Acyrthosiphon pisum] >gi|641666509|ref|XP_008183760.1| PREDICTED: rRNA-processing protein UTP23 homolog isoform X1 [Acyrthosiphon pisum] >gi|641666511|ref|XP_008183761.1| PREDICTED: rRNA-processing protein UTP23 homolog isoform X1 [Acyrthosiphon pisum] >gi|239792844|dbj|BAH72715.1| ACYPI006659 [Acyrthosiphon pisum]	NP_001155670	3.43605e-73	68	250
Gene10252_Transcript_12700	synaptosomal-associated protein 25 isoform x1	642	gi|939669495|ref|XP_014281629.1|PREDICTED: synaptosomal-associated protein 25 isoform X1 [Halyomorpha halys] >gi|939669498|ref|XP_014281630.1| PREDICTED: synaptosomal-associated protein 25 isoform X1 [Halyomorpha halys]	XP_014281629	4.55494e-125	90	213
Gene10253_Transcript_12703	giwi protein	2550	gi|411145887|gb|AFW04603.1|giwi protein [Gampsocleis gratiosa]	AFW04603	0	67	747
Gene10255_Transcript_12705	ring-box protein 1a	378	gi|972195280|ref|XP_015179509.1|PREDICTED: RING-box protein 1A [Polistes dominula]	XP_015179509	1.42609e-71	90	122
Gene10256_Transcript_12708	protein spire isoform x1	1173	gi|939266338|ref|XP_014253245.1|PREDICTED: protein spire isoform X4 [Cimex lectularius]	XP_014253245	6.5947e-140	73	368
Gene10257_Transcript_12710	protein mak16 homolog a-like	621	gi|985399787|ref|XP_015367533.1|PREDICTED: protein MAK16 homolog A-like [Diuraphis noxia]	XP_015367533	5.04881e-92	90	185
Gene10258_Transcript_12711	aquaporin	744	gi|208609314|dbj|BAG72254.1|aquaporin [Coptotermes formosanus]	BAG72254	2.82858e-93	72	243
Gene10259_Transcript_12716	hypothetical protein	3558	gi|657275204|ref|WP_029374783.1|hypothetical protein [Rickettsia helvetica]	WP_029374783	9.56334e-127	55	814
Gene1026_Transcript_1028	phd finger protein 14	2457	gi|925674343|gb|KOX71789.1|PHD finger protein 14 [Melipona quadrifasciata]	KOX71789	0	60	903
Gene10260_Transcript_12717	biotin synthase	942	gi|526124641|gb|AGR65710.1|biotin synthase [Planococcus citri]	AGR65710	0	97	313
Gene10261_Transcript_12719	39s ribosomal protein mitochondrial-like	513	gi|662222902|ref|XP_008485721.1|PREDICTED: 39S ribosomal protein L39, mitochondrial-like [Diaphorina citri]	XP_008485721	5.30861e-63	82	136
Gene10262_Transcript_12720	---NA---	1023	---NA---	---NA---	---NA---	---NA---	---NA---
Gene10263_Transcript_12721	mitochondrial import inner membrane translocase subunit tim17	495	gi|121543971|gb|ABM55650.1|putative mitochondrial import inner membrane translocase subunit tim17 [Maconellicoccus hirsutus]	ABM55650	5.54546e-98	94	157
Gene10264_Transcript_12722	alpha-( )-fucosyltransferase-like	564	gi|985421969|ref|XP_015376397.1|PREDICTED: alpha-(1,6)-fucosyltransferase-like [Diuraphis noxia]	XP_015376397	1.08206e-38	67	159
Gene10265_Transcript_12727	PREDICTED: uncharacterized protein LOC105850013	1632	gi|828233977|ref|XP_012565936.1|PREDICTED: uncharacterized protein LOC105850013 [Hydra vulgaris]	XP_012565936	6.08256e-59	53	463
Gene10266_Transcript_12730	homer protein homolog 2-like	972	gi|939655905|ref|XP_014276403.1|PREDICTED: homer protein homolog 2-like [Halyomorpha halys]	XP_014276403	1.81861e-99	73	327
Gene10268_Transcript_12731	---NA---	339	---NA---	---NA---	---NA---	---NA---	---NA---
Gene10269_Transcript_12733	---NA---	354	---NA---	---NA---	---NA---	---NA---	---NA---
Gene10270_Transcript_12734	tumor protein p63-regulated gene 1-like protein	321	gi|646704067|gb|KDR12422.1|Tumor protein p63-regulated gene 1-like protein [Zootermopsis nevadensis]	KDR12422	4.70213e-40	75	111
Gene10271_Transcript_12735	PREDICTED: uncharacterized protein LOC106665229	651	gi|939234789|ref|XP_014246988.1|PREDICTED: uncharacterized protein LOC106665229 [Cimex lectularius] >gi|939234791|ref|XP_014246997.1| PREDICTED: uncharacterized protein LOC106665229 [Cimex lectularius]	XP_014246988	3.40894e-14	50	168
Gene10272_Transcript_12737	btb poz domain-containing protein 17	489	gi|646722154|gb|KDR23257.1|BTB/POZ domain-containing protein 17 [Zootermopsis nevadensis]	KDR23257	1.92746e-46	79	126
Gene10273_Transcript_12738	btb poz domain-containing protein 17	522	gi|769866493|ref|XP_011645232.1|PREDICTED: BTB/POZ domain-containing protein 17 [Pogonomyrmex barbatus] >gi|769866495|ref|XP_011645233.1| PREDICTED: BTB/POZ domain-containing protein 17 [Pogonomyrmex barbatus] >gi|769866497|ref|XP_011645234.1| PREDICTED: BTB/POZ domain-containing protein 17 [Pogonomyrmex barbatus]	XP_011645232	3.03172e-71	86	151
Gene10274_Transcript_12741	aldose reductase-like	729	gi|939688057|ref|XP_014287915.1|PREDICTED: aldose reductase-like [Halyomorpha halys]	XP_014287915	7.23215e-113	81	243
Gene10275_Transcript_12744	atpase family aaa domain-containing protein 5	2514	gi|939686847|ref|XP_014287518.1|PREDICTED: replication factor C subunit 1 [Halyomorpha halys]	XP_014287518	4.9086e-51	51	445
Gene10277_Transcript_12747	gmp synthase	2100	gi|642931818|ref|XP_008196746.1|PREDICTED: GMP synthase [glutamine-hydrolyzing] isoform X1 [Tribolium castaneum]	XP_008196746	0	81	695
Gene10278_Transcript_12749	spermidine synthase isoform x1	870	gi|572307585|ref|XP_006619650.1|PREDICTED: spermidine synthase-like isoform X1 [Apis dorsata] >gi|572307587|ref|XP_006619651.1| PREDICTED: spermidine synthase-like isoform X2 [Apis dorsata] >gi|572307589|ref|XP_006619652.1| PREDICTED: spermidine synthase-like isoform X3 [Apis dorsata]	XP_006619650	6.05047e-137	79	284
Gene10279_Transcript_12750	juvenile hormone acid methyltransferase	819	gi|631793773|gb|AHZ20738.1|juvenile hormone acid methyltransferase [Diploptera punctata]	AHZ20738	3.5274e-58	55	273
Gene1028_Transcript_1030	sialin isoform x2	1395	gi|242017637|ref|XP_002429294.1|sialin, putative [Pediculus humanus corporis] >gi|212514190|gb|EEB16556.1| sialin, putative [Pediculus humanus corporis]	XP_002429294	2.84304e-82	54	451
Gene10280_Transcript_12751	hyep1_ctefe ame: full=juvenile hormone epoxide hydrolase 1 ame: full= 1 ame: full=juvenile hormone epoxide hydrolase i short=jheh i ame: full=juvenile hormone-specific epoxide hydrolase i	411	gi|76365069|sp|Q8MZR6.3|HYEP1_CTEFERecName: Full=Juvenile hormone epoxide hydrolase 1; AltName: Full=CfEH1; AltName: Full=Juvenile hormone epoxide hydrolase I; Short=JHEH I; AltName: Full=Juvenile hormone-specific epoxide hydrolase I >gi|20502972|gb|AAM22694.1|AF503908_1 juvenile hormone epoxide hydrolase [Ctenocephalides felis]	Q8MZR6	2.324e-28	63	118
Gene10281_Transcript_12752	---NA---	432	---NA---	---NA---	---NA---	---NA---	---NA---
Gene10282_Transcript_12753	membralin isoform x1	2121	gi|817052451|ref|XP_012256414.1|PREDICTED: membralin isoform X2 [Athalia rosae]	XP_012256414	0	72	514
Gene10283_Transcript_12758	---NA---	423	---NA---	---NA---	---NA---	---NA---	---NA---
Gene10284_Transcript_12759	sugar transporter	1524	gi|733604626|dbj|BAQ02380.1|sugar transporter [Nilaparvata lugens]	BAQ02380	1.15965e-76	54	493
Gene10285_Transcript_12760	serine protease snake	1203	gi|985411299|ref|XP_015371107.1|PREDICTED: transmembrane protease serine 11G-like [Diuraphis noxia]	XP_015371107	1.03825e-99	69	292
Gene10286_Transcript_12761	PREDICTED: uncharacterized protein LOC105849458	2043	gi|828231846|ref|XP_012565288.1|PREDICTED: uncharacterized protein LOC105849458 [Hydra vulgaris]	XP_012565288	1.3319e-37	47	517
Gene10287_Transcript_12762	protein fam13a	882	gi|646717776|gb|KDR20506.1|hypothetical protein L798_04895, partial [Zootermopsis nevadensis]	KDR20506	3.66919e-32	56	258
Gene10288_Transcript_12764	kaptin-like isoform x2	1098	gi|646704201|gb|KDR12519.1|Kaptin [Zootermopsis nevadensis]	KDR12519	1.80528e-86	60	373
Gene10289_Transcript_12765	PREDICTED: uncharacterized protein LOC106691882 isoform X1	423	gi|939698191|ref|XP_014293270.1|PREDICTED: uncharacterized protein LOC106691882 isoform X1 [Halyomorpha halys]	XP_014293270	1.17373e-10	54	116
Gene10290_Transcript_12767	g-protein coupled receptor grl101	549	gi|646721098|gb|KDR22568.1|G-protein coupled receptor GRL101 [Zootermopsis nevadensis]	KDR22568	6.81085e-41	62	182
Gene10291_Transcript_12768	achain crystal structure of al-cpi	396	gi|576865046|pdb|4IT7|AChain A, Crystal Structure Of Al-cpi >gi|576865047|pdb|4IT7|B Chain B, Crystal Structure Of Al-cpi >gi|576865048|pdb|4IT7|C Chain C, Crystal Structure Of Al-cpi >gi|576865049|pdb|4IT7|D Chain D, Crystal Structure Of Al-cpi	4IT7_A	4.62084e-10	51	109
Gene10292_Transcript_12769	protein crumbs-like	519	gi|501295329|dbj|BAN20858.1|crumbs [Riptortus pedestris]	BAN20858	3.13687e-59	71	174
Gene10294_Transcript_12771	ectonucleoside triphosphate diphosphohydrolase 5	990	gi|193591961|ref|XP_001948332.1|PREDICTED: ectonucleoside triphosphate diphosphohydrolase 5 [Acyrthosiphon pisum]	XP_001948332	1.7777e-103	68	331
Gene10295_Transcript_12772	PREDICTED: uncharacterized protein LOC103508656 isoform X2	2604	gi|662196801|ref|XP_008471449.1|PREDICTED: uncharacterized protein LOC103508656 isoform X2 [Diaphorina citri]	XP_008471449	0	72	892
Gene10297_Transcript_12773	trifunctional enzyme subunit mitochondrial-like	1341	gi|939637902|ref|XP_014294739.1|PREDICTED: trifunctional enzyme subunit beta, mitochondrial-like [Halyomorpha halys]	XP_014294739	0	90	425
Gene10298_Transcript_12774	vascular endothelial growth factor receptor 1 isoform x2	3168	gi|985389378|ref|XP_015379291.1|PREDICTED: vascular endothelial growth factor receptor 1 isoform X2 [Diuraphis noxia]	XP_015379291	0	64	1079
Gene10299_Transcript_12775	---NA---	501	---NA---	---NA---	---NA---	---NA---	---NA---
Gene103_Transcript_115	polypeptide n-acetylgalactosaminyltransferase 5 isoform x2	1116	gi|642931340|ref|XP_008196537.1|PREDICTED: polypeptide N-acetylgalactosaminyltransferase 5 isoform X2 [Tribolium castaneum]	XP_008196537	0	81	372
Gene1030_Transcript_1031	eukaryotic translation initiation factor 4 gamma 2 isoform x1	2412	gi|755940723|ref|XP_011298202.1|PREDICTED: eukaryotic translation initiation factor 4 gamma 2 isoform X2 [Fopius arisanus]	XP_011298202	0	62	808
Gene10300_Transcript_12777	rho guanine nucleotide exchange factor 7	1317	gi|646715198|gb|KDR18898.1|Rho guanine nucleotide exchange factor 7 [Zootermopsis nevadensis]	KDR18898	1.31626e-167	79	392
Gene10301_Transcript_12778	retinol dehydrogenase 12-like	978	gi|970879877|ref|XP_015108720.1|PREDICTED: retinol dehydrogenase 12-like [Diachasma alloeum]	XP_015108720	4.64313e-108	70	311
Gene10302_Transcript_12781	protein phosphatase 1 regulatory subunit 7 isoform x2	1044	gi|951548881|ref|XP_014474483.1|PREDICTED: protein phosphatase 1 regulatory subunit 7 isoform X2 [Dinoponera quadriceps] >gi|951548884|ref|XP_014474484.1| PREDICTED: protein phosphatase 1 regulatory subunit 7 isoform X2 [Dinoponera quadriceps]	XP_014474483	2.09545e-111	77	311
Gene10304_Transcript_12782	beta-ureidopropionase- partial	300	gi|939638732|ref|XP_014270380.1|PREDICTED: beta-ureidopropionase [Halyomorpha halys]	XP_014270380	9.0555e-53	91	100
Gene10305_Transcript_12783	timeless-interacting protein	510	gi|240848993|ref|NP_001155740.1|TIMELESS-interacting protein [Acyrthosiphon pisum] >gi|239789778|dbj|BAH71491.1| ACYPI008045 [Acyrthosiphon pisum]	NP_001155740	8.15293e-27	67	143
Gene10306_Transcript_12784	protein transport protein sec24a isoform x2	2484	gi|752864680|ref|XP_011268754.1|PREDICTED: protein transport protein Sec24A isoform X2 [Camponotus floridanus] >gi|307188358|gb|EFN73133.1| Protein transport protein Sec24B [Camponotus floridanus]	XP_011268754	0	77	785
Gene10309_Transcript_12785	histone deacetylase complex subunit sap18-like	465	gi|926611375|ref|XP_013793503.1|PREDICTED: histone deacetylase complex subunit SAP18-like [Limulus polyphemus]	XP_013793503	3.61363e-52	76	139
Gene10310_Transcript_12787	serine protease inhibitor dipetalogastin	1608	gi|985422064|ref|XP_015376449.1|PREDICTED: agrin [Diuraphis noxia]	XP_015376449	0	86	497
Gene10311_Transcript_12788	---NA---	729	---NA---	---NA---	---NA---	---NA---	---NA---
Gene10313_Transcript_12789	---NA---	486	---NA---	---NA---	---NA---	---NA---	---NA---
Gene10314_Transcript_12791	ctp synthase-like isoform x1	339	gi|915662961|gb|KOC65329.1|CTP synthase [Habropoda laboriosa]	KOC65329	1.45173e-21	75	76
Gene10315_Transcript_12794	triokinase fmn cyclase isoform x2	1080	gi|646721638|gb|KDR22916.1|Bifunctional ATP-dependent dihydroxyacetone kinase/FAD-AMP lyase (cyclizing) [Zootermopsis nevadensis]	KDR22916	4.40146e-59	54	361
Gene10316_Transcript_12796	vacuolar atp synthase 21 kda proteolipid subunit	423	gi|121543963|gb|ABM55646.1|putative vacuolar ATP synthase proteolipid subunit [Maconellicoccus hirsutus]	ABM55646	1.40308e-60	87	143
Gene10317_Transcript_12797	mediator of rna polymerase ii transcription subunit 26 isoform x2	633	gi|641672073|ref|XP_008185808.1|PREDICTED: putative mediator of RNA polymerase II transcription subunit 26 isoform X2 [Acyrthosiphon pisum]	XP_008185808	2.27486e-16	56	152
Gene10319_Transcript_12798	---NA---	411	---NA---	---NA---	---NA---	---NA---	---NA---
Gene10320_Transcript_12799	gtp cyclohydrolase ii	603	gi|573497563|gb|ETS98115.1|GTP cyclohydrolase II [Providencia alcalifaciens PAL-3] >gi|577063934|gb|EUD00865.1| GTP cyclohydrolase II [Providencia alcalifaciens PAL-1]	ETS98115	3.48592e-118	92	200
Gene10321_Transcript_12800	---NA---	594	---NA---	---NA---	---NA---	---NA---	---NA---
Gene10324_Transcript_12801	---NA---	342	---NA---	---NA---	---NA---	---NA---	---NA---
Gene10325_Transcript_12802	micos complex subunit mic13 homolog	378	gi|662212126|ref|XP_008479778.1|PREDICTED: uncharacterized protein LOC103516583, partial [Diaphorina citri]	XP_008479778	4.58528e-15	59	109
Gene10326_Transcript_12803	signal transducing adapter molecule 1	1644	gi|383859688|ref|XP_003705324.1|PREDICTED: signal transducing adapter molecule 1 [Megachile rotundata]	XP_003705324	3.17585e-149	67	456
Gene10327_Transcript_12805	leukocyte elastase inhibitor-like	1302	gi|985396602|ref|XP_015365804.1|PREDICTED: leukocyte elastase inhibitor-like [Diuraphis noxia]	XP_015365804	1.5768e-84	61	399
Gene10328_Transcript_12806	s-formylglutathione hydrolase	1029	gi|826472399|ref|XP_012536403.1|PREDICTED: S-formylglutathione hydrolase-like isoform X1 [Monomorium pharaonis]	XP_012536403	4.6492e-107	70	291
Gene10329_Transcript_12808	microspherule protein 1	387	gi|340728547|ref|XP_003402583.1|PREDICTED: microspherule protein 1 [Bombus terrestris]	XP_003402583	6.61338e-20	72	88
Gene1033_Transcript_1032	letm1 and ef-hand domain-containing protein mitochondrial-like	2370	gi|939664516|ref|XP_014279746.1|PREDICTED: LETM1 and EF-hand domain-containing protein 1, mitochondrial-like [Halyomorpha halys]	XP_014279746	0	73	629
Gene10330_Transcript_12810	nuclear receptor-binding protein homolog isoform x2	1734	gi|749776553|ref|XP_011143240.1|PREDICTED: nuclear receptor-binding protein homolog isoform X2 [Harpegnathos saltator] >gi|307202843|gb|EFN82103.1| Nuclear receptor-binding protein [Harpegnathos saltator]	XP_011143240	0	76	525
Gene10331_Transcript_12811	eh domain-containing protein 3-like	1656	gi|270014785|gb|EFA11233.1|hypothetical protein TcasGA2_TC010765 [Tribolium castaneum]	EFA11233	0	81	520
Gene10332_Transcript_12812	leukocyte elastase inhibitor-like	1182	gi|646710550|gb|KDR16030.1|Antithrombin-III [Zootermopsis nevadensis]	KDR16030	8.11764e-55	56	328
Gene10333_Transcript_12816	glutamyl-trna amidotransferase subunit mitochondrial	1581	gi|646719714|gb|KDR21732.1|putative glutamyl-tRNA(Gln) amidotransferase subunit B, mitochondrial [Zootermopsis nevadensis]	KDR21732	3.88136e-163	67	531
Gene10334_Transcript_12817	---NA---	540	---NA---	---NA---	---NA---	---NA---	---NA---
Gene10335_Transcript_12819	nadh dehydrogenase	375	gi|119114007|ref|XP_318983.3|AGAP009865-PA [Anopheles gambiae str. PEST] >gi|116118209|gb|EAA14441.3| AGAP009865-PA [Anopheles gambiae str. PEST]	XP_318983	1.47451e-29	70	118
Gene10336_Transcript_12820	---NA---	606	---NA---	---NA---	---NA---	---NA---	---NA---
Gene10337_Transcript_12821	---NA---	861	---NA---	---NA---	---NA---	---NA---	---NA---
Gene10339_Transcript_12823	inositol -trisphosphate receptor	5553	gi|939691934|ref|XP_014289977.1|PREDICTED: inositol 1,4,5-trisphosphate receptor [Halyomorpha halys]	XP_014289977	0	84	1851
Gene1034_Transcript_1033	wash complex subunit 7-like	3414	gi|646709976|gb|KDR15615.1|hypothetical protein L798_09428 [Zootermopsis nevadensis]	KDR15615	0	61	1132
Gene10340_Transcript_12824	polyamine-modulated factor 1-binding protein 1-like	1362	gi|193683553|ref|XP_001945798.1|PREDICTED: polyamine-modulated factor 1-binding protein 1-like [Acyrthosiphon pisum]	XP_001945798	5.96831e-19	49	411
Gene10341_Transcript_12827	transcription factor hnf-4 like protein	627	gi|915661806|gb|KOC64297.1|Transcription factor HNF-4 like protein [Habropoda laboriosa]	KOC64297	2.86945e-96	86	182
Gene10342_Transcript_12828	nucleoprotein tpr	1548	gi|242007443|ref|XP_002424549.1|conserved hypothetical protein [Pediculus humanus corporis] >gi|212507992|gb|EEB11811.1| conserved hypothetical protein [Pediculus humanus corporis]	XP_002424549	1.26412e-12	52	234
Gene10343_Transcript_12829	aldose 1-epimerase isoform x2	990	gi|817190619|ref|XP_012270680.1|PREDICTED: aldose 1-epimerase isoform X2 [Orussus abietinus] >gi|817190621|ref|XP_012270681.1| PREDICTED: aldose 1-epimerase isoform X2 [Orussus abietinus] >gi|817190623|ref|XP_012270682.1| PREDICTED: aldose 1-epimerase isoform X2 [Orussus abietinus] >gi|817190625|ref|XP_012270683.1| PREDICTED: aldose 1-epimerase isoform X2 [Orussus abietinus] >gi|817190627|ref|XP_…	XP_012270680	3.81215e-103	67	326
Gene10344_Transcript_12830	trifunctional nucleotide phosphoesterase protein isoform x2	933	gi|641658576|ref|XP_008180765.1|PREDICTED: protein 5NUC [Acyrthosiphon pisum]	XP_008180765	2.11796e-141	85	293
Gene10345_Transcript_12833	---NA---	339	---NA---	---NA---	---NA---	---NA---	---NA---
Gene10346_Transcript_12835	serine proteinase stubble-like	1224	gi|985388356|ref|XP_015378733.1|PREDICTED: serine proteinase stubble-like [Diuraphis noxia]	XP_015378733	9.43485e-25	59	169
Gene10348_Transcript_12837	cytosolic fe-s cluster assembly factor nubp1 homolog	498	gi|985393574|ref|XP_015364143.1|PREDICTED: cytosolic Fe-S cluster assembly factor NUBP1 homolog [Diuraphis noxia]	XP_015364143	6.33018e-67	81	157
Gene10349_Transcript_12838	ring finger protein 37	1377	gi|646721693|gb|KDR22949.1|RING finger protein 37 [Zootermopsis nevadensis]	KDR22949	8.89485e-70	53	476
Gene1035_Transcript_1034	vacuolar protein sorting-associated protein 33a	1761	gi|646695888|gb|KDR08539.1|Vacuolar protein sorting-associated protein 33A [Zootermopsis nevadensis]	KDR08539	0	76	591
Gene10350_Transcript_12840	proteoglycan 4 isoform x2	351	gi|805805603|ref|XP_012145810.1|PREDICTED: proteoglycan 4 isoform X2 [Megachile rotundata]	XP_012145810	1.35527e-16	68	79
Gene10351_Transcript_12845	PREDICTED: uncharacterized protein LOC106664451	498	gi|939252031|ref|XP_014245640.1|PREDICTED: uncharacterized protein LOC106664451 [Cimex lectularius]	XP_014245640	1.93249e-10	54	122
Gene10353_Transcript_12846	4-coumarate-- ligase-like	438	gi|985414316|ref|XP_015372598.1|PREDICTED: probable 4-coumarate--CoA ligase 3 [Diuraphis noxia]	XP_015372598	2.99717e-52	81	142
Gene10354_Transcript_12849	homocysteine s-	966	gi|646717971|gb|KDR20626.1|Homocysteine S-methyltransferase 2 [Zootermopsis nevadensis]	KDR20626	2.03359e-96	64	318
Gene10355_Transcript_12850	protein mothers against dpp	1290	gi|914577484|gb|KOB79177.1|Uncharacterized protein OBRU01_00746 [Operophtera brumata]	KOB79177	4.70941e-172	76	405
Gene10356_Transcript_12852	PREDICTED: uncharacterized protein LOC106131227 isoform X1	666	gi|913310145|ref|XP_013185696.1|PREDICTED: uncharacterized protein LOC106131227 isoform X1 [Amyelois transitella]	XP_013185696	3.50907e-27	58	171
Gene10357_Transcript_12854	---NA---	303	---NA---	---NA---	---NA---	---NA---	---NA---
Gene10358_Transcript_12855	protein tmed8	1296	gi|646700580|gb|KDR10690.1|Protein TMED8 [Zootermopsis nevadensis]	KDR10690	2.46007e-134	68	443
Gene1036_Transcript_1035	exonuclease 3 -5 domain-containing protein 2	1557	gi|943942399|ref|XP_014354754.1|PREDICTED: exonuclease 3'-5' domain-containing protein 2 [Papilio machaon] >gi|930677781|gb|KPJ17820.1| Exonuclease 3'-5' domain-containing protein 2 [Papilio machaon]	XP_014354754	2.26872e-98	56	502
Gene10360_Transcript_12856	---NA---	363	---NA---	---NA---	---NA---	---NA---	---NA---
Gene10362_Transcript_12859	ribonucleoside-diphosphate reductase subunit m2 b	1119	gi|939247866|ref|XP_014243405.1|PREDICTED: ribonucleoside-diphosphate reductase subunit M2 B [Cimex lectularius]	XP_014243405	0	78	382
Gene10364_Transcript_12860	---NA---	312	---NA---	---NA---	---NA---	---NA---	---NA---
Gene10365_Transcript_12863	coatomer subunit beta	2820	gi|985397329|ref|XP_015366204.1|PREDICTED: coatomer subunit beta' [Diuraphis noxia]	XP_015366204	0	83	940
Gene10367_Transcript_12864	zinc finger protein	945	gi|242018374|ref|XP_002429652.1|conserved hypothetical protein [Pediculus humanus corporis] >gi|212514637|gb|EEB16914.1| conserved hypothetical protein [Pediculus humanus corporis]	XP_002429652	2.70699e-08	52	151
Gene10368_Transcript_12865	e3 ubiquitin-protein ligase rnf8-like	744	gi|919066147|ref|XP_013414610.1|PREDICTED: E3 ubiquitin-protein ligase RNF8-like [Lingula anatina]	XP_013414610	1.19421e-19	64	103
Gene10369_Transcript_12867	mothers against decapentaplegic homolog 4 isoform x2	1299	gi|270015138|gb|EFA11586.1|Medea [Tribolium castaneum]	EFA11586	2.72745e-137	65	453
Gene1037_Transcript_1036	btb poz domain-containing protein 17	627	gi|646722154|gb|KDR23257.1|BTB/POZ domain-containing protein 17 [Zootermopsis nevadensis]	KDR23257	5.02591e-55	64	199
Gene10370_Transcript_12868	nhl repeat-containing protein 2 isoform x1	2067	gi|939688046|ref|XP_014287910.1|PREDICTED: NHL repeat-containing protein 2 isoform X1 [Halyomorpha halys]	XP_014287910	0	62	664
Gene10371_Transcript_12869	adp-ribosylation factor-like protein 8b-a	336	gi|328712016|ref|XP_003244709.1|PREDICTED: ADP-ribosylation factor-like protein 8B-A [Acyrthosiphon pisum] >gi|985403789|ref|XP_015369611.1| PREDICTED: ADP-ribosylation factor-like protein 8B-A [Diuraphis noxia]	XP_003244709	3.58915e-67	96	108
Gene10372_Transcript_12870	rims-binding protein 2	1026	gi|646717126|gb|KDR20107.1|RIMS-binding protein 2 [Zootermopsis nevadensis]	KDR20107	5.39243e-161	81	354
Gene10374_Transcript_12872	dna-directed rna polymerase ii subunit	489	gi|952521114|gb|KRT81334.1|hypothetical protein AMK59_4939 [Oryctes borbonicus]	KRT81334	1.33936e-64	94	118
Gene10375_Transcript_12874	---NA---	810	---NA---	---NA---	---NA---	---NA---	---NA---
Gene10376_Transcript_12875	androgen-induced proliferation inhibitor	3612	gi|646700995|gb|KDR10918.1|Androgen-induced proliferation inhibitor [Zootermopsis nevadensis]	KDR10918	0	81	1144
Gene10377_Transcript_12877	sorbin and sh3 domain-containing protein 2 isoform x9	684	gi|124487922|gb|ABN12044.1|hypothetical protein [Maconellicoccus hirsutus]	ABN12044	4.84582e-128	97	189
Gene10378_Transcript_12878	PREDICTED: uncharacterized protein C1683.06c-like	963	gi|939674937|ref|XP_014283580.1|PREDICTED: uncharacterized protein C1683.06c-like [Halyomorpha halys]	XP_014283580	4.58554e-33	60	210
Gene10379_Transcript_12882	striatin-interacting protein 1 isoform x1	2547	gi|939269312|ref|XP_014254831.1|PREDICTED: striatin-interacting protein 1 homolog [Cimex lectularius]	XP_014254831	0	85	442
Gene1038_Transcript_1037	eukaryotic initiation factor 5c	369	gi|124487980|gb|ABN12073.1|putative eukaryotic initiation factor 5C [Maconellicoccus hirsutus]	ABN12073	6.42234e-71	98	112
Gene10382_Transcript_12883	ring canal kelch homolog	360	gi|34787160|emb|CAE12055.1|putative kelch-like protein 1 [Anopheles stephensi]	CAE12055	5.58938e-49	83	120
Gene10383_Transcript_12886	signal recognition particle 54 kda protein	1503	gi|939652945|ref|XP_014275343.1|PREDICTED: signal recognition particle 54 kDa protein [Halyomorpha halys]	XP_014275343	0	95	504
Gene10384_Transcript_12891	regulator of g-protein signaling loco isoform x1	3624	gi|939652001|ref|XP_014275008.1|PREDICTED: regulator of G-protein signaling loco isoform X1 [Halyomorpha halys]	XP_014275008	0	62	1118
Gene10385_Transcript_12892	u5 small nuclear ribonucleoprotein 40 kda protein	342	gi|646715062|gb|KDR18801.1|U5 small nuclear ribonucleoprotein 40 kDa protein [Zootermopsis nevadensis]	KDR18801	1.28906e-45	81	114
Gene10387_Transcript_12894	survival motor neuron	675	gi|242010611|ref|XP_002426058.1|survival motor neuron protein, putative [Pediculus humanus corporis] >gi|212510072|gb|EEB13320.1| survival motor neuron protein, putative [Pediculus humanus corporis]	XP_002426058	1.42026e-10	68	75
Gene10388_Transcript_12895	serine threonine-protein kinase mig-15 isoform x7	1113	gi|970887725|ref|XP_015108986.1|PREDICTED: serine/threonine-protein kinase mig-15 isoform X7 [Diachasma alloeum]	XP_015108986	0	96	350
Gene10389_Transcript_12897	PREDICTED: uncharacterized protein LOC100159331 isoform X3	1350	gi|641657983|ref|XP_008180552.1|PREDICTED: uncharacterized protein LOC100159331 isoform X3 [Acyrthosiphon pisum]	XP_008180552	0	80	447
Gene1039_Transcript_1038	methylcrotonoyl- carboxylase beta mitochondrial	1656	gi|260816654|ref|XP_002603203.1|hypothetical protein BRAFLDRAFT_266349 [Branchiostoma floridae] >gi|229288520|gb|EEN59214.1| hypothetical protein BRAFLDRAFT_266349 [Branchiostoma floridae]	XP_002603203	0	73	559
Gene10390_Transcript_12898	myosin light chain	1794	gi|242022544|ref|XP_002431700.1|myosin light chain kinase, putative [Pediculus humanus corporis] >gi|212517008|gb|EEB18962.1| myosin light chain kinase, putative [Pediculus humanus corporis]	XP_002431700	1.37454e-155	65	548
Gene10391_Transcript_12899	39s ribosomal protein mitochondrial	456	gi|641666930|ref|XP_008183902.1|PREDICTED: LOW QUALITY PROTEIN: 39S ribosomal protein L37, mitochondrial [Acyrthosiphon pisum]	XP_008183902	2.36154e-20	58	158
Gene10392_Transcript_12905	probable 18s rrna (guanine-n )-methyltransferase	837	gi|189238660|ref|XP_972432.2|PREDICTED: ribosome biogenesis methyltransferase WBSCR22 [Tribolium castaneum] >gi|270008360|gb|EFA04808.1| hypothetical protein TcasGA2_TC014857 [Tribolium castaneum]	XP_972432	2.33691e-118	89	275
Gene10393_Transcript_12907	protein fam76a	483	gi|646718212|gb|KDR20773.1|hypothetical protein L798_05016 [Zootermopsis nevadensis]	KDR20773	2.44088e-82	89	157
Gene10394_Transcript_12908	PREDICTED: uncharacterized protein LOC107162202	414	gi|985394177|ref|XP_015364476.1|PREDICTED: uncharacterized protein LOC107162202 [Diuraphis noxia]	XP_015364476	1.23466e-16	60	115
Gene10395_Transcript_12909	PREDICTED: uncharacterized protein LOC106685121 isoform X2	1011	gi|939673669|ref|XP_014283131.1|PREDICTED: uncharacterized protein LOC106685121 isoform X2 [Halyomorpha halys]	XP_014283131	2.70333e-82	65	351
Gene10397_Transcript_12911	protein arginine n-methyltransferase 1	1023	gi|939279237|ref|XP_014260190.1|PREDICTED: protein arginine N-methyltransferase 1 [Cimex lectularius] >gi|939279239|ref|XP_014260191.1| PREDICTED: protein arginine N-methyltransferase 1 [Cimex lectularius]	XP_014260190	4.46509e-106	69	323
Gene10398_Transcript_12914	vacuolar protein sorting-associated protein 13d	723	gi|939696207|ref|XP_014292230.1|PREDICTED: vacuolar protein sorting-associated protein 13D [Halyomorpha halys]	XP_014292230	3.94321e-63	75	252
Gene10399_Transcript_12915	charged multivesicular body protein 5	660	gi|817087480|ref|XP_012266517.1|PREDICTED: charged multivesicular body protein 5 [Athalia rosae]	XP_012266517	4.11796e-89	90	220
Gene104_Transcript_116	phosphatidylinositol-3-kinase p85 alpha	600	gi|828095794|gb|AKK23736.1|phosphatidylinositol-3-kinase p85 alpha [Nilaparvata lugens]	AKK23736	8.97934e-69	78	200
Gene1040_Transcript_1039	protein fan	1992	gi|646723930|gb|KDR24364.1|Protein FAN [Zootermopsis nevadensis]	KDR24364	0	74	676
Gene10400_Transcript_12916	PREDICTED: uncharacterized protein LOC105849458	1458	gi|828231846|ref|XP_012565288.1|PREDICTED: uncharacterized protein LOC105849458 [Hydra vulgaris]	XP_012565288	1.17407e-50	53	499
Gene10401_Transcript_12917	---NA---	897	---NA---	---NA---	---NA---	---NA---	---NA---
Gene10403_Transcript_12919	---NA---	303	---NA---	---NA---	---NA---	---NA---	---NA---
Gene10404_Transcript_12920	myosin-m heavy chain-like	2703	gi|939698703|ref|XP_014293536.1|PREDICTED: myosin-M heavy chain-like [Halyomorpha halys]	XP_014293536	7.17101e-107	64	581
Gene10408_Transcript_12922	rna polymerase ii largest partial	2973	gi|324120560|dbj|BAJ78671.1|RNA polymerase II largest subunit, partial [Cryptotympana facialis]	BAJ78671	0	95	991
Gene10409_Transcript_12923	carboxylesterase	1584	gi|761632691|gb|AJP62546.1|carboxylesterase [Oxya chinensis]	AJP62546	1.38845e-73	49	497
Gene1041_Transcript_1040	storkhead-box protein 2 isoform x2	2556	gi|751225128|ref|XP_011165932.1|PREDICTED: storkhead-box protein 2 isoform X2 [Solenopsis invicta]	XP_011165932	1.9773e-123	60	510
Gene10410_Transcript_12924	golgin subfamily a member 4-like	4377	gi|752876091|ref|XP_011255427.1|PREDICTED: golgin subfamily A member 4-like [Camponotus floridanus]	XP_011255427	3.4196e-68	62	416
Gene10411_Transcript_12925	39s ribosomal protein mitochondrial	897	gi|939648322|ref|XP_014273714.1|PREDICTED: 39S ribosomal protein L1, mitochondrial [Halyomorpha halys]	XP_014273714	6.68286e-62	63	266
Gene10412_Transcript_12926	solute carrier family 46 member 3-like	1329	gi|985419869|ref|XP_015375433.1|PREDICTED: uncharacterized protein LOC107169971 [Diuraphis noxia]	XP_015375433	8.49103e-79	56	437
Gene10414_Transcript_12927	synaptonemal complex protein	621	gi|815928764|ref|XP_003494671.2|PREDICTED: protein winged eye, partial [Bombus impatiens]	XP_003494671	9.08183e-56	71	160
Gene10416_Transcript_12929	chromodomain-helicase-dna-binding protein mi-2-like protein	2808	gi|646698327|gb|KDR09554.1|Chromodomain-helicase-DNA-binding protein Mi-2-like protein [Zootermopsis nevadensis]	KDR09554	0	73	874
Gene10417_Transcript_12930	sec14-like protein 1	2121	gi|646709737|gb|KDR15458.1|SEC14-like protein 1 [Zootermopsis nevadensis]	KDR15458	0	76	717
Gene10418_Transcript_12932	ubiquitin-conjugating enzyme e2 l3	465	gi|768423104|ref|XP_011552440.1|PREDICTED: ubiquitin-conjugating enzyme E2 L3 [Plutella xylostella] >gi|768423106|ref|XP_011552441.1| PREDICTED: ubiquitin-conjugating enzyme E2 L3 [Plutella xylostella] >gi|768423108|ref|XP_011552442.1| PREDICTED: ubiquitin-conjugating enzyme E2 L3 [Plutella xylostella] >gi|768446217|ref|XP_011565039.1| PREDICTED: ubiquitin-conjugating enzyme E2 L3 [Plutella xylos…	XP_011552440	1.45594e-97	95	154
Gene10419_Transcript_12935	formin-like protein cg32138 isoform x2	1416	gi|645025459|ref|XP_008217921.1|PREDICTED: formin-like protein CG32138 isoform X2 [Nasonia vitripennis] >gi|645025461|ref|XP_008217922.1| PREDICTED: formin-like protein CG32138 isoform X2 [Nasonia vitripennis] >gi|645025463|ref|XP_008217923.1| PREDICTED: formin-like protein CG32138 isoform X2 [Nasonia vitripennis]	XP_008217921	0	86	433
Gene10420_Transcript_12936	proteoglycan 4	1365	gi|939633730|ref|XP_014289237.1|PREDICTED: proteoglycan 4 [Halyomorpha halys] >gi|939633733|ref|XP_014289243.1| PREDICTED: proteoglycan 4 [Halyomorpha halys]	XP_014289237	1.04104e-19	49	254
Gene10422_Transcript_12940	er membrane protein complex subunit 1 isoform x2	2349	gi|759075896|ref|XP_011347663.1|PREDICTED: ER membrane protein complex subunit 1 isoform X4 [Cerapachys biroi] >gi|607354189|gb|EZA48852.1| hypothetical protein X777_12768 [Cerapachys biroi]	XP_011347663	3.16945e-153	56	782
Gene10423_Transcript_12941	retrovirus-related pol polyprotein from transposon partial	1254	gi|675369203|gb|KFM62105.1|Retrovirus-related Pol polyprotein from transposon 17.6, partial [Stegodyphus mimosarum]	KFM62105	8.20889e-82	61	407
Gene10424_Transcript_12944	---NA---	1101	---NA---	---NA---	---NA---	---NA---	---NA---
Gene10425_Transcript_12945	PREDICTED: uncharacterized protein LOC106657783	375	gi|936713967|ref|XP_014234945.1|PREDICTED: uncharacterized protein LOC106657783 [Trichogramma pretiosum]	XP_014234945	6.27104e-15	63	87
Gene10426_Transcript_12946	n-acetyltransferase 9	510	gi|514642867|ref|XP_004998639.1|N-acetyltransferase 9 [Salpingoeca rosetta] >gi|326426497|gb|EGD72067.1| N-acetyltransferase 9 [Salpingoeca rosetta]	XP_004998639	4.21595e-48	68	170
Gene10428_Transcript_12947	pdz domain-containing protein 8 isoform x2	1338	gi|939241428|ref|XP_014239965.1|PREDICTED: PDZ domain-containing protein 8 isoform X2 [Cimex lectularius]	XP_014239965	3.4664e-35	52	309
Gene10429_Transcript_12948	basement membrane-specific heparan sulfate proteoglycan core protein isoform x4	1182	gi|985411066|ref|XP_015370991.1|PREDICTED: basement membrane-specific heparan sulfate proteoglycan core protein isoform X4 [Diuraphis noxia]	XP_015370991	1.06123e-132	69	395
Gene10430_Transcript_12949	u4 u6 small nuclear ribonucleoprotein prp4	1410	gi|985412758|ref|XP_015371905.1|PREDICTED: U4/U6 small nuclear ribonucleoprotein Prp4 [Diuraphis noxia]	XP_015371905	0	83	449
Gene10431_Transcript_12950	translocation protein sec63 homolog	1296	gi|662189727|ref|XP_008467603.1|PREDICTED: translocation protein SEC63 homolog [Diaphorina citri]	XP_008467603	3.06036e-72	91	145
Gene10434_Transcript_12953	ankyrin repeat domain-containing protein 17 isoform x3	3108	gi|759063216|ref|XP_011340973.1|PREDICTED: ankyrin repeat domain-containing protein 17 isoform X3 [Cerapachys biroi]	XP_011340973	0	91	582
Gene10436_Transcript_12954	nfx1-type zinc finger-containing protein 1-like	3978	gi|936574596|ref|XP_014219353.1|PREDICTED: NFX1-type zinc finger-containing protein 1-like [Copidosoma floridanum]	XP_014219353	0	69	1361
Gene10437_Transcript_12960	calcium-binding mitochondrial carrier protein aralar1	564	gi|985392726|ref|XP_015363674.1|PREDICTED: calcium-binding mitochondrial carrier protein Aralar1 [Diuraphis noxia]	XP_015363674	1.36538e-96	85	183
Gene10438_Transcript_12963	protein crooked	2004	gi|242008493|ref|XP_002425038.1|protein crooked neck, putative [Pediculus humanus corporis] >gi|212508687|gb|EEB12300.1| protein crooked neck, putative [Pediculus humanus corporis]	XP_002425038	0	83	654
Gene1044_Transcript_1041	serine threonine-protein kinase atr	1257	gi|985421984|ref|XP_015376404.1|PREDICTED: serine/threonine-protein kinase ATR-like [Diuraphis noxia]	XP_015376404	3.06105e-66	56	426
Gene10441_Transcript_12964	nucleoporin ndc1 isoform x1	1428	gi|646720726|gb|KDR22348.1|hypothetical protein L798_02006 [Zootermopsis nevadensis]	KDR22348	4.23763e-25	46	532
Gene10443_Transcript_12970	wd repeat domain phosphoinositide-interacting protein 2 isoform x4	1116	gi|936714505|ref|XP_014235195.1|PREDICTED: WD repeat domain phosphoinositide-interacting protein 2 isoform X4 [Trichogramma pretiosum]	XP_014235195	2.06892e-99	68	349
Gene10444_Transcript_12973	probable atp-dependent rna helicase ddx56	1335	gi|936588046|ref|XP_014207404.1|PREDICTED: probable ATP-dependent RNA helicase DDX56 [Copidosoma floridanum]	XP_014207404	0	83	445
Gene10445_Transcript_12975	beta-chimaerin isoform x1	1338	gi|193657205|ref|XP_001945123.1|PREDICTED: beta-chimaerin isoform X1 [Acyrthosiphon pisum]	XP_001945123	5.10541e-179	75	441
Gene10446_Transcript_12979	ras gtp exchange son of sevenless	717	gi|501294950|dbj|BAN20804.1|ras GTP exchange factor, son of sevenless [Riptortus pedestris]	BAN20804	2.05314e-89	75	247
Gene10447_Transcript_12980	regulator of nonsense transcripts 1 homolog	2886	gi|939646876|ref|XP_014273194.1|PREDICTED: regulator of nonsense transcripts 1 isoform X1 [Halyomorpha halys]	XP_014273194	0	92	967
Gene10448_Transcript_12983	ump-cmp kinase-like	648	gi|957849362|ref|XP_014675214.1|PREDICTED: UMP-CMP kinase-like [Priapulus caudatus]	XP_014675214	8.71715e-90	83	190
Gene10449_Transcript_12984	inorganic phosphate cotransporter	1392	gi|328713763|ref|XP_001947560.2|PREDICTED: putative inorganic phosphate cotransporter [Acyrthosiphon pisum]	XP_001947560	7.73525e-145	65	476
Gene1045_Transcript_1042	tho complex subunit 4-like isoform x2	561	gi|755979452|ref|XP_011308914.1|PREDICTED: THO complex subunit 4-like isoform X2 [Fopius arisanus]	XP_011308914	3.29716e-37	69	138
Gene10450_Transcript_12986	ankyrin sam and basic leucine zipper domain-containing protein 1-like	1272	gi|195381771|ref|XP_002049618.1|uncharacterized protein Dvir_GJ21694 [Drosophila virilis] >gi|194144415|gb|EDW60811.1| uncharacterized protein Dvir_GJ21694 [Drosophila virilis]	XP_002049618	3.53e-28	47	386
Gene10451_Transcript_12987	leucine-rich repeat and immunoglobulin-like domain-containing nogo receptor-interacting protein 3 isoform x2	663	gi|817196235|ref|XP_012273693.1|PREDICTED: leucine-rich repeat and immunoglobulin-like domain-containing nogo receptor-interacting protein 3 isoform X2 [Orussus abietinus]	XP_012273693	2.92912e-16	63	119
Gene10452_Transcript_12989	acetyl- acetyltransferase	351	gi|526117802|ref|NP_001267862.1|acetyl-CoA acetyltransferase [Bombus terrestris] >gi|385258402|gb|AFI55097.1| acetyl-CoA acetyltransferase [Bombus terrestris]	NP_001267862	1.87867e-45	85	116
Gene10453_Transcript_12990	acetyl- cytosolic	852	gi|817254785|ref|XP_012306708.1|PREDICTED: acetyl-CoA acetyltransferase, cytosolic [Aotus nancymaae]	XP_012306708	1.20163e-120	78	284
Gene10454_Transcript_12991	peroxidase isoform x2	543	gi|642912070|ref|XP_008200786.1|PREDICTED: peroxidase isoform X2 [Tribolium castaneum] >gi|642912072|ref|XP_008200787.1| PREDICTED: peroxidase isoform X2 [Tribolium castaneum]	XP_008200786	3.16734e-53	64	174
Gene10455_Transcript_12992	kh domain-containing	1017	gi|939264858|ref|XP_014252448.1|PREDICTED: KH domain-containing protein C56G2.1 [Cimex lectularius] >gi|939264860|ref|XP_014252449.1| PREDICTED: KH domain-containing protein C56G2.1 [Cimex lectularius] >gi|939264862|ref|XP_014252450.1| PREDICTED: KH domain-containing protein C56G2.1 [Cimex lectularius] >gi|939264864|ref|XP_014252451.1| PREDICTED: KH domain-containing protein C56G2.1 [Cimex lectul…	XP_014252448	9.58936e-116	72	329
Gene10456_Transcript_12993	otu domain-containing protein 6b isoform x1	756	gi|939632035|ref|XP_014283623.1|PREDICTED: OTU domain-containing protein 6B isoform X1 [Halyomorpha halys]	XP_014283623	4.43454e-77	74	250
Gene10457_Transcript_12996	transcription factor mitochondrial isoform x1	558	gi|795026960|ref|XP_011862121.1|PREDICTED: transcription factor A, mitochondrial isoform X1 [Vollenhovia emeryi]	XP_011862121	1.97216e-10	54	131
Gene10458_Transcript_12997	---NA---	906	---NA---	---NA---	---NA---	---NA---	---NA---
Gene10459_Transcript_12998	---NA---	330	---NA---	---NA---	---NA---	---NA---	---NA---
Gene1046_Transcript_1043	haus augmin-like complex subunit 6	777	gi|642914416|ref|XP_008201487.1|PREDICTED: HAUS augmin-like complex subunit 6 [Tribolium castaneum] >gi|642914418|ref|XP_008201488.1| PREDICTED: HAUS augmin-like complex subunit 6 [Tribolium castaneum] >gi|270001512|gb|EEZ97959.1| hypothetical protein TcasGA2_TC000350 [Tribolium castaneum]	XP_008201487	2.89124e-14	47	193
Gene10460_Transcript_12999	der1-like domain member 2	555	gi|121543911|gb|ABM55620.1|putative Der1-like domain family, member 2 [Maconellicoccus hirsutus]	ABM55620	1.33707e-109	95	171
Gene10461_Transcript_13002	---NA---	504	---NA---	---NA---	---NA---	---NA---	---NA---
Gene10462_Transcript_13003	carbonic anhydrase 2-like	831	gi|939669593|ref|XP_014281668.1|PREDICTED: carbonic anhydrase 2-like [Halyomorpha halys]	XP_014281668	3.43775e-06	45	213
Gene10463_Transcript_13007	PREDICTED: uncharacterized protein LOC105849458	1635	gi|828231846|ref|XP_012565288.1|PREDICTED: uncharacterized protein LOC105849458 [Hydra vulgaris]	XP_012565288	1.92715e-16	50	233
Gene10464_Transcript_13008	polyadenylate-binding protein 2	747	gi|939666047|ref|XP_014280282.1|PREDICTED: polyadenylate-binding protein 2 [Halyomorpha halys]	XP_014280282	3.07983e-71	71	213
Gene10465_Transcript_13010	2-methoxy-6-polyprenyl- -benzoquinol mitochondrial	567	gi|768447816|ref|XP_011565909.1|PREDICTED: 2-methoxy-6-polyprenyl-1,4-benzoquinol methylase, mitochondrial [Plutella xylostella]	XP_011565909	6.90332e-66	78	168
Gene10466_Transcript_13011	ctp synthase isoform x1	372	gi|498989455|ref|XP_004531614.1|PREDICTED: CTP synthase isoform X1 [Ceratitis capitata]	XP_004531614	4.03883e-56	95	121
Gene10467_Transcript_13012	papilin-like isoform x1	495	gi|646720235|gb|KDR22055.1|Papilin [Zootermopsis nevadensis]	KDR22055	4.51272e-42	75	129
Gene10468_Transcript_13014	fatty acyl- reductase 1-like isoform x1	1572	gi|328706694|ref|XP_003243174.1|PREDICTED: fatty acyl-CoA reductase 1-like isoform X1 [Acyrthosiphon pisum]	XP_003243174	9.58467e-155	65	509
Gene10469_Transcript_13016	sideroflexin-2 isoform x2	867	gi|662187176|ref|XP_008485819.1|PREDICTED: sideroflexin-2 isoform X3 [Diaphorina citri]	XP_008485819	1.10234e-142	83	287
Gene1047_Transcript_1044	transmembrane protein 35	435	gi|815800845|ref|XP_012221082.1|PREDICTED: transmembrane protein 35 [Linepithema humile]	XP_012221082	2.25251e-56	80	133
Gene10470_Transcript_13018	glycine--trna ligase	2163	gi|936586194|ref|XP_014206733.1|PREDICTED: glycine--tRNA ligase [Copidosoma floridanum]	XP_014206733	0	86	672
Gene10471_Transcript_13019	proteasome subunit alpha type-1	483	gi|943955415|ref|XP_014360655.1|PREDICTED: proteasome subunit alpha type-1 [Papilio machaon]	XP_014360655	1.86658e-71	79	160
Gene10472_Transcript_13019	proteasome subunit alpha type-1	345	gi|815912412|ref|XP_012241617.1|PREDICTED: proteasome subunit alpha type-1 [Bombus impatiens]	XP_012241617	1.61009e-58	97	100
Gene10473_Transcript_13020	hypha-specific g1 cyclin-related protein 1-like	573	gi|641671332|ref|XP_008185552.1|PREDICTED: hypha-specific G1 cyclin-related protein 1-like [Acyrthosiphon pisum]	XP_008185552	3.41036e-43	65	199
Gene10474_Transcript_13021	disintegrin and metalloproteinase domain-containing protein 28 isoform x2	831	gi|817210565|ref|XP_012281375.1|PREDICTED: uncharacterized protein LOC105700273 [Orussus abietinus]	XP_012281375	3.22013e-16	50	203
Gene10475_Transcript_13023	---NA---	483	---NA---	---NA---	---NA---	---NA---	---NA---
Gene10476_Transcript_13024	isoaspartyl peptidase l-asparaginase	927	gi|193669086|ref|XP_001944435.1|PREDICTED: isoaspartyl peptidase/L-asparaginase [Acyrthosiphon pisum]	XP_001944435	9.62248e-114	74	303
Gene10477_Transcript_13025	---NA---	582	---NA---	---NA---	---NA---	---NA---	---NA---
Gene10479_Transcript_13028	nucleolar complex protein 2 homolog	2097	gi|985420671|ref|XP_015375772.1|PREDICTED: nucleolar complex protein 2 homolog [Diuraphis noxia] >gi|985420673|ref|XP_015375774.1| PREDICTED: nucleolar complex protein 2 homolog [Diuraphis noxia]	XP_015375772	0	74	531
Gene1048_Transcript_1045	uridine phosphorylase partial	795	gi|662214245|ref|XP_008480947.1|PREDICTED: uridine phosphorylase 1, partial [Diaphorina citri]	XP_008480947	2.27629e-56	65	258
Gene10480_Transcript_13029	defense protein 1	486	gi|121543917|gb|ABM55623.1|hypothetical protein [Maconellicoccus hirsutus]	ABM55623	5.77157e-56	70	159
Gene10481_Transcript_13032	bromodomain and wd repeat-containing protein 3 isoform x1	2619	gi|939639585|ref|XP_014270678.1|PREDICTED: bromodomain and WD repeat-containing protein 3 isoform X1 [Halyomorpha halys]	XP_014270678	0	68	892
Gene10483_Transcript_13035	oxoglutarate dehydrogenase	390	gi|67043771|gb|AAY63984.1|putative oxoglutarate dehydrogenase [Lysiphlebus testaceipes]	AAY63984	5.85435e-76	93	130
Gene10484_Transcript_13036	zinc finger protein ush isoform x2	2679	gi|939256482|ref|XP_014248029.1|PREDICTED: zinc finger protein ush isoform X2 [Cimex lectularius]	XP_014248029	0	58	919
Gene10486_Transcript_13037	armadillo repeat-containing protein 8-like isoform x1	591	gi|646718893|gb|KDR21196.1|Armadillo repeat-containing protein 8 [Zootermopsis nevadensis]	KDR21196	3.21917e-80	77	212
Gene10487_Transcript_13038	sap30-binding protein	576	gi|943964862|ref|XP_014364621.1|PREDICTED: SAP30-binding protein isoform X1 [Papilio machaon] >gi|930669505|gb|KPJ10387.1| SAP30-binding protein [Papilio machaon]	XP_014364621	2.30187e-47	71	175
Gene10488_Transcript_13040	---NA---	498	---NA---	---NA---	---NA---	---NA---	---NA---
Gene1049_Transcript_1046	secreted salivary gland	582	gi|645007054|ref|XP_001604187.3|PREDICTED: proclotting enzyme [Nasonia vitripennis]	XP_001604187	1.64752e-19	53	190
Gene10490_Transcript_13041	glycosylphosphatidylinositol anchor attachment 1 protein	435	gi|328719360|ref|XP_001951259.2|PREDICTED: glycosylphosphatidylinositol anchor attachment 1 protein [Acyrthosiphon pisum]	XP_001951259	1.71363e-34	66	142
Gene10491_Transcript_13042	activating signal cointegrator 1 complex subunit 3	1506	gi|646721135|gb|KDR22605.1|Activating signal cointegrator 1 complex subunit 3 [Zootermopsis nevadensis]	KDR22605	0	86	501
Gene10492_Transcript_13044	lix1-like protein	969	gi|817218266|ref|XP_012284989.1|PREDICTED: LIX1-like protein [Orussus abietinus]	XP_012284989	1.52133e-114	81	280
Gene10493_Transcript_13045	low quality protein: exocyst complex component 5	1176	gi|662194229|ref|XP_008470055.1|PREDICTED: LOW QUALITY PROTEIN: exocyst complex component 5 [Diaphorina citri]	XP_008470055	8.33086e-159	76	392
Gene10494_Transcript_13046	PREDICTED: uncharacterized protein LOC105850013	462	gi|828233977|ref|XP_012565936.1|PREDICTED: uncharacterized protein LOC105850013 [Hydra vulgaris]	XP_012565936	1.79799e-06	56	97
Gene10495_Transcript_13047	fad synthase-like isoform x3	1125	gi|242012759|ref|XP_002427095.1|molybdopterin- binding protein, putative [Pediculus humanus corporis] >gi|212511353|gb|EEB14357.1| molybdopterin- binding protein, putative [Pediculus humanus corporis]	XP_002427095	2.05971e-78	57	387
Gene10496_Transcript_13048	mediator of rna polymerase ii transcription subunit 30	906	gi|91088079|ref|XP_968378.1|PREDICTED: mediator of RNA polymerase II transcription subunit 30 [Tribolium castaneum] >gi|270012095|gb|EFA08543.1| hypothetical protein TcasGA2_TC006198 [Tribolium castaneum]	XP_968378	4.64979e-72	85	151
Gene10498_Transcript_13049	phosphatidylinositol n-acetylglucosaminyltransferase subunit c	555	gi|646720101|gb|KDR21948.1|hypothetical protein L798_02835 [Zootermopsis nevadensis]	KDR21948	1.03448e-58	74	183
Gene10499_Transcript_13050	---NA---	339	---NA---	---NA---	---NA---	---NA---	---NA---
Gene105_Transcript_117	cyclin-dependent protein kinase-like protein	1275	gi|321458295|gb|EFX69365.1|cyclin-dependent protein kinase-like protein [Daphnia pulex]	EFX69365	3.77003e-178	85	354
Gene1050_Transcript_1047	lysosomal alpha-mannosidase-like	2088	gi|985414995|ref|XP_015372896.1|PREDICTED: lysosomal alpha-mannosidase-like [Diuraphis noxia]	XP_015372896	0	75	676
Gene10500_Transcript_13051	e3 ubiquitin-protein ligase topors-like isoform x2	2049	gi|939651508|ref|XP_014274824.1|PREDICTED: E3 ubiquitin-protein ligase Topors-like isoform X2 [Halyomorpha halys]	XP_014274824	4.01832e-49	48	444
Gene10501_Transcript_13052	low quality protein: serine threonine-protein phosphatase 4 regulatory subunit 1- partial	462	gi|926625055|ref|XP_013778009.1|PREDICTED: LOW QUALITY PROTEIN: serine/threonine-protein phosphatase 4 regulatory subunit 1-like, partial [Limulus polyphemus]	XP_013778009	2.60664e-06	48	154
Gene10502_Transcript_13053	---NA---	339	---NA---	---NA---	---NA---	---NA---	---NA---
Gene10503_Transcript_13055	probable cytochrome p450 6a14 isoform x2	378	gi|817207822|ref|XP_012279896.1|PREDICTED: probable cytochrome P450 6a14 isoform X2 [Orussus abietinus]	XP_012279896	4.02463e-20	59	116
Gene10504_Transcript_13057	frizzled-like protein 7b	657	gi|357612400|gb|EHJ67969.1|putative Frizzled-like protein 7b [Danaus plexippus]	EHJ67969	1.18943e-81	84	218
Gene10506_Transcript_13058	transmembrane protein 62	1977	gi|307202116|gb|EFN81621.1|Transmembrane protein 62 [Harpegnathos saltator]	EFN81621	3.67342e-162	59	595
Gene10507_Transcript_13059	histone acetyltransferase kat8-like	1245	gi|357612463|gb|EHJ68009.1|MOF protein [Danaus plexippus]	EHJ68009	1.1094e-142	68	404
Gene10508_Transcript_13060	collagen alpha-1 chain	2304	gi|646710201|gb|KDR15791.1|hypothetical protein L798_10158, partial [Zootermopsis nevadensis]	KDR15791	5.4113e-79	54	391
Gene1051_Transcript_1048	spondin-1-like isoform x2	1017	gi|926634237|ref|XP_013782958.1|PREDICTED: spondin-1-like isoform X2 [Limulus polyphemus]	XP_013782958	2.25904e-84	65	350
Gene10510_Transcript_13061	choline transporter-like protein 1	708	gi|328706478|ref|XP_001944379.2|PREDICTED: choline transporter-like protein 1 [Acyrthosiphon pisum]	XP_001944379	9.447e-49	58	231
Gene10511_Transcript_13062	---NA---	570	---NA---	---NA---	---NA---	---NA---	---NA---
Gene10512_Transcript_13063	protein arginine n-	687	gi|242014396|ref|XP_002427877.1|protein arginine N-methyltransferase, putative [Pediculus humanus corporis] >gi|212512346|gb|EEB15139.1| protein arginine N-methyltransferase, putative [Pediculus humanus corporis]	XP_002427877	2.31735e-15	51	224
Gene10514_Transcript_13066	exocyst complex	876	gi|646705140|gb|KDR13019.1|Exocyst complex component 7 [Zootermopsis nevadensis]	KDR13019	1.57838e-106	80	294
Gene10515_Transcript_13067	hyaluronan mediated motility receptor-like isoform x2	1329	gi|749796967|ref|XP_011151919.1|PREDICTED: hyaluronan mediated motility receptor-like isoform X1 [Harpegnathos saltator] >gi|307193324|gb|EFN76186.1| hypothetical protein EAI_05581 [Harpegnathos saltator]	XP_011151919	7.65508e-10	55	79
Gene10516_Transcript_13068	splicing factor 3b	2070	gi|939239889|ref|XP_014239157.1|PREDICTED: splicing factor 3B subunit 2 [Cimex lectularius]	XP_014239157	0	80	537
Gene10519_Transcript_13069	vacuolar protein sorting-associated protein 72 homolog	1131	gi|939670597|ref|XP_014282050.1|PREDICTED: vacuolar protein sorting-associated protein 72 homolog [Halyomorpha halys] >gi|939670600|ref|XP_014282051.1| PREDICTED: vacuolar protein sorting-associated protein 72 homolog [Halyomorpha halys]	XP_014282050	1.97425e-71	56	399
Gene1052_Transcript_1049	nuclear hormone receptor ftz-f1 beta	1311	gi|985396808|ref|XP_015365917.1|PREDICTED: nuclear hormone receptor FTZ-F1 beta [Diuraphis noxia]	XP_015365917	0	82	421
Gene10520_Transcript_13071	serine threonine-protein phosphatase pp-	930	gi|861642043|gb|KMQ93778.1|serine threonine-protein phosphatase 2a catalytic subunit alpha isoform-like protein [Lasius niger]	KMQ93778	0	99	309
Gene10521_Transcript_13072	---NA---	555	---NA---	---NA---	---NA---	---NA---	---NA---
Gene10522_Transcript_13073	---NA---	300	---NA---	---NA---	---NA---	---NA---	---NA---
Gene10523_Transcript_13075	histone-lysine n-methyltransferase ashr1	1431	gi|91088043|ref|XP_966391.1|PREDICTED: histone-lysine N-methyltransferase ASHR1 [Tribolium castaneum] >gi|270012080|gb|EFA08528.1| hypothetical protein TcasGA2_TC006181 [Tribolium castaneum]	XP_966391	4.94883e-85	54	469
Gene10524_Transcript_13076	peptidylprolyl isomerase domain and wd repeat-containing protein 1	1023	gi|646719342|gb|KDR21487.1|Peptidylprolyl isomerase domain and WD repeat-containing protein 1 [Zootermopsis nevadensis]	KDR21487	0	89	342
Gene10526_Transcript_13077	high mobility group protein dsp1	345	gi|239791505|dbj|BAH72208.1|ACYPI007949 [Acyrthosiphon pisum]	BAH72208	8.4835e-45	91	89
Gene10527_Transcript_13078	general transcription factor 3c polypeptide 1	2064	gi|646695577|gb|KDR08391.1|General transcription factor 3C polypeptide 1 [Zootermopsis nevadensis]	KDR08391	3.1419e-62	50	698
Gene10528_Transcript_13081	helicase mov-10-a	2103	gi|646708411|gb|KDR14736.1|Putative helicase mov-10-A [Zootermopsis nevadensis]	KDR14736	4.01307e-100	51	720
Gene10529_Transcript_13083	bifunctional glutamate proline--trna ligase	1023	gi|557766524|ref|XP_005182957.1|PREDICTED: bifunctional glutamate/proline--tRNA ligase [Musca domestica]	XP_005182957	2.06552e-48	57	341
Gene1053_Transcript_1050	translational activator	6684	gi|646721975|gb|KDR23119.1|Translational activator GCN1, partial [Zootermopsis nevadensis]	KDR23119	0	74	2263
Gene10530_Transcript_13084	---NA---	2703	---NA---	---NA---	---NA---	---NA---	---NA---
Gene10532_Transcript_13085	la-related protein 1b	3825	gi|766932607|ref|XP_011498532.1|PREDICTED: la-related protein 1B [Ceratosolen solmsi marchali]	XP_011498532	0	61	804
Gene10535_Transcript_13086	---NA---	441	---NA---	---NA---	---NA---	---NA---	---NA---
Gene10537_Transcript_13087	disintegrin and metalloproteinase domain-containing protein 33 isoform x2	1329	gi|936705954|ref|XP_014230939.1|PREDICTED: disintegrin and metalloproteinase domain-containing protein 33 isoform X2 [Trichogramma pretiosum]	XP_014230939	2.27158e-32	46	380
Gene10538_Transcript_13089	odorant-binding protein	408	gi|961454855|gb|ALS31060.1|odorant-binding protein [Phenacoccus solenopsis]	ALS31060	1.97254e-93	100	135
Gene10539_Transcript_13091	ephrin type-a receptor 4 isoform x2	2157	gi|939655407|ref|XP_014276225.1|PREDICTED: ephrin type-A receptor 4 isoform X2 [Halyomorpha halys]	XP_014276225	0	79	681
Gene10540_Transcript_13091	ephrin type-a receptor 5	765	gi|646701269|gb|KDR11074.1|Ephrin type-A receptor 5 [Zootermopsis nevadensis]	KDR11074	6.59099e-151	96	223
Gene10545_Transcript_13093	---NA---	351	---NA---	---NA---	---NA---	---NA---	---NA---
Gene10546_Transcript_13094	g-protein coupled receptor moody isoform x3	402	gi|939273884|ref|XP_014257259.1|PREDICTED: G-protein coupled receptor moody isoform X3 [Cimex lectularius] >gi|939273886|ref|XP_014257260.1| PREDICTED: G-protein coupled receptor moody isoform X3 [Cimex lectularius]	XP_014257259	9.06201e-52	81	134
Gene10547_Transcript_13095	teneurin-m isoform x1	366	gi|939648593|ref|XP_014273811.1|PREDICTED: teneurin-m isoform X4 [Halyomorpha halys]	XP_014273811	2.43714e-38	77	120
Gene10548_Transcript_13096	venom carboxylesterase-6	639	gi|546681067|gb|ERL91223.1|hypothetical protein D910_08560 [Dendroctonus ponderosae]	ERL91223	1.07435e-39	60	191
Gene10549_Transcript_13098	PREDICTED: uncharacterized protein LOC105391939 isoform X2	921	gi|768440289|ref|XP_011561812.1|PREDICTED: uncharacterized protein LOC105391939 isoform X2 [Plutella xylostella]	XP_011561812	2.00862e-85	59	325
Gene1055_Transcript_1051	protein casc3-like	2601	gi|939245675|ref|XP_014242222.1|PREDICTED: protein CASC3-like [Cimex lectularius]	XP_014242222	4.6937e-37	64	171
Gene10550_Transcript_13099	elongator complex protein 1 isoform x1	2607	gi|939265957|ref|XP_014253045.1|PREDICTED: elongator complex protein 1 isoform X1 [Cimex lectularius]	XP_014253045	9.50577e-68	50	672
Gene10552_Transcript_13100	zinc finger protein 184	981	gi|836716439|ref|XP_012791268.1|PREDICTED: zinc finger protein 184 [Sorex araneus]	XP_012791268	1.48911e-35	57	221
Gene10553_Transcript_13101	myb-like protein x	1473	gi|662198474|ref|XP_008472359.1|PREDICTED: myb-like protein X [Diaphorina citri]	XP_008472359	1.24287e-15	78	70
Gene10554_Transcript_13102	PREDICTED: oligoribonuclease, mitochondrial	663	gi|941808766|ref|XP_005811809.2|PREDICTED: oligoribonuclease, mitochondrial [Xiphophorus maculatus]	XP_005811809	4.97547e-66	77	174
Gene10555_Transcript_13103	ubiquitin-like protein 7	534	gi|817090097|ref|XP_012267952.1|PREDICTED: ubiquitin-like protein 7 [Athalia rosae]	XP_012267952	3.75443e-40	63	177
Gene10556_Transcript_13105	solute carrier family 35 member c2 isoform x2	633	gi|242022498|ref|XP_002431677.1|conserved hypothetical protein [Pediculus humanus corporis] >gi|212516985|gb|EEB18939.1| conserved hypothetical protein [Pediculus humanus corporis]	XP_002431677	1.7643e-74	76	219
Gene10557_Transcript_13106	dead box atp-dependent rna	2403	gi|328723280|ref|XP_001943847.2|PREDICTED: probable ATP-dependent RNA helicase DDX20 [Acyrthosiphon pisum]	XP_001943847	5.88864e-89	62	406
Gene10559_Transcript_13107	matrix metalloproteinase 1 isoform x3	723	gi|827551726|ref|XP_012547707.1|PREDICTED: matrix metalloproteinase 1 isoform X3 [Bombyx mori]	XP_012547707	5.35814e-16	50	151
Gene1056_Transcript_1052	phosphatidylinositol glycan anchor biosynthesis class u protein	747	gi|665802657|ref|XP_008549393.1|PREDICTED: phosphatidylinositol glycan anchor biosynthesis class U protein [Microplitis demolitor]	XP_008549393	7.23813e-96	76	251
Gene10560_Transcript_13108	26s proteasome non-atpase regulatory subunit 12	330	gi|506965840|gb|AGM32272.1|putative 26S proteasome non-ATpase regulatory subunit, partial [Coptotermes formosanus]	AGM32272	2.03255e-52	89	110
Gene10561_Transcript_13118	f-box only	1149	gi|646713079|gb|KDR17580.1|hypothetical protein L798_08490 [Zootermopsis nevadensis]	KDR17580	0	79	382
Gene10562_Transcript_13121	microprocessor complex subunit dgcr8	1608	gi|646716969|gb|KDR19996.1|Microprocessor complex subunit DGCR8 [Zootermopsis nevadensis]	KDR19996	2.83618e-145	67	511
Gene10563_Transcript_13123	protein transport protein sec31a isoform x2	1383	gi|861637744|gb|KMQ92258.1|protein transport protein sec31a [Lasius niger]	KMQ92258	3.85707e-44	65	207
Gene10565_Transcript_13124	conserved oligomeric golgi complex subunit 1 isoform x2	969	gi|939258979|ref|XP_014249303.1|PREDICTED: conserved oligomeric Golgi complex subunit 1 isoform X2 [Cimex lectularius]	XP_014249303	9.44981e-28	51	300
Gene10566_Transcript_13126	leucine-rich repeats and immunoglobulin-like domains protein 2	999	gi|642910207|ref|XP_008198406.1|PREDICTED: leucine-rich repeats and immunoglobulin-like domains protein 2 [Tribolium castaneum]	XP_008198406	1.49366e-51	60	251
Gene10567_Transcript_13127	ras association domain-containing protein 8	1512	gi|328714985|ref|XP_001946770.2|PREDICTED: ras association domain-containing protein 8 isoform X1 [Acyrthosiphon pisum]	XP_001946770	7.02781e-180	74	518
Gene10568_Transcript_13131	nuclease harbi1	1035	gi|328697775|ref|XP_001946487.2|PREDICTED: putative nuclease HARBI1 [Acyrthosiphon pisum]	XP_001946487	7.51207e-92	65	308
Gene10569_Transcript_13133	---NA---	639	---NA---	---NA---	---NA---	---NA---	---NA---
Gene1057_Transcript_1053	ribosome-releasing factor mitochondrial	2172	gi|641653773|ref|XP_008178920.1|PREDICTED: ribosome-releasing factor 2, mitochondrial [Acyrthosiphon pisum] >gi|641653775|ref|XP_008178921.1| PREDICTED: ribosome-releasing factor 2, mitochondrial [Acyrthosiphon pisum]	XP_008178920	0	72	686
Gene10571_Transcript_13134	cytoplasmic fmr1-interacting protein	1797	gi|646697556|gb|KDR09197.1|Cytoplasmic FMR1-interacting protein [Zootermopsis nevadensis]	KDR09197	0	94	599
Gene10572_Transcript_13135	niemann-pick type c- isoform b	474	gi|195571013|ref|XP_002103498.1|GD18945 [Drosophila simulans] >gi|194199425|gb|EDX13001.1| GD18945 [Drosophila simulans]	XP_002103498	2.75079e-14	46	148
Gene10573_Transcript_13139	atp-binding cassette sub-family g member 1-like	1902	gi|193700013|ref|XP_001943523.1|PREDICTED: ATP-binding cassette sub-family G member 1 [Acyrthosiphon pisum]	XP_001943523	0	75	615
Gene10574_Transcript_13140	cell division cycle and apoptosis regulator protein 1-like isoform x3	3090	gi|769863271|ref|XP_011643485.1|PREDICTED: cell division cycle and apoptosis regulator protein 1-like isoform X3 [Pogonomyrmex barbatus]	XP_011643485	0	62	826
Gene10576_Transcript_13142	---NA---	417	---NA---	---NA---	---NA---	---NA---	---NA---
Gene10577_Transcript_13143	PREDICTED: uncharacterized protein LOC106685928 isoform X2	930	gi|939677314|ref|XP_014284427.1|PREDICTED: uncharacterized protein LOC106685928 isoform X2 [Halyomorpha halys]	XP_014284427	2.63056e-81	71	296
Gene10578_Transcript_13146	ras gtpase-activating protein 1	2823	gi|985389502|ref|XP_015379358.1|PREDICTED: ras GTPase-activating protein 1 [Diuraphis noxia]	XP_015379358	0	87	941
Gene1058_Transcript_1055	dehydrodolichyl diphosphate syntase complex subunit dhdds	984	gi|985397628|ref|XP_015366371.1|PREDICTED: dehydrodolichyl diphosphate syntase complex subunit DHDDS [Diuraphis noxia]	XP_015366371	5.37144e-103	71	287
Gene10580_Transcript_13147	tubulin-specific chaperone e	813	gi|939678005|ref|XP_014284678.1|PREDICTED: tubulin-specific chaperone E [Halyomorpha halys]	XP_014284678	4.33771e-65	59	274
Gene10581_Transcript_13148	probable multidrug resistance-associated protein lethal 03659	1485	gi|939629733|ref|XP_014275641.1|PREDICTED: probable multidrug resistance-associated protein lethal(2)03659 [Halyomorpha halys] >gi|939629736|ref|XP_014275650.1| PREDICTED: probable multidrug resistance-associated protein lethal(2)03659 [Halyomorpha halys]	XP_014275641	1.52233e-156	70	496
Gene10582_Transcript_13149	muscle m-line assembly protein unc-89 isoform x2	1566	gi|985415709|ref|XP_015373268.1|PREDICTED: muscle M-line assembly protein unc-89 isoform X2 [Diuraphis noxia]	XP_015373268	3.84315e-180	71	517
Gene10583_Transcript_13151	nose resistant to fluoxetine protein 6-like	1326	gi|328699702|ref|XP_001944456.2|PREDICTED: nose resistant to fluoxetine protein 6-like [Acyrthosiphon pisum]	XP_001944456	1.17033e-24	49	413
Gene10584_Transcript_13152	adenine phosphoribosyltransferase	327	gi|260834963|ref|XP_002612479.1|hypothetical protein BRAFLDRAFT_278945 [Branchiostoma floridae] >gi|229297856|gb|EEN68488.1| hypothetical protein BRAFLDRAFT_278945 [Branchiostoma floridae]	XP_002612479	1.03615e-15	65	102
Gene10585_Transcript_13154	low quality protein: repressor of rna polymerase iii transcription maf1 homolog	459	gi|662218444|ref|XP_008483251.1|PREDICTED: LOW QUALITY PROTEIN: repressor of RNA polymerase III transcription MAF1 homolog [Diaphorina citri]	XP_008483251	2.88196e-72	84	153
Gene10586_Transcript_13155	rac gtpase-activating protein 1-like isoform x2	1623	gi|752880346|ref|XP_011257735.1|PREDICTED: rac GTPase-activating protein 1 [Camponotus floridanus]	XP_011257735	1.22034e-88	51	633
Gene10588_Transcript_13156	udp-n-acetylglucosamine--dolichyl-phosphate n-acetylglucosaminephosphotransferase	1206	gi|939629340|ref|XP_014274151.1|PREDICTED: UDP-N-acetylglucosamine--dolichyl-phosphate N-acetylglucosaminephosphotransferase [Halyomorpha halys]	XP_014274151	5.76616e-154	77	398
Gene10589_Transcript_13162	leukocyte elastase inhibitor-like	525	gi|939262084|ref|XP_014250957.1|PREDICTED: leukocyte elastase inhibitor-like [Cimex lectularius]	XP_014250957	2.30494e-27	50	229
Gene1059_Transcript_1057	n-alpha-acetyltransferase auxiliary subunit	1257	gi|970895001|ref|XP_015112958.1|PREDICTED: N-alpha-acetyltransferase 15, NatA auxiliary subunit [Diachasma alloeum]	XP_015112958	4.35955e-139	76	378
Gene10592_Transcript_13163	---NA---	321	---NA---	---NA---	---NA---	---NA---	---NA---
Gene10593_Transcript_13165	2-hydroxyacyl- lyase 1- partial	555	gi|662220813|ref|XP_008484562.1|PREDICTED: 2-hydroxyacyl-CoA lyase 1-like, partial [Diaphorina citri]	XP_008484562	2.65775e-95	85	181
Gene10594_Transcript_13167	solute carrier organic anion transporter family member 4c1-like isoform x2	1989	gi|641663511|ref|XP_008182665.1|PREDICTED: solute carrier organic anion transporter family member 4C1-like isoform X1 [Acyrthosiphon pisum]	XP_008182665	0	67	649
Gene10596_Transcript_13169	atp-binding cassette sub-family g member 8	2856	gi|328718491|ref|XP_001944045.2|PREDICTED: ATP-binding cassette sub-family G member 8 [Acyrthosiphon pisum]	XP_001944045	0	66	950
Gene10597_Transcript_13172	agap000081-pa-like protein	738	gi|646712504|gb|KDR17236.1|Exostosin-2 [Zootermopsis nevadensis]	KDR17236	2.23564e-140	89	245
Gene10598_Transcript_13176	an1-type zinc finger protein 6	627	gi|350535004|ref|NP_001232980.1|uncharacterized protein LOC100168509 [Acyrthosiphon pisum] >gi|239790127|dbj|BAH71646.1| ACYPI009202 [Acyrthosiphon pisum]	NP_001232980	6.22268e-63	69	200
Gene1060_Transcript_1059	PREDICTED: midasin	2781	gi|328721893|ref|XP_001947406.2|PREDICTED: midasin [Acyrthosiphon pisum]	XP_001947406	0	65	948
Gene10600_Transcript_13177	---NA---	807	---NA---	---NA---	---NA---	---NA---	---NA---
Gene10601_Transcript_13178	protein fam188b2	348	gi|328712266|ref|XP_001951036.2|PREDICTED: protein FAM188B2 [Acyrthosiphon pisum]	XP_001951036	3.47929e-43	84	107
Gene10602_Transcript_13179	dna replication licensing factor mcm2	861	gi|817065283|ref|XP_012254427.1|PREDICTED: DNA replication licensing factor Mcm2 [Athalia rosae]	XP_012254427	3.47267e-102	81	270
Gene10603_Transcript_13181	f-box only protein 28 isoform x1	1029	gi|939643106|ref|XP_014271905.1|PREDICTED: F-box only protein 28 isoform X2 [Halyomorpha halys]	XP_014271905	1.9629e-64	81	161
Gene10605_Transcript_13183	wash complex subunit partial	1416	gi|679000830|gb|KFW03705.1|WASH complex subunit FAM21A, partial [Fulmarus glacialis]	KFW03705	9.35401e-12	60	124
Gene10607_Transcript_13184	bromodomain adjacent to zinc finger protein domain	324	gi|646716240|gb|KDR19569.1|Bromodomain adjacent to zinc finger domain protein 1A [Zootermopsis nevadensis]	KDR19569	1.91301e-18	63	110
Gene10608_Transcript_13185	actin-binding lim protein 1	849	gi|242017898|ref|XP_002429421.1|ablim, putative [Pediculus humanus corporis] >gi|212514347|gb|EEB16683.1| ablim, putative [Pediculus humanus corporis]	XP_002429421	2.30519e-101	80	281
Gene10609_Transcript_13188	uga suppressor trna-associated	414	gi|939253029|ref|XP_014246173.1|PREDICTED: O-phosphoseryl-tRNA(Sec) selenium transferase isoform X1 [Cimex lectularius]	XP_014246173	8.95705e-73	94	138
Gene10610_Transcript_13189	f-actin-capping protein subunit beta	429	gi|759065997|ref|XP_011342440.1|PREDICTED: F-actin-capping protein subunit beta [Cerapachys biroi]	XP_011342440	5.58848e-95	98	143
Gene10611_Transcript_13190	PREDICTED: uncharacterized protein LOC105849458	2133	gi|828231846|ref|XP_012565288.1|PREDICTED: uncharacterized protein LOC105849458 [Hydra vulgaris]	XP_012565288	6.83249e-82	51	642
Gene10612_Transcript_13194	rcc1 and btb domain-containing protein 1-like isoform x1	1638	gi|759057259|ref|XP_011337874.1|PREDICTED: RCC1 and BTB domain-containing protein 1-like isoform X1 [Cerapachys biroi] >gi|607360267|gb|EZA54598.1| RCC1 and BTB domain-containing protein [Cerapachys biroi]	XP_011337874	7.98729e-135	58	533
Gene10613_Transcript_13195	PREDICTED: uncharacterized protein LOC106672334	459	gi|939237081|ref|XP_014259169.1|PREDICTED: uncharacterized protein LOC106672334 [Cimex lectularius]	XP_014259169	6.994e-16	61	142
Gene10614_Transcript_13196	chemosensory protein	447	gi|761545984|gb|AJP61962.1|chemosensory protein [Phenacoccus solenopsis]	AJP61962	2.5244e-86	100	140
Gene10615_Transcript_13198	g-protein coupled receptor mth2	1221	gi|646716065|gb|KDR19461.1|G-protein coupled receptor Mth2 [Zootermopsis nevadensis]	KDR19461	3.57667e-13	47	183
Gene10617_Transcript_13199	hypothetical protein AMK59_5903, partial	297	gi|952520452|gb|KRT80837.1|hypothetical protein AMK59_5903, partial [Oryctes borbonicus]	KRT80837	6.57191e-06	53	79
Gene10618_Transcript_13201	protein son isoform x1	2577	gi|759056728|ref|XP_011337612.1|PREDICTED: protein SON isoform X1 [Cerapachys biroi]	XP_011337612	4.84046e-121	64	467
Gene10619_Transcript_13206	sodium-coupled neutral amino acid transporter 10	1158	gi|985385390|ref|XP_015363926.1|PREDICTED: putative sodium-coupled neutral amino acid transporter 10 [Diuraphis noxia]	XP_015363926	1.86891e-99	66	386
Gene10620_Transcript_13207	phosphatidylinositide phosphatase sac2	852	gi|646715563|gb|KDR19126.1|Phosphatidylinositide phosphatase SAC2 [Zootermopsis nevadensis]	KDR19126	2.49681e-64	63	308
Gene10621_Transcript_13210	upf0769 protein c21orf59 homolog isoform x3	762	gi|646711823|gb|KDR16853.1|hypothetical protein L798_08595 [Zootermopsis nevadensis]	KDR16853	8.5194e-121	80	254
Gene10622_Transcript_13212	probable atp-dependent rna helicase pitchoune	582	gi|954571720|ref|XP_014610072.1|PREDICTED: probable ATP-dependent RNA helicase pitchoune [Polistes canadensis]	XP_014610072	5.49964e-106	92	181
Gene10623_Transcript_13213	PREDICTED: uncharacterized protein LOC106811234	705	gi|957839973|ref|XP_014670273.1|PREDICTED: uncharacterized protein LOC106811234 [Priapulus caudatus]	XP_014670273	1.7132e-14	50	206
Gene10624_Transcript_13215	polycomb protein pcl isoform x1	1122	gi|805822095|ref|XP_012151073.1|PREDICTED: polycomb protein Pcl isoform X2 [Megachile rotundata]	XP_012151073	1.58531e-30	66	120
Gene10625_Transcript_13216	lysosomal-trafficking regulator	7527	gi|328701859|ref|XP_001949243.2|PREDICTED: lysosomal-trafficking regulator [Acyrthosiphon pisum]	XP_001949243	0	57	2578
Gene10629_Transcript_13217	ino80 complex subunit d	2460	gi|646707626|gb|KDR14306.1|INO80 complex subunit D [Zootermopsis nevadensis]	KDR14306	2.00625e-18	50	234
Gene10631_Transcript_13219	dedicator of cytokinesis protein 1 isoform x2	1602	gi|985387394|ref|XP_015374684.1|PREDICTED: dedicator of cytokinesis protein 1 isoform X2 [Diuraphis noxia]	XP_015374684	0	71	532
Gene10633_Transcript_13220	---NA---	555	---NA---	---NA---	---NA---	---NA---	---NA---
Gene10634_Transcript_13221	embryonic polarity protein dorsal isoform x3	642	gi|665815547|ref|XP_008556434.1|PREDICTED: embryonic polarity protein dorsal isoform X3 [Microplitis demolitor]	XP_008556434	1.64436e-22	59	161
Gene10635_Transcript_13223	PREDICTED: uncharacterized protein LOC105256654	1152	gi|752893850|ref|XP_011265082.1|PREDICTED: uncharacterized protein LOC105256654 [Camponotus floridanus]	XP_011265082	1.88553e-62	53	392
Gene10636_Transcript_13223	phosphoenolpyruvate synthase	912	gi|861607986|gb|KMQ84747.1|phosphoenolpyruvate synthase [Lasius niger]	KMQ84747	1.19102e-65	60	304
Gene10637_Transcript_13223	PREDICTED: uncharacterized protein LOC105675166	315	gi|815813102|ref|XP_012227531.1|PREDICTED: uncharacterized protein LOC105675166 [Linepithema humile] >gi|815813104|ref|XP_012227532.1| PREDICTED: uncharacterized protein LOC105675166 [Linepithema humile] >gi|815813106|ref|XP_012227533.1| PREDICTED: uncharacterized protein LOC105675166 [Linepithema humile]	XP_012227531	3.72033e-34	80	95
Gene10638_Transcript_13224	inositol-trisphosphate 3-kinase a isoform x1	1293	gi|939240804|ref|XP_014239636.1|PREDICTED: inositol-trisphosphate 3-kinase A isoform X1 [Cimex lectularius]	XP_014239636	9.60126e-10	58	116
Gene10639_Transcript_13226	PREDICTED: uncharacterized protein LOC105850013	1986	gi|828233977|ref|XP_012565936.1|PREDICTED: uncharacterized protein LOC105850013 [Hydra vulgaris]	XP_012565936	9.38681e-54	50	461
Gene1064_Transcript_1060	---NA---	342	---NA---	---NA---	---NA---	---NA---	---NA---
Gene10640_Transcript_13227	transferase caf17 mitochondrial	900	gi|340714147|ref|XP_003395593.1|PREDICTED: putative transferase CAF17 homolog, mitochondrial [Bombus terrestris]	XP_003395593	1.06424e-71	62	288
Gene10641_Transcript_13228	perq amino acid-rich with gyf domain-containing protein 2	2391	gi|936596493|ref|XP_014211700.1|PREDICTED: PERQ amino acid-rich with GYF domain-containing protein 2 [Copidosoma floridanum] >gi|936596495|ref|XP_014211701.1| PREDICTED: PERQ amino acid-rich with GYF domain-containing protein 2 [Copidosoma floridanum]	XP_014211700	2.97299e-56	53	341
Gene10643_Transcript_13229	protein takeout-like	771	gi|350534532|ref|NP_001232955.1|uncharacterized protein LOC100158751 precursor [Acyrthosiphon pisum] >gi|239788825|dbj|BAH71074.1| ACYPI000189 [Acyrthosiphon pisum]	NP_001232955	1.18459e-115	82	237
Gene10644_Transcript_13233	uhrf1-binding protein 1	2592	gi|817196152|ref|XP_012273649.1|PREDICTED: UHRF1-binding protein 1 [Orussus abietinus]	XP_012273649	0	60	945
Gene10646_Transcript_13235	---NA---	1095	---NA---	---NA---	---NA---	---NA---	---NA---
Gene10647_Transcript_13237	signal peptidase complex catalytic subunit sec11a	564	gi|817188905|ref|XP_012289043.1|PREDICTED: signal peptidase complex catalytic subunit SEC11A [Orussus abietinus]	XP_012289043	7.39795e-47	71	158
Gene10648_Transcript_13238	cap-specific mrna (nucleoside-2 -o-)-methyltransferase 2 isoform x1	2259	gi|939246488|ref|XP_014242653.1|PREDICTED: cap-specific mRNA (nucleoside-2'-O-)-methyltransferase 2 isoform X1 [Cimex lectularius]	XP_014242653	2.36133e-126	57	609
Gene10649_Transcript_13240	glycine dehydrogenase mitochondrial	855	gi|700408892|ref|XP_009955956.1|PREDICTED: glycine dehydrogenase (decarboxylating), mitochondrial [Leptosomus discolor]	XP_009955956	5.28879e-138	85	283
Gene1065_Transcript_1061	negative elongation factor d	1734	gi|939233900|ref|XP_014242480.1|PREDICTED: negative elongation factor D [Cimex lectularius]	XP_014242480	0	87	576
Gene10650_Transcript_13241	dynactin subunit 1 isoform x2	438	gi|939644645|ref|XP_014272427.1|PREDICTED: dynactin subunit 1 isoform X2 [Halyomorpha halys]	XP_014272427	3.42419e-33	72	147
Gene10651_Transcript_13244	---NA---	411	---NA---	---NA---	---NA---	---NA---	---NA---
Gene10653_Transcript_13245	PREDICTED: uncharacterized protein C19orf43	456	gi|939691775|ref|XP_014289893.1|PREDICTED: uncharacterized protein C19orf43 [Halyomorpha halys]	XP_014289893	1.58405e-19	58	129
Gene10654_Transcript_13246	hypothetical protein RR48_04269	657	gi|930670685|gb|KPJ11500.1|hypothetical protein RR48_04269 [Papilio machaon]	KPJ11500	9.79811e-50	62	227
Gene10655_Transcript_13248	---NA---	1617	---NA---	---NA---	---NA---	---NA---	---NA---
Gene10656_Transcript_13248	---NA---	420	---NA---	---NA---	---NA---	---NA---	---NA---
Gene10657_Transcript_13250	cdk5 and abl1 enzyme substrate 2 isoform x2	1485	gi|242024106|ref|XP_002432471.1|conserved hypothetical protein [Pediculus humanus corporis] >gi|212517904|gb|EEB19733.1| conserved hypothetical protein [Pediculus humanus corporis]	XP_002432471	5.54267e-113	66	430
Gene10658_Transcript_13253	glyoxylate hydroxypyruvate reductase-like isoform x1	726	gi|240848783|ref|NP_001155438.1|glyoxylate/hydroxypyruvate reductase-like [Acyrthosiphon pisum] >gi|641675844|ref|XP_008187189.1| PREDICTED: glyoxylate/hydroxypyruvate reductase-like isoform X1 [Acyrthosiphon pisum] >gi|641675846|ref|XP_008187190.1| PREDICTED: glyoxylate/hydroxypyruvate reductase-like isoform X1 [Acyrthosiphon pisum] >gi|641675849|ref|XP_008187191.1| PREDICTED: LOW QUALITY PROTEI…	NP_001155438	3.76877e-67	66	250
Gene1066_Transcript_1063	segment polarity protein dishevelled homolog dvl-3	1938	gi|766929187|ref|XP_011496675.1|PREDICTED: segment polarity protein dishevelled homolog DVL-3 [Ceratosolen solmsi marchali]	XP_011496675	0	82	575
Gene10660_Transcript_13254	tudor domain-containing protein 1	2271	gi|646715533|gb|KDR19110.1|Tudor domain-containing protein 1 [Zootermopsis nevadensis]	KDR19110	1.10194e-16	42	349
Gene10661_Transcript_13255	cytokine receptor	1851	gi|646698629|gb|KDR09708.1|Cytokine receptor [Zootermopsis nevadensis]	KDR09708	2.06048e-138	59	585
Gene10662_Transcript_13257	high mobility group protein dsp1-like	627	gi|189236107|ref|XP_973934.2|PREDICTED: high mobility group protein DSP1-like [Tribolium castaneum]	XP_973934	5.27408e-15	74	66
Gene10663_Transcript_13258	protein lap2-like	1644	gi|985392273|ref|XP_015363427.1|PREDICTED: protein LAP2-like [Diuraphis noxia]	XP_015363427	1.21852e-134	65	485
Gene10664_Transcript_13262	activating signal cointegrator 1 isoform x3	1617	gi|954566127|ref|XP_014607043.1|PREDICTED: activating signal cointegrator 1 [Polistes canadensis]	XP_014607043	2.73635e-111	62	529
Gene10665_Transcript_13265	splicing factor 3b subunit 4	1281	gi|985393470|ref|XP_015364086.1|PREDICTED: splicing factor 3B subunit 4 [Diuraphis noxia]	XP_015364086	3.11258e-143	98	213
Gene10666_Transcript_13268	---NA---	315	---NA---	---NA---	---NA---	---NA---	---NA---
Gene10667_Transcript_13269	dna repair protein complementing xp-g cells homolog	1242	gi|195473066|ref|XP_002088817.1|uncharacterized protein Dyak_GE18773 [Drosophila yakuba] >gi|194174918|gb|EDW88529.1| uncharacterized protein Dyak_GE18773 [Drosophila yakuba]	XP_002088817	1.4401e-89	61	374
Gene10668_Transcript_13272	---NA---	2682	---NA---	---NA---	---NA---	---NA---	---NA---
Gene1067_Transcript_1064	arylsulfatase b-like	627	gi|193641058|ref|XP_001942872.1|PREDICTED: arylsulfatase B-like [Acyrthosiphon pisum]	XP_001942872	5.10829e-59	68	209
Gene10670_Transcript_13274	u11 u12 small nuclear ribonucleoprotein 35 kda	579	gi|939274302|ref|XP_014257468.1|PREDICTED: U11/U12 small nuclear ribonucleoprotein 35 kDa protein-like [Cimex lectularius] >gi|939274304|ref|XP_014257469.1| PREDICTED: U11/U12 small nuclear ribonucleoprotein 35 kDa protein-like [Cimex lectularius]	XP_014257468	1.13398e-74	77	183
Gene10671_Transcript_13275	Seipin	417	gi|646709923|gb|KDR15578.1|Seipin [Zootermopsis nevadensis]	KDR15578	2.36821e-51	77	133
Gene10672_Transcript_13277	---NA---	462	---NA---	---NA---	---NA---	---NA---	---NA---
Gene10674_Transcript_13279	transcription factor kayak	1122	gi|815789581|ref|XP_012215338.1|PREDICTED: transcription factor kayak [Linepithema humile] >gi|815789583|ref|XP_012215339.1| PREDICTED: transcription factor kayak [Linepithema humile] >gi|815789585|ref|XP_012215340.1| PREDICTED: transcription factor kayak [Linepithema humile] >gi|815789587|ref|XP_012215341.1| PREDICTED: transcription factor kayak [Linepithema humile]	XP_012215338	1.35589e-41	58	258
Gene10677_Transcript_13281	PREDICTED: LOW QUALITY PROTEIN: uncharacterized protein LOC105426868	2841	gi|769831460|ref|XP_011636576.1|PREDICTED: LOW QUALITY PROTEIN: uncharacterized protein LOC105426868 [Pogonomyrmex barbatus]	XP_011636576	3.63719e-13	39	553
Gene10679_Transcript_13283	nuclear factor related to kappa-b-binding protein isoform x7	324	gi|985388658|ref|XP_015378899.1|PREDICTED: uncharacterized protein LOC107173055 isoform X1 [Diuraphis noxia]	XP_015378899	2.46029e-21	68	88
Gene1068_Transcript_1066	cytoplasmic fmr1-interacting protein	1899	gi|985410844|ref|XP_015370869.1|PREDICTED: cytoplasmic FMR1-interacting protein [Diuraphis noxia] >gi|985410846|ref|XP_015370870.1| PREDICTED: cytoplasmic FMR1-interacting protein [Diuraphis noxia]	XP_015370869	0	96	633
Gene10680_Transcript_13284	MULTISPECIES: hypothetical protein	1008	gi|495856325|ref|WP_008580904.1|MULTISPECIES: hypothetical protein [spotted fever group] >gi|239922565|gb|EER22589.1| conserved hypothetical protein [Rickettsia endosymbiont of Ixodes scapularis] >gi|641467475|gb|KDO03559.1| putative AAA-ATPase [Rickettsia buchneri]	WP_008580904	7.55047e-29	53	266
Gene10681_Transcript_13285	mucin-4-like isoform x6	3174	gi|820855604|ref|XP_012345025.1|PREDICTED: LOW QUALITY PROTEIN: uncharacterized protein LOC100869837 [Apis florea]	XP_012345025	1.00911e-06	78	52
Gene10687_Transcript_13287	---NA---	411	---NA---	---NA---	---NA---	---NA---	---NA---
Gene10688_Transcript_13288	venom dipeptidyl peptidase 4 isoform x3	495	gi|939685899|ref|XP_014287205.1|PREDICTED: venom dipeptidyl peptidase 4 isoform X3 [Halyomorpha halys]	XP_014287205	2.3696e-20	60	163
Gene10689_Transcript_13292	protein hid1	900	gi|193608369|ref|XP_001950927.1|PREDICTED: protein HID1 [Acyrthosiphon pisum]	XP_001950927	3.19089e-154	83	301
Gene1069_Transcript_1068	sun domain-containing ossification factor	1386	gi|662205207|ref|XP_008476006.1|PREDICTED: SUN domain-containing ossification factor [Diaphorina citri]	XP_008476006	1.05921e-46	68	196
Gene10690_Transcript_13297	PREDICTED: uncharacterized protein LOC103507162	708	gi|662193823|ref|XP_008469835.1|PREDICTED: uncharacterized protein LOC103507162 [Diaphorina citri]	XP_008469835	4.62657e-50	60	230
Gene10691_Transcript_13298	low quality protein: rims-binding protein 2	516	gi|910328315|ref|XP_013167372.1|PREDICTED: LOW QUALITY PROTEIN: RIMS-binding protein 2 [Papilio xuthus]	XP_013167372	3.298e-37	68	140
Gene10692_Transcript_13299	kynurenine formamidase-like	648	gi|939652380|ref|XP_014275144.1|PREDICTED: kynurenine formamidase-like [Halyomorpha halys]	XP_014275144	1.82784e-35	65	178
Gene10693_Transcript_13300	---NA---	297	---NA---	---NA---	---NA---	---NA---	---NA---
Gene10694_Transcript_13301	wd repeat domain phosphoinositide-interacting protein 3	1044	gi|749777128|ref|XP_011143446.1|PREDICTED: WD repeat domain phosphoinositide-interacting protein 3 isoform X1 [Harpegnathos saltator] >gi|307202660|gb|EFN81980.1| WD repeat domain phosphoinositide-interacting protein 3 [Harpegnathos saltator]	XP_011143446	0	90	344
Gene10695_Transcript_13306	---NA---	357	---NA---	---NA---	---NA---	---NA---	---NA---
Gene10696_Transcript_13307	glutathione s-transferase z1	654	gi|662214733|ref|XP_008481211.1|PREDICTED: probable maleylacetoacetate isomerase 2 isoform X2 [Diaphorina citri] >gi|662214735|ref|XP_008481212.1| PREDICTED: probable maleylacetoacetate isomerase 2 isoform X3 [Diaphorina citri]	XP_008481211	2.95464e-145	96	217
Gene10697_Transcript_13308	wd repeat-containing protein 47- partial	1917	gi|952539728|gb|KRT85347.1|hypothetical protein AMK59_572 [Oryctes borbonicus]	KRT85347	0	78	533
Gene10699_Transcript_13312	rho gtpase-activating protein 26 isoform x1	2643	gi|985401150|ref|XP_015368281.1|PREDICTED: rho GTPase-activating protein 26 isoform X1 [Diuraphis noxia] >gi|985401152|ref|XP_015368282.1| PREDICTED: rho GTPase-activating protein 26 isoform X1 [Diuraphis noxia]	XP_015368281	0	81	681
Gene107_Transcript_120	facilitated trehalose transporter tret1-like	1404	gi|972205358|ref|XP_015184903.1|PREDICTED: facilitated trehalose transporter Tret1-like [Polistes dominula]	XP_015184903	8.3691e-38	51	433
Gene1070_Transcript_1069	26s proteasome non-atpase regulatory subunit 1	2670	gi|817202205|ref|XP_012276882.1|PREDICTED: 26S proteasome non-ATPase regulatory subunit 1 [Orussus abietinus]	XP_012276882	0	84	850
Gene10701_Transcript_13314	---NA---	807	---NA---	---NA---	---NA---	---NA---	---NA---
Gene10702_Transcript_13315	bud13 homolog isoform x2	2049	gi|952511347|gb|KRT78260.1|hypothetical protein AMK59_7037 [Oryctes borbonicus]	KRT78260	6.08453e-37	76	139
Gene10704_Transcript_13316	PREDICTED: uncharacterized protein LOC105850013	888	gi|828233977|ref|XP_012565936.1|PREDICTED: uncharacterized protein LOC105850013 [Hydra vulgaris]	XP_012565936	5.5914e-22	52	231
Gene10705_Transcript_13318	hypothetical protein TcasGA2_TC004709	468	gi|270014663|gb|EFA11111.1|hypothetical protein TcasGA2_TC004709 [Tribolium castaneum]	EFA11111	4.76902e-13	58	102
Gene10706_Transcript_13321	PREDICTED: uncharacterized protein LOC106665498 isoform X2	1233	gi|939255375|ref|XP_014247436.1|PREDICTED: uncharacterized protein LOC106665498 isoform X2 [Cimex lectularius]	XP_014247436	1.77713e-32	59	240
Gene10707_Transcript_13323	h aca ribonucleoprotein complex non-core subunit naf1	1812	gi|646714074|gb|KDR18167.1|H/ACA ribonucleoprotein complex non-core subunit NAF1 [Zootermopsis nevadensis]	KDR18167	1.06396e-62	73	189
Gene10709_Transcript_13326	protein tanc2	4230	gi|646705365|gb|KDR13119.1|Protein TANC2 [Zootermopsis nevadensis]	KDR13119	0	74	1484
Gene10710_Transcript_13327	PREDICTED: myosin-IA	564	gi|328710985|ref|XP_001942634.2|PREDICTED: myosin-IA [Acyrthosiphon pisum]	XP_001942634	3.56781e-71	80	183
Gene10712_Transcript_13331	nucleolar pre-ribosomal-associated protein 1	2739	gi|646701861|gb|KDR11374.1|Nucleolar pre-ribosomal-associated protein 1 [Zootermopsis nevadensis]	KDR11374	1.4401e-79	51	676
Gene10713_Transcript_13332	trypsin inhibitor like cysteine rich domain partial	1206	gi|159482210|ref|XP_001699164.1|hypothetical protein CHLREDRAFT_193624 [Chlamydomonas reinhardtii] >gi|158273011|gb|EDO98804.1| predicted protein [Chlamydomonas reinhardtii]	XP_001699164	3.38537e-09	39	191
Gene10715_Transcript_13333	3-hydroxy-3-methylglutaryl-coenzyme a reductase-like partial	552	gi|861644060|gb|KMQ94559.1|3-hydroxy-3-methylglutaryl-coenzyme a reductase-like protein, partial [Lasius niger]	KMQ94559	1.52311e-82	90	156
Gene10716_Transcript_13334	pentatricopeptide repeat domain 1	1977	gi|237874162|ref|NP_001153853.1|pentatricopeptide repeat domain 1 [Acyrthosiphon pisum]	NP_001153853	4.30291e-153	65	569
Gene10717_Transcript_13338	t family of potassium channels protein 18-like	708	gi|662218264|ref|XP_008483151.1|PREDICTED: TWiK family of potassium channels protein 18-like [Diaphorina citri]	XP_008483151	2.67342e-37	54	196
Gene10718_Transcript_13340	probable g-protein coupled receptor mth-like 5	1413	gi|193664779|ref|XP_001947300.1|PREDICTED: probable G-protein coupled receptor Mth-like 5 [Acyrthosiphon pisum]	XP_001947300	1.11718e-133	63	466
Gene10719_Transcript_13341	eye-specific diacylglycerol kinase isoform x1	438	gi|913310123|ref|XP_013185683.1|PREDICTED: eye-specific diacylglycerol kinase isoform X1 [Amyelois transitella]	XP_013185683	3.23479e-43	76	146
Gene1072_Transcript_1070	oxidoreductase	1395	gi|516109108|ref|WP_017539688.1|oxidoreductase [Nocardiopsis halophila]	WP_017539688	4.2002e-11	64	88
Gene10720_Transcript_13345	uncharacterized protein Dyak_GE10096	717	gi|195501835|ref|XP_002097964.1|uncharacterized protein Dyak_GE10096 [Drosophila yakuba] >gi|194184065|gb|EDW97676.1| uncharacterized protein Dyak_GE10096 [Drosophila yakuba]	XP_002097964	5.36849e-10	48	232
Gene10721_Transcript_13346	sh3 and multiple ankyrin repeat domains protein 1 isoform x3	546	gi|939234083|ref|XP_014243393.1|PREDICTED: SH3 and multiple ankyrin repeat domains protein 1 isoform X3 [Cimex lectularius]	XP_014243393	1.43872e-88	93	171
Gene10722_Transcript_13352	hypothetical protein	1350	gi|518061341|ref|WP_019231549.1|hypothetical protein [Rickettsiaceae bacterium Os18]	WP_019231549	1.2342e-50	52	395
Gene10723_Transcript_13355	facilitated trehalose transporter tret1	438	gi|915662585|gb|KOC65007.1|Facilitated trehalose transporter Tret1 [Habropoda laboriosa]	KOC65007	1.71682e-14	54	131
Gene10724_Transcript_13357	alpha 2-tubulin	552	gi|225031010|gb|ACN79512.1|alpha 2-tubulin [Nilaparvata lugens]	ACN79512	3.54074e-82	84	184
Gene10725_Transcript_13359	chitin synthase	366	gi|939259737|ref|XP_014249698.1|PREDICTED: uncharacterized protein LOC106666781 isoform X1 [Cimex lectularius]	XP_014249698	2.58066e-32	72	120
Gene10727_Transcript_13361	PREDICTED: uncharacterized protein LOC100158974 isoform X2	459	gi|641674188|ref|XP_008186601.1|PREDICTED: uncharacterized protein LOC100158974 isoform X2 [Acyrthosiphon pisum]	XP_008186601	3.2162e-51	69	179
Gene10728_Transcript_13364	PREDICTED: uncharacterized protein LOC107163541	762	gi|985397853|ref|XP_015366485.1|PREDICTED: uncharacterized protein LOC107163541 [Diuraphis noxia]	XP_015366485	1.82614e-101	87	240
Gene10729_Transcript_13366	ankyrin-2-like isoform x2	924	gi|939698439|ref|XP_014293396.1|PREDICTED: ankyrin-2-like isoform X2 [Halyomorpha halys]	XP_014293396	2.17761e-31	50	326
Gene1073_Transcript_1071	prkr-interacting protein 1 homolog	687	gi|952528614|gb|KRT82412.1|hypothetical protein AMK59_3991, partial [Oryctes borbonicus]	KRT82412	3.67297e-46	84	115
Gene10730_Transcript_13367	phosphatidate phosphatase lpin3 isoform x3	966	gi|939239745|ref|XP_014262606.1|PREDICTED: phosphatidate phosphatase LPIN3 isoform X3 [Cimex lectularius] >gi|939239747|ref|XP_014262607.1| PREDICTED: phosphatidate phosphatase LPIN3 isoform X3 [Cimex lectularius] >gi|939239749|ref|XP_014262608.1| PREDICTED: phosphatidate phosphatase LPIN3 isoform X3 [Cimex lectularius]	XP_014262606	3.99252e-143	90	256
Gene10731_Transcript_13371	protein unc-79 homolog isoform x2	489	gi|817089655|ref|XP_012267704.1|PREDICTED: protein unc-79 homolog isoform X2 [Athalia rosae]	XP_012267704	1.99807e-43	69	168
Gene10732_Transcript_13375	transmembrane protein 203	531	gi|332024468|gb|EGI64666.1|Transmembrane protein 203 [Acromyrmex echinatior]	EGI64666	8.637e-25	65	122
Gene10734_Transcript_13378	cullin-5 isoform x2	2328	gi|939651089|ref|XP_014274662.1|PREDICTED: cullin-5 [Halyomorpha halys]	XP_014274662	0	89	765
Gene10735_Transcript_13379	serine-enriched partial	1485	gi|646703735|gb|KDR12261.1|Serine-enriched protein, partial [Zootermopsis nevadensis]	KDR12261	0	90	476
Gene10736_Transcript_13380	nucleolar protein 10	2097	gi|985417712|ref|XP_015374306.1|PREDICTED: nucleolar protein 10 [Diuraphis noxia]	XP_015374306	0	73	704
Gene10738_Transcript_13381	anoctamin-4-like isoform x2	645	gi|939647654|ref|XP_014273479.1|PREDICTED: anoctamin-4-like [Halyomorpha halys]	XP_014273479	2.14777e-09	71	69
Gene10739_Transcript_13382	histone-lysine n-methyltransferase ash1 isoform x3	1110	gi|646705143|gb|KDR13022.1|hypothetical protein L798_13230, partial [Zootermopsis nevadensis]	KDR13022	8.90337e-148	74	360
Gene10740_Transcript_13384	zinc finger protein 227-like	780	gi|908542849|ref|XP_013119952.1|PREDICTED: zinc finger protein 227-like [Oreochromis niloticus]	XP_013119952	3.27227e-24	50	249
Gene10742_Transcript_13387	thyroid adenoma-associated protein homolog isoform x1	3117	gi|939681961|ref|XP_014285924.1|PREDICTED: thyroid adenoma-associated protein homolog isoform X1 [Halyomorpha halys]	XP_014285924	2.65137e-104	49	944
Gene10744_Transcript_13389	folylpolyglutamate mitochondrial	1233	gi|646722565|gb|KDR23523.1|Folylpolyglutamate synthase, mitochondrial [Zootermopsis nevadensis]	KDR23523	8.93056e-115	63	400
Gene10746_Transcript_13394	magnesium-dependent phosphatase 1-like	483	gi|755935381|ref|XP_011315302.1|PREDICTED: magnesium-dependent phosphatase 1-like [Fopius arisanus]	XP_011315302	3.54272e-40	64	155
Gene10747_Transcript_13397	hypothetical protein KGM_11902	699	gi|357611789|gb|EHJ67650.1|hypothetical protein KGM_11902 [Danaus plexippus]	EHJ67650	1.98733e-34	66	218
Gene10748_Transcript_13399	centrosomin isoform x5	3027	gi|939266361|ref|XP_014253257.1|PREDICTED: centrosomin isoform X5 [Cimex lectularius]	XP_014253257	1.2413e-28	47	468
Gene1075_Transcript_1072	proton-associated sugar transporter a-like isoform x3	1902	gi|478255545|gb|ENN75762.1|hypothetical protein YQE_07721, partial [Dendroctonus ponderosae]	ENN75762	3.84634e-163	60	650
Gene10751_Transcript_13400	structure-specific endonuclease subunit slx4-like	420	gi|328713554|ref|XP_001945976.2|PREDICTED: uncharacterized protein LOC100160556 [Acyrthosiphon pisum]	XP_001945976	6.91555e-21	62	114
Gene10752_Transcript_13402	methyltransferase-like protein 16 homolog	330	gi|512930946|ref|XP_004932186.1|PREDICTED: methyltransferase-like protein 16 homolog isoform X1 [Bombyx mori]	XP_004932186	3.70835e-35	78	107
Gene10753_Transcript_13403	low quality protein: neurofibromin	747	gi|270014705|gb|EFA11153.1|hypothetical protein TcasGA2_TC004757 [Tribolium castaneum]	EFA11153	1.22127e-117	79	259
Gene10754_Transcript_13403	neurofibromin- partial	648	gi|939696746|ref|XP_014292514.1|PREDICTED: neurofibromin-like, partial [Halyomorpha halys]	XP_014292514	4.57769e-80	70	215
Gene10755_Transcript_13405	metastasis-associated protein mta3 isoform x2	2214	gi|939662137|ref|XP_014278802.1|PREDICTED: metastasis-associated protein MTA3 isoform X1 [Halyomorpha halys]	XP_014278802	0	76	742
Gene10757_Transcript_13407	disco-interacting protein 2 isoform x5	2169	gi|642917305|ref|XP_008199244.1|PREDICTED: disco-interacting protein 2 isoform X5 [Tribolium castaneum]	XP_008199244	0	92	722
Gene10758_Transcript_13407	disco-interacting protein 2 isoform x2	549	gi|817086874|ref|XP_012266186.1|PREDICTED: disco-interacting protein 2 isoform X2 [Athalia rosae]	XP_012266186	9.82793e-40	90	93
Gene10760_Transcript_13409	PREDICTED: uncharacterized protein LOC106669162 isoform X1	840	gi|939267656|ref|XP_014253947.1|PREDICTED: uncharacterized protein LOC106669162 isoform X1 [Cimex lectularius]	XP_014253947	8.22032e-64	61	248
Gene10761_Transcript_13411	ring canal kelch homolog	978	gi|641659519|ref|XP_008181139.1|PREDICTED: ring canal kelch homolog [Acyrthosiphon pisum]	XP_008181139	7.79709e-11	42	150
Gene10762_Transcript_13412	PREDICTED: uncharacterized protein KIAA1109 isoform X5	552	gi|985403355|ref|XP_015369491.1|PREDICTED: uncharacterized protein KIAA1109 isoform X5 [Diuraphis noxia]	XP_015369491	4.53999e-91	87	184
Gene10763_Transcript_13413	chromatin assembly factor 1 subunit b- partial	1263	gi|158285483|ref|XP_308335.3|AGAP007544-PA [Anopheles gambiae str. PEST] >gi|157020014|gb|EAA03971.3| AGAP007544-PA [Anopheles gambiae str. PEST]	XP_308335	2.17504e-148	69	418
Gene10764_Transcript_13414	katanin p60 atpase-containing subunit a-like 1 isoform x1	963	gi|646694513|gb|KDR08012.1|Katanin p60 ATPase-containing subunit A-like 1 [Zootermopsis nevadensis]	KDR08012	3.89981e-98	70	315
Gene10765_Transcript_13417	dna repair protein xrcc1-like	981	gi|939658538|ref|XP_014277407.1|PREDICTED: DNA repair protein XRCC1-like [Halyomorpha halys]	XP_014277407	1.12275e-58	71	206
Gene10766_Transcript_13420	---NA---	507	---NA---	---NA---	---NA---	---NA---	---NA---
Gene10768_Transcript_13421	protein pthb1	2256	gi|939251960|ref|XP_014245601.1|PREDICTED: protein PTHB1 [Cimex lectularius]	XP_014245601	2.76e-143	55	762
Gene10769_Transcript_13422	histone deacetylase 6 isoform x1	324	gi|985400622|ref|XP_015367992.1|PREDICTED: histone deacetylase 6-like, partial [Diuraphis noxia]	XP_015367992	9.84662e-54	90	108
Gene1077_Transcript_1073	PREDICTED: uncharacterized protein LOC106627975	708	gi|929352198|ref|XP_014103793.1|PREDICTED: uncharacterized protein LOC106627975 [Bactrocera oleae]	XP_014103793	4.94349e-21	50	236
Gene10770_Transcript_13424	sin3a-associated protein	2511	gi|124487940|gb|ABN12053.1|hypothetical protein [Maconellicoccus hirsutus]	ABN12053	8.29247e-103	95	190
Gene10771_Transcript_13428	hemocytin-like isoform x1	693	gi|665807734|ref|XP_008552159.1|PREDICTED: hemocytin [Microplitis demolitor]	XP_008552159	4.36821e-56	67	201
Gene10772_Transcript_13430	hypothetical protein L798_06607	2112	gi|646714773|gb|KDR18627.1|hypothetical protein L798_06607 [Zootermopsis nevadensis]	KDR18627	2.31371e-80	59	400
Gene10775_Transcript_13430	PREDICTED: uncharacterized protein LOC100168065	354	gi|328720270|ref|XP_001947607.2|PREDICTED: uncharacterized protein LOC100168065 [Acyrthosiphon pisum]	XP_001947607	4.47144e-39	78	105
Gene10776_Transcript_13433	oxysterol-binding protein	582	gi|242020885|ref|XP_002430881.1|oxysterol-binding protein 1A, putative [Pediculus humanus corporis] >gi|212516092|gb|EEB18143.1| oxysterol-binding protein 1A, putative [Pediculus humanus corporis]	XP_002430881	4.39052e-47	67	194
Gene10777_Transcript_13436	facilitated trehalose transporter tret1-like	1326	gi|939267418|ref|XP_014253826.1|PREDICTED: facilitated trehalose transporter Tret1-like [Cimex lectularius]	XP_014253826	6.79841e-60	52	429
Gene10779_Transcript_13438	serum response factor-binding protein 1-like	1281	gi|985419674|ref|XP_015375345.1|PREDICTED: serum response factor-binding protein 1-like [Diuraphis noxia]	XP_015375345	1.48794e-27	69	135
Gene10781_Transcript_13440	---NA---	312	---NA---	---NA---	---NA---	---NA---	---NA---
Gene10782_Transcript_13444	bifunctional atp-dependent dihydroxyacetone kinase fad-amp lyase isoform x1	705	gi|646721638|gb|KDR22916.1|Bifunctional ATP-dependent dihydroxyacetone kinase/FAD-AMP lyase (cyclizing) [Zootermopsis nevadensis]	KDR22916	2.9297e-63	70	215
Gene10783_Transcript_13445	---NA---	681	---NA---	---NA---	---NA---	---NA---	---NA---
Gene10784_Transcript_13445	---NA---	477	---NA---	---NA---	---NA---	---NA---	---NA---
Gene10785_Transcript_13446	chemosensory protein	456	gi|761545962|gb|AJP61951.1|chemosensory protein [Phenacoccus solenopsis]	AJP61951	5.41436e-104	100	151
Gene10786_Transcript_13447	galactosylceramide sulfotransferase-like	681	gi|939257431|ref|XP_014248540.1|PREDICTED: galactosylceramide sulfotransferase-like [Cimex lectularius]	XP_014248540	3.86016e-24	55	164
Gene10787_Transcript_13447	---NA---	606	---NA---	---NA---	---NA---	---NA---	---NA---
Gene10788_Transcript_13448	protein ubash3a homolog isoform x1	999	gi|907623702|ref|XP_013097696.1|PREDICTED: protein UBASH3A homolog isoform X1 [Stomoxys calcitrans]	XP_013097696	1.77491e-148	78	331
Gene10789_Transcript_13451	mediator of rna polymerase ii transcription subunit 15-like isoform x1	405	gi|242020079|ref|XP_002430484.1|conserved hypothetical protein [Pediculus humanus corporis] >gi|212515635|gb|EEB17746.1| conserved hypothetical protein [Pediculus humanus corporis]	XP_002430484	3.92667e-27	78	105
Gene1079_Transcript_1074	protein C20orf121, putative	933	gi|242009791|ref|XP_002425666.1|protein C20orf121, putative [Pediculus humanus corporis] >gi|212509559|gb|EEB12928.1| protein C20orf121, putative [Pediculus humanus corporis]	XP_002425666	1.05197e-79	62	312
Gene10790_Transcript_13453	nuclear pore complex protein nup214	4095	gi|646706491|gb|KDR13700.1|Nuclear pore complex protein Nup214 [Zootermopsis nevadensis]	KDR13700	2.49869e-84	60	407
Gene10792_Transcript_13454	---NA---	537	---NA---	---NA---	---NA---	---NA---	---NA---
Gene10793_Transcript_13455	amp dependent ligase	699	gi|646718797|gb|KDR21131.1|hypothetical protein L798_04060 [Zootermopsis nevadensis]	KDR21131	4.27213e-25	49	240
Gene10794_Transcript_13456	cytochrome p450	786	gi|158300012|ref|XP_320018.4|AGAP009240-PA [Anopheles gambiae str. PEST] >gi|157013795|gb|EAA14939.4| AGAP009240-PA [Anopheles gambiae str. PEST]	XP_320018	7.56904e-51	58	271
Gene10795_Transcript_13459	doublesex- and mab-3-related transcription factor a2	525	gi|91087421|ref|XP_975675.1|PREDICTED: doublesex- and mab-3-related transcription factor A2 [Tribolium castaneum] >gi|270010630|gb|EFA07078.1| hypothetical protein TcasGA2_TC010058 [Tribolium castaneum]	XP_975675	2.32673e-29	68	150
Gene10796_Transcript_13460	---NA---	429	---NA---	---NA---	---NA---	---NA---	---NA---
Gene10797_Transcript_13461	translation initiation factor if- mitochondrial	624	gi|939641288|ref|XP_014271255.1|PREDICTED: translation initiation factor IF-2, mitochondrial [Halyomorpha halys]	XP_014271255	9.52034e-52	68	208
Gene10798_Transcript_13462	anaphase-promoting complex subunit 1	1740	gi|646696946|gb|KDR08910.1|hypothetical protein L798_00564, partial [Zootermopsis nevadensis]	KDR08910	6.89216e-106	57	597
Gene10800_Transcript_13465	---NA---	549	---NA---	---NA---	---NA---	---NA---	---NA---
Gene10801_Transcript_13467	glycerophosphodiester phosphodiesterase 1 isoform x1	1047	gi|817075614|ref|XP_012260046.1|PREDICTED: glycerophosphodiester phosphodiesterase 1 isoform X1 [Athalia rosae]	XP_012260046	5.77887e-29	47	307
Gene10802_Transcript_13468	protein elys	939	gi|646707193|gb|KDR14054.1|Protein ELYS [Zootermopsis nevadensis]	KDR14054	2.34895e-49	53	326
Gene10803_Transcript_13470	elongation of very long chain fatty acids protein aael008004-like	702	gi|350416527|ref|XP_003490977.1|PREDICTED: elongation of very long chain fatty acids protein AAEL008004-like [Bombus impatiens] >gi|815916055|ref|XP_012243206.1| PREDICTED: elongation of very long chain fatty acids protein AAEL008004-like [Bombus impatiens]	XP_003490977	8.09191e-29	52	240
Gene10804_Transcript_13472	e3 ubiquitin-protein ligase shprh	2862	gi|646709125|gb|KDR15144.1|E3 ubiquitin-protein ligase SHPRH [Zootermopsis nevadensis]	KDR15144	3.50166e-175	54	1010
Gene10806_Transcript_13474	phospholipase a1 isoform x3	417	gi|939255400|ref|XP_014247450.1|PREDICTED: phospholipase A1 isoform X3 [Cimex lectularius]	XP_014247450	7.93508e-20	63	103
Gene10807_Transcript_13475	transcriptional-regulating factor 1 isoform x2	399	gi|170040150|ref|XP_001847872.1|conserved hypothetical protein [Culex quinquefasciatus] >gi|167863731|gb|EDS27114.1| conserved hypothetical protein [Culex quinquefasciatus]	XP_001847872	9.50788e-26	100	47
Gene10808_Transcript_13477	PREDICTED: uncharacterized protein LOC106677621	720	gi|939640953|ref|XP_014271140.1|PREDICTED: uncharacterized protein LOC106677621 [Halyomorpha halys]	XP_014271140	7.54377e-112	84	235
Gene1081_Transcript_1076	t-complex protein 1 subunit beta	1239	gi|752878022|ref|XP_011256473.1|PREDICTED: T-complex protein 1 subunit beta [Camponotus floridanus]	XP_011256473	0	90	412
Gene10810_Transcript_13480	---NA---	606	---NA---	---NA---	---NA---	---NA---	---NA---
Gene10811_Transcript_13481	activin receptor type-2b isoform x2	1032	gi|340713124|ref|XP_003395098.1|PREDICTED: activin receptor type-2B isoform X2 [Bombus terrestris]	XP_003395098	1.83848e-148	78	321
Gene10812_Transcript_13483	serine threonine-protein phosphatase 2a regulatory subunit b subunit alpha isoform x1	1206	gi|985396123|ref|XP_015365547.1|PREDICTED: serine/threonine-protein phosphatase 2A regulatory subunit B'' subunit alpha isoform X3 [Diuraphis noxia]	XP_015365547	1.39419e-62	54	423
Gene10814_Transcript_13486	dentin sialophospho partial	948	gi|662223386|ref|XP_008485982.1|PREDICTED: dentin sialophosphoprotein-like, partial [Diaphorina citri]	XP_008485982	7.44426e-32	47	324
Gene10815_Transcript_13488	PREDICTED: uncharacterized protein LOC106668392	1725	gi|939265082|ref|XP_014252571.1|PREDICTED: uncharacterized protein LOC106668392 [Cimex lectularius]	XP_014252571	2.84238e-21	48	441
Gene10816_Transcript_13489	gata zinc finger domain-containing protein 1	519	gi|395540079|ref|XP_003771987.1|PREDICTED: GATA zinc finger domain-containing protein 1 [Sarcophilus harrisii]	XP_003771987	2.01704e-17	58	109
Gene10817_Transcript_13491	proline-rich transmembrane protein 4	462	gi|985419252|ref|XP_015375127.1|PREDICTED: uncharacterized protein LOC107169784 [Diuraphis noxia]	XP_015375127	4.99078e-07	64	109
Gene10818_Transcript_13492	calcitonin gene-related peptide type 1 receptor-like isoform x3	843	gi|936709201|ref|XP_014232561.1|PREDICTED: calcitonin gene-related peptide type 1 receptor-like isoform X3 [Trichogramma pretiosum]	XP_014232561	1.33379e-38	60	215
Gene10819_Transcript_13493	neurobeachin-like protein 1	783	gi|985386988|ref|XP_015372690.1|PREDICTED: neurobeachin-like protein 1 [Diuraphis noxia]	XP_015372690	8.03764e-117	85	258
Gene1082_Transcript_1077	bumetanide-sensitive sodium- -chloride cotransporter	2631	gi|915661755|gb|KOC64262.1|Bumetanide-sensitive sodium-(potassium)-chloride cotransporter [Habropoda laboriosa]	KOC64262	0	73	890
Gene10820_Transcript_13497	muscle m-line assembly protein unc-89 isoform x5	1443	gi|328702029|ref|XP_003241783.1|PREDICTED: muscle M-line assembly protein unc-89 isoform X5 [Acyrthosiphon pisum]	XP_003241783	3.82137e-138	69	461
Gene10821_Transcript_13498	hypothetical protein	1569	gi|657694320|ref|WP_029493947.1|hypothetical protein [Fusobacterium hwasookii] >gi|958163576|gb|ALQ40361.1| hypothetical protein RN87_07415 [Fusobacterium hwasookii ChDC F174]	WP_029493947	1.82898e-13	43	361
Gene10823_Transcript_13502	u7 snrna-associated sm-like protein lsm10	303	gi|646704649|gb|KDR12728.1|U7 snRNA-associated Sm-like protein LSm10 [Zootermopsis nevadensis]	KDR12728	4.39589e-13	61	93
Gene10824_Transcript_13503	---NA---	459	---NA---	---NA---	---NA---	---NA---	---NA---
Gene10825_Transcript_13512	---NA---	603	---NA---	---NA---	---NA---	---NA---	---NA---
Gene10826_Transcript_13512	serine threonine-protein kinase pakg	483	gi|662186005|ref|XP_008479961.1|PREDICTED: probable GPI-anchored adhesin-like protein PGA55 [Diaphorina citri]	XP_008479961	5.74171e-35	70	151
Gene10827_Transcript_13513	calcium-binding ef-hand	432	gi|976906777|gb|KVH94180.1|Calcium-binding EF-hand [Cynara cardunculus var. scolymus]	KVH94180	2.06011e-54	78	164
Gene10829_Transcript_13515	low quality protein: talin-1-like	4320	gi|985416827|ref|XP_015373869.1|PREDICTED: talin-1-like [Diuraphis noxia]	XP_015373869	0	80	1498
Gene1083_Transcript_1078	adp-ribosylation arf	420	gi|158300992|ref|XP_320779.3|AGAP011730-PA [Anopheles gambiae str. PEST] >gi|157013426|gb|EAA00052.3| AGAP011730-PA [Anopheles gambiae str. PEST]	XP_320779	7.95638e-76	94	139
Gene10832_Transcript_13516	vascular cell adhesion protein 1	534	gi|646715199|gb|KDR18899.1|B-cell receptor CD22 [Zootermopsis nevadensis]	KDR18899	9.72105e-24	52	173
Gene10833_Transcript_13518	cell division control protein 45 homolog	1752	gi|985409014|ref|XP_015369882.1|PREDICTED: cell division control protein 45 homolog [Diuraphis noxia] >gi|985409016|ref|XP_015369884.1| PREDICTED: cell division control protein 45 homolog [Diuraphis noxia] >gi|985409018|ref|XP_015369885.1| PREDICTED: cell division control protein 45 homolog [Diuraphis noxia] >gi|985409020|ref|XP_015369886.1| PREDICTED: cell division control protein 45 homolog [Di…	XP_015369882	0	78	586
Gene10834_Transcript_13519	acylamino-acid-releasing enzyme	1776	gi|646714437|gb|KDR18399.1|Acylamino-acid-releasing enzyme [Zootermopsis nevadensis]	KDR18399	8.88349e-130	60	592
Gene10835_Transcript_13520	tata box-binding protein 1	396	gi|478256016|gb|ENN76215.1|hypothetical protein YQE_07182, partial [Dendroctonus ponderosae] >gi|546673759|gb|ERL85312.1| hypothetical protein D910_02732 [Dendroctonus ponderosae]	ENN76215	2.55175e-51	85	119
Gene10836_Transcript_13521	protein scarlet-like	678	gi|124487819|gb|ABN11993.1|hypothetical protein [Maconellicoccus hirsutus]	ABN11993	1.42477e-66	69	226
Gene10838_Transcript_13530	carbonic anhydrase 2-like	885	gi|801387699|ref|XP_012056882.1|PREDICTED: carbonic anhydrase 2-like [Atta cephalotes]	XP_012056882	1.16682e-14	51	155
Gene10839_Transcript_13535	gata-binding factor c isoform x1	456	gi|328697578|ref|XP_001945293.2|PREDICTED: GATA-binding factor C isoform X1 [Acyrthosiphon pisum]	XP_001945293	6.48395e-34	100	55
Gene1084_Transcript_1079	armadillo segment polarity protein isoform x2	2112	gi|749735954|ref|XP_011154161.1|PREDICTED: armadillo segment polarity protein isoform X2 [Harpegnathos saltator]	XP_011154161	0	92	694
Gene10840_Transcript_13535	---NA---	432	---NA---	---NA---	---NA---	---NA---	---NA---
Gene10841_Transcript_13537	cytochrome p450 4c1-like	408	gi|641655471|ref|XP_008179606.1|PREDICTED: cytochrome P450 4C1-like [Acyrthosiphon pisum]	XP_008179606	2.31592e-15	56	144
Gene10842_Transcript_13538	target of rapamycin	2637	gi|646688766|gb|KDR06409.1|Serine/threonine-protein kinase mTOR [Zootermopsis nevadensis]	KDR06409	0	80	887
Gene10844_Transcript_13539	probable elongator complex protein 3	438	gi|817066950|ref|XP_012255339.1|PREDICTED: probable elongator complex protein 3 [Athalia rosae] >gi|817066952|ref|XP_012255340.1| PREDICTED: probable elongator complex protein 3 [Athalia rosae]	XP_012255339	2.79747e-86	96	145
Gene10845_Transcript_13542	PREDICTED: uncharacterized protein LOC105849458	609	gi|828231846|ref|XP_012565288.1|PREDICTED: uncharacterized protein LOC105849458 [Hydra vulgaris]	XP_012565288	5.34924e-23	61	148
Gene10846_Transcript_13543	glycine-rich cell wall structural protein	708	gi|939276132|ref|XP_014258528.1|PREDICTED: glycine-rich cell wall structural protein [Cimex lectularius]	XP_014258528	7.78574e-21	84	103
Gene10847_Transcript_13544	---NA---	546	---NA---	---NA---	---NA---	---NA---	---NA---
Gene10848_Transcript_13546	zinc finger protein ozf-like	870	gi|961141523|ref|XP_014789625.1|PREDICTED: zinc finger protein OZF-like [Octopus bimaculoides] >gi|918279477|gb|KOF63322.1| hypothetical protein OCBIM_22019509mg [Octopus bimaculoides]	XP_014789625	3.69608e-19	45	265
Gene10849_Transcript_13548	hypothetical protein OCBIM_22000216mg	546	gi|918295423|gb|KOF71995.1|hypothetical protein OCBIM_22000216mg [Octopus bimaculoides]	KOF71995	1.02255e-13	45	166
Gene1085_Transcript_1081	g patch domain-containing protein 2	990	gi|646721782|gb|KDR23012.1|G patch domain-containing protein 2 [Zootermopsis nevadensis]	KDR23012	5.20545e-20	53	307
Gene10851_Transcript_13549	synaptotagmin-like protein 4	1101	gi|270002107|gb|EEZ98554.1|hypothetical protein TcasGA2_TC001061 [Tribolium castaneum]	EEZ98554	2.03322e-173	85	325
Gene10852_Transcript_13550	centrosomal protein of 135 kda	2745	gi|332026529|gb|EGI66649.1|Centrosomal protein of 135 kDa [Acromyrmex echinatior]	EGI66649	2.84512e-50	65	284
Gene10853_Transcript_13551	box c d snorna protein 1	825	gi|805757814|ref|XP_003699904.2|PREDICTED: box C/D snoRNA protein 1 [Megachile rotundata]	XP_003699904	6.25672e-81	68	264
Gene10854_Transcript_13553	potassium voltage-gated channel subfamily kqt member 1	303	gi|328709409|ref|XP_003243952.1|PREDICTED: potassium voltage-gated channel subfamily KQT member 1 [Acyrthosiphon pisum] >gi|641662361|ref|XP_008182219.1| PREDICTED: potassium voltage-gated channel subfamily KQT member 1 [Acyrthosiphon pisum]	XP_003243952	2.14826e-07	69	49
Gene10855_Transcript_13556	---NA---	375	---NA---	---NA---	---NA---	---NA---	---NA---
Gene10856_Transcript_13559	PREDICTED: uncharacterized protein LOC105849458	1983	gi|828231846|ref|XP_012565288.1|PREDICTED: uncharacterized protein LOC105849458 [Hydra vulgaris]	XP_012565288	3.64099e-59	53	484
Gene10859_Transcript_13560	translational activator partial	1290	gi|646721975|gb|KDR23119.1|Translational activator GCN1, partial [Zootermopsis nevadensis]	KDR23119	6.05819e-89	62	392
Gene1086_Transcript_1082	programmed cell death protein 10	633	gi|662186063|ref|XP_008480261.1|PREDICTED: programmed cell death protein 10 [Diaphorina citri]	XP_008480261	2.20622e-133	95	210
Gene10860_Transcript_13561	speckle targeted pip5k1a-regulated poly polymerase-like	1806	gi|970887508|ref|XP_015108865.1|PREDICTED: speckle targeted PIP5K1A-regulated poly(A) polymerase-like [Diachasma alloeum]	XP_015108865	2.28767e-35	49	327
Gene10862_Transcript_13563	---NA---	324	---NA---	---NA---	---NA---	---NA---	---NA---
Gene10864_Transcript_13566	voltage-dependent t-type calcium channel subunit alpha-1g	1317	gi|944334947|ref|XP_014373550.1|PREDICTED: voltage-dependent T-type calcium channel subunit alpha-1G [Alligator sinensis]	XP_014373550	3.32258e-87	55	456
Gene10865_Transcript_13569	basement membrane-specific heparan sulfate proteoglycan core protein	552	gi|646722981|gb|KDR23766.1|Basement membrane-specific heparan sulfate proteoglycan core protein [Zootermopsis nevadensis]	KDR23766	1.94911e-33	59	174
Gene10866_Transcript_13571	hypothetical protein	507	gi|657275204|ref|WP_029374783.1|hypothetical protein [Rickettsia helvetica]	WP_029374783	1.2923e-31	68	135
Gene10867_Transcript_13576	uncharacterized protein LOC100162417	450	gi|240849617|ref|NP_001155535.1|uncharacterized protein LOC100162417 [Acyrthosiphon pisum] >gi|239791687|dbj|BAH72277.1| ACYPI003569 [Acyrthosiphon pisum]	NP_001155535	8.08197e-10	57	114
Gene10868_Transcript_13578	Espin	816	gi|646717189|gb|KDR20150.1|Espin [Zootermopsis nevadensis]	KDR20150	1.31674e-16	58	151
Gene10869_Transcript_13581	wd repeat-containing protein 24	2247	gi|646710763|gb|KDR16181.1|WD repeat-containing protein 24 [Zootermopsis nevadensis]	KDR16181	0	66	782
Gene1087_Transcript_1083	PREDICTED: uncharacterized protein LOC105849458	1986	gi|828231846|ref|XP_012565288.1|PREDICTED: uncharacterized protein LOC105849458 [Hydra vulgaris]	XP_012565288	1.26323e-47	50	525
Gene10870_Transcript_13587	PREDICTED: uncharacterized protein LOC100569623	531	gi|328702234|ref|XP_003241847.1|PREDICTED: uncharacterized protein LOC100569623 [Acyrthosiphon pisum]	XP_003241847	8.49903e-14	77	54
Gene10873_Transcript_13591	mitogen-activated protein kinase kinase kinase kinase 5 isoform x7	603	gi|952540524|gb|KRT85745.1|hypothetical protein AMK59_795, partial [Oryctes borbonicus]	KRT85745	3.16007e-102	88	200
Gene10874_Transcript_13592	mothers against decapentaplegic homolog 4-like	351	gi|985394809|ref|XP_015364821.1|PREDICTED: mothers against decapentaplegic homolog 4 [Diuraphis noxia]	XP_015364821	2.85677e-62	93	112
Gene10875_Transcript_13595	low quality protein: dentin sialophospho	1281	gi|939255375|ref|XP_014247436.1|PREDICTED: uncharacterized protein LOC106665498 isoform X2 [Cimex lectularius]	XP_014247436	1.92134e-117	73	406
Gene10877_Transcript_13595	PREDICTED: uncharacterized protein LOC107166440	462	gi|985410306|ref|XP_015370592.1|PREDICTED: uncharacterized protein LOC107166440 [Diuraphis noxia]	XP_015370592	4.97148e-10	67	100
Gene10879_Transcript_13597	adenosine 3 -phospho 5 -phosphosulfate transporter 1	1368	gi|646697210|gb|KDR09040.1|Adenosine 3'-phospho 5'-phosphosulfate transporter 1 [Zootermopsis nevadensis]	KDR09040	5.32378e-155	77	403
Gene1088_Transcript_1084	glutathione s-transferase m2	471	gi|939240035|ref|XP_014239238.1|PREDICTED: microsomal glutathione S-transferase 1 [Cimex lectularius]	XP_014239238	4.75838e-50	70	151
Gene10880_Transcript_13598	ribonuclease p protein subunit p25-like protein	507	gi|646703511|gb|KDR12159.1|Alba-like protein C9orf23-like protein [Zootermopsis nevadensis]	KDR12159	7.76629e-36	75	124
Gene10881_Transcript_13600	low quality protein: low-density lipoprotein receptor-related protein 1-like	504	gi|646718810|gb|KDR21144.1|hypothetical protein L798_04073, partial [Zootermopsis nevadensis]	KDR21144	5.3343e-77	85	170
Gene10882_Transcript_13601	longitudinals lacking isoforms a b d l	300	gi|646719841|gb|KDR21811.1|Longitudinals lacking protein, isoforms A/B/D/L [Zootermopsis nevadensis]	KDR21811	1.41648e-14	55	100
Gene10883_Transcript_13602	ceramide kinase	1116	gi|646710541|gb|KDR16021.1|Ceramide kinase [Zootermopsis nevadensis]	KDR16021	6.18269e-95	62	377
Gene10884_Transcript_13603	trimeric intracellular cation channel type b	456	gi|501292877|dbj|BAN20530.1|conserved hypothetical protein [Riptortus pedestris]	BAN20530	3.30328e-71	92	139
Gene10885_Transcript_13605	protein pellino isoform x2	621	gi|939652711|ref|XP_014275267.1|PREDICTED: protein pellino isoform X2 [Halyomorpha halys]	XP_014275267	2.42038e-110	83	209
Gene10886_Transcript_13610	---NA---	354	---NA---	---NA---	---NA---	---NA---	---NA---
Gene10887_Transcript_13612	transmembrane channel-like protein 7	1989	gi|91079692|ref|XP_968201.1|PREDICTED: transmembrane channel-like protein 7 [Tribolium castaneum] >gi|270004494|gb|EFA00942.1| hypothetical protein TcasGA2_TC003849 [Tribolium castaneum]	XP_968201	2.90134e-168	66	635
Gene10888_Transcript_13616	protein d3-like	726	gi|751474808|ref|XP_011192817.1|PREDICTED: protein D3-like [Bactrocera cucurbitae]	XP_011192817	2.63618e-16	45	180
Gene10889_Transcript_13617	---NA---	423	---NA---	---NA---	---NA---	---NA---	---NA---
Gene1089_Transcript_1085	low quality protein: mushroom body large-type kenyon cell-specific protein 1	1392	gi|662212082|ref|XP_008479753.1|PREDICTED: LOW QUALITY PROTEIN: mushroom body large-type Kenyon cell-specific protein 1 [Diaphorina citri]	XP_008479753	5.7255e-60	58	387
Gene10891_Transcript_13619	Laccase-4	1629	gi|646708445|gb|KDR14757.1|Laccase-4 [Zootermopsis nevadensis]	KDR14757	0	71	516
Gene10892_Transcript_13621	---NA---	894	---NA---	---NA---	---NA---	---NA---	---NA---
Gene10894_Transcript_13625	---NA---	309	---NA---	---NA---	---NA---	---NA---	---NA---
Gene10895_Transcript_13626	histone deacetylase 11 isoform x1	372	gi|941811612|ref|XP_014329470.1|PREDICTED: histone deacetylase 11 [Xiphophorus maculatus]	XP_014329470	1.49892e-31	74	97
Gene10897_Transcript_13629	---NA---	345	---NA---	---NA---	---NA---	---NA---	---NA---
Gene10899_Transcript_13630	---NA---	384	---NA---	---NA---	---NA---	---NA---	---NA---
Gene10901_Transcript_13634	hypothetical protein L798_05168	606	gi|646718046|gb|KDR20669.1|hypothetical protein L798_05168 [Zootermopsis nevadensis]	KDR20669	8.97027e-63	70	206
Gene10902_Transcript_13636	---NA---	321	---NA---	---NA---	---NA---	---NA---	---NA---
Gene10903_Transcript_13639	---NA---	348	---NA---	---NA---	---NA---	---NA---	---NA---
Gene10904_Transcript_13643	pyridoxine-5 -phosphate oxidase-like	309	gi|501296843|dbj|BAN21037.1|unkown protein [Riptortus pedestris]	BAN21037	1.08808e-25	68	102
Gene10905_Transcript_13644	centrosome-associated zinc finger protein cp190	1089	gi|646700026|gb|KDR10373.1|Centrosome-associated zinc finger protein CP190 [Zootermopsis nevadensis]	KDR10373	3.44029e-39	54	263
Gene10906_Transcript_13647	nuclear pore complex protein nup160 homolog	816	gi|646723096|gb|KDR23845.1|Nuclear pore complex protein Nup160-like protein [Zootermopsis nevadensis]	KDR23845	4.24704e-49	54	302
Gene10907_Transcript_13650	---NA---	402	---NA---	---NA---	---NA---	---NA---	---NA---
Gene10908_Transcript_13651	---NA---	387	---NA---	---NA---	---NA---	---NA---	---NA---
Gene10909_Transcript_13652	carbonic anhydrase 3-like	855	gi|746870160|ref|XP_011066257.1|PREDICTED: carbonic anhydrase 3-like [Acromyrmex echinatior]	XP_011066257	1.5527e-14	50	183
Gene1091_Transcript_1086	trafficking protein particle complex subunit 12	1851	gi|646708821|gb|KDR14968.1|Tetratricopeptide repeat protein 15 [Zootermopsis nevadensis]	KDR14968	0	67	601
Gene10910_Transcript_13653	solute carrier family riboflavin member 3-a isoform x2	1356	gi|526124693|gb|AGR65734.1|putative riboflavin transporter 2-A-like protein, partial [Planococcus citri]	AGR65734	0	85	440
Gene10912_Transcript_13656	myosin light chain	363	gi|242022544|ref|XP_002431700.1|myosin light chain kinase, putative [Pediculus humanus corporis] >gi|212517008|gb|EEB18962.1| myosin light chain kinase, putative [Pediculus humanus corporis]	XP_002431700	1.88118e-28	69	117
Gene10913_Transcript_13658	nmda receptor subunit 2 variant c2	381	gi|666335981|gb|AIG13079.1|NMDA receptor subunit 2 variant C2 [Diploptera punctata]	AIG13079	3.4907e-71	94	127
Gene10914_Transcript_13659	dna-directed rna polymerase ii subunit grinl1a	450	gi|915664871|gb|KOC66959.1|hypothetical protein WH47_12386 [Habropoda laboriosa]	KOC66959	4.16867e-28	69	150
Gene10915_Transcript_13661	beta- -galactosyltransferase 1-like isoform x1	822	gi|936706047|ref|XP_014230985.1|PREDICTED: beta-1,3-galactosyltransferase 1-like isoform X2 [Trichogramma pretiosum]	XP_014230985	9.41571e-53	57	274
Gene10916_Transcript_13662	longitudinals lacking isoform g-like isoform x47	405	gi|970888918|ref|XP_015109642.1|PREDICTED: longitudinals lacking protein, isoform G-like isoform X47 [Diachasma alloeum]	XP_015109642	9.9598e-09	65	60
Gene10917_Transcript_13663	fk506-binding protein 3	471	gi|662204919|ref|XP_008475852.1|PREDICTED: uncharacterized protein LOC103512846, partial [Diaphorina citri]	XP_008475852	1.35486e-40	96	78
Gene10918_Transcript_13664	rho gtpase-activating protein 19 isoform x1	2142	gi|939643853|ref|XP_014272158.1|PREDICTED: rho GTPase-activating protein 19 isoform X2 [Halyomorpha halys]	XP_014272158	9.86711e-155	59	681
Gene10919_Transcript_13665	---NA---	489	---NA---	---NA---	---NA---	---NA---	---NA---
Gene1092_Transcript_1087	---NA---	336	---NA---	---NA---	---NA---	---NA---	---NA---
Gene10920_Transcript_13665	---NA---	300	---NA---	---NA---	---NA---	---NA---	---NA---
Gene10921_Transcript_13666	histone-lysine n-methyltransferase ash1 isoform x2	1704	gi|939238749|ref|XP_014262074.1|PREDICTED: histone-lysine N-methyltransferase ash1 isoform X2 [Cimex lectularius]	XP_014262074	0	71	571
Gene10922_Transcript_13668	---NA---	846	---NA---	---NA---	---NA---	---NA---	---NA---
Gene10923_Transcript_13669	---NA---	429	---NA---	---NA---	---NA---	---NA---	---NA---
Gene10924_Transcript_13670	GL25100	309	gi|195160229|ref|XP_002020978.1|GL25100 [Drosophila persimilis] >gi|194118091|gb|EDW40134.1| GL25100 [Drosophila persimilis]	XP_002020978	2.07867e-11	62	72
Gene10925_Transcript_13672	rho guanine nucleotide exchange factor 17	540	gi|641660022|ref|XP_008181340.1|PREDICTED: rho guanine nucleotide exchange factor 17 [Acyrthosiphon pisum]	XP_008181340	3.46673e-68	78	180
Gene10926_Transcript_13675	probable cytochrome p450 partial	363	gi|985426060|ref|XP_015378536.1|PREDICTED: probable cytochrome P450 6a13, partial [Diuraphis noxia]	XP_015378536	2.40235e-36	71	119
Gene10927_Transcript_13679	dynein light chain axonemal-like	321	gi|908489699|ref|XP_013094951.1|PREDICTED: dynein light chain 4, axonemal-like [Biomphalaria glabrata]	XP_013094951	4.61115e-51	85	106
Gene10928_Transcript_13680	multicopper oxidase 6	1704	gi|646702645|gb|KDR11754.1|Laccase [Zootermopsis nevadensis]	KDR11754	1.94209e-132	54	615
Gene1093_Transcript_1088	cklf-like marvel transmembrane domain-containing protein 4	552	gi|751214964|ref|XP_011160367.1|PREDICTED: CKLF-like MARVEL transmembrane domain-containing protein 4 [Solenopsis invicta]	XP_011160367	2.82292e-31	60	176
Gene10930_Transcript_13683	small subunit processome component 20 homolog	798	gi|328699524|ref|XP_001952794.2|PREDICTED: small subunit processome component 20 homolog [Acyrthosiphon pisum]	XP_001952794	1.06653e-35	59	269
Gene10931_Transcript_13684	roundabout homolog 2-like	372	gi|985400514|ref|XP_015367932.1|PREDICTED: roundabout homolog 2-like [Diuraphis noxia]	XP_015367932	8.2874e-22	57	140
Gene10932_Transcript_13689	---NA---	405	---NA---	---NA---	---NA---	---NA---	---NA---
Gene10933_Transcript_13693	hypothetical protein	960	gi|511029143|ref|WP_016283323.1|hypothetical protein [Lachnospiraceae bacterium A4] >gi|507766531|gb|EOS25130.1| hypothetical protein C804_04720 [Lachnospiraceae bacterium A4]	WP_016283323	1.04736e-06	44	210
Gene10934_Transcript_13698	hypothetical protein L798_06844, partial	1359	gi|646715877|gb|KDR19337.1|hypothetical protein L798_06844, partial [Zootermopsis nevadensis]	KDR19337	3.4254e-109	62	425
Gene10935_Transcript_13700	beta- isoform x3	642	gi|1490634|gb|AAB49672.1|beta-transducin repeat containing protein-3, partial [Xenopus laevis]	AAB49672	6.23379e-110	90	191
Gene10937_Transcript_13703	---NA---	567	---NA---	---NA---	---NA---	---NA---	---NA---
Gene10938_Transcript_13708	ragulator complex protein lamtor5 homolog	318	gi|951531499|ref|XP_014469589.1|PREDICTED: ragulator complex protein LAMTOR5 homolog [Dinoponera quadriceps]	XP_014469589	3.11359e-14	68	91
Gene10939_Transcript_13709	farnesyl diphosphate synthase 2	1083	gi|322785241|gb|EFZ11944.1|hypothetical protein SINV_01791, partial [Solenopsis invicta]	EFZ11944	6.80633e-32	51	268
Gene1094_Transcript_1089	vesicular glutamate transporter	756	gi|91092600|ref|XP_970624.1|PREDICTED: vesicular glutamate transporter 2.2 [Tribolium castaneum] >gi|270006600|gb|EFA03048.1| hypothetical protein TcasGA2_TC010895 [Tribolium castaneum]	XP_970624	3.27002e-62	62	252
Gene10940_Transcript_13712	---NA---	831	---NA---	---NA---	---NA---	---NA---	---NA---
Gene10941_Transcript_13714	syntaxin-binding protein 5 isoform x1	2049	gi|328710523|ref|XP_001952670.2|PREDICTED: syntaxin-binding protein 5 isoform X1 [Acyrthosiphon pisum]	XP_001952670	0	83	684
Gene10942_Transcript_13715	---NA---	714	---NA---	---NA---	---NA---	---NA---	---NA---
Gene10943_Transcript_13717	bumetanide-sensitive sodium- -chloride cotransporter	789	gi|350416555|ref|XP_003490989.1|PREDICTED: bumetanide-sensitive sodium-(potassium)-chloride cotransporter [Bombus impatiens]	XP_003490989	1.85566e-58	64	239
Gene10944_Transcript_13717	bumetanide-sensitive sodium- -chloride cotransporter	486	gi|340722188|ref|XP_003399490.1|PREDICTED: bumetanide-sensitive sodium-(potassium)-chloride cotransporter [Bombus terrestris] >gi|808135018|ref|XP_012169939.1| PREDICTED: bumetanide-sensitive sodium-(potassium)-chloride cotransporter [Bombus terrestris]	XP_003399490	8.69601e-35	68	134
Gene10945_Transcript_13718	domain and heat repeat-containing protein	1584	gi|646698208|gb|KDR09486.1|LisH domain and HEAT repeat-containing protein [Zootermopsis nevadensis]	KDR09486	7.79776e-108	64	521
Gene10946_Transcript_13727	---NA---	4779	---NA---	---NA---	---NA---	---NA---	---NA---
Gene10949_Transcript_13728	homeotic protein antennapedia-like isoform x1	471	gi|985398992|ref|XP_015367095.1|PREDICTED: homeotic protein antennapedia-like isoform X1 [Diuraphis noxia] >gi|985398994|ref|XP_015367096.1| PREDICTED: homeotic protein antennapedia-like isoform X2 [Diuraphis noxia]	XP_015367095	2.1009e-58	94	101
Gene1095_Transcript_1091	exocyst complex component 5	1002	gi|646689676|gb|KDR06665.1|Exocyst complex component 5 [Zootermopsis nevadensis]	KDR06665	9.52668e-150	82	316
Gene10950_Transcript_13729	---NA---	510	---NA---	---NA---	---NA---	---NA---	---NA---
Gene10951_Transcript_13731	histone-lysine n-methyltransferase nsd2 isoform x3	3111	gi|939644107|ref|XP_014272237.1|PREDICTED: histone-lysine N-methyltransferase NSD2 isoform X3 [Halyomorpha halys]	XP_014272237	5.15663e-19	52	172
Gene10954_Transcript_13732	tubulin beta chain-like	1176	gi|939661559|ref|XP_014278577.1|PREDICTED: tubulin beta chain-like [Halyomorpha halys]	XP_014278577	4.46628e-152	77	382
Gene10955_Transcript_13733	fanconi anemia group d2 protein	462	gi|939648260|ref|XP_014273691.1|PREDICTED: Fanconi anemia group D2 protein [Halyomorpha halys]	XP_014273691	3.24063e-17	58	156
Gene10956_Transcript_13733	fanconi anemia group d2 protein isoform x1	309	gi|242012014|ref|XP_002426738.1|hypothetical protein Phum_PHUM269240 [Pediculus humanus corporis] >gi|212510909|gb|EEB14000.1| hypothetical protein Phum_PHUM269240 [Pediculus humanus corporis]	XP_002426738	7.21693e-10	62	93
Gene10958_Transcript_13734	innexin inx7	1170	gi|328723643|ref|XP_003247903.1|PREDICTED: innexin inx7 [Acyrthosiphon pisum]	XP_003247903	5.86943e-146	72	393
Gene1096_Transcript_1092	serine-rich adhesin for platelets-like isoform x4	5154	gi|939656907|ref|XP_014276771.1|PREDICTED: serine-rich adhesin for platelets-like isoform X4 [Halyomorpha halys]	XP_014276771	1.29974e-07	65	82
Gene10960_Transcript_13735	phosphatidylethanolamine-binding protein	558	gi|669215881|emb|CDW60800.1|OV 16 antigen [Trichuris trichiura]	CDW60800	1.45956e-20	56	124
Gene10961_Transcript_13737	transmembrane protein 132b	588	gi|755956091|ref|XP_011303324.1|PREDICTED: transmembrane protein 132B [Fopius arisanus]	XP_011303324	5.38554e-11	49	174
Gene10962_Transcript_13740	bromodomain-containing protein 4- partial	309	gi|478255084|gb|ENN75314.1|hypothetical protein YQE_08091, partial [Dendroctonus ponderosae]	ENN75314	4.16653e-32	88	75
Gene10963_Transcript_13741	laminin subunit alpha-1	369	gi|646720514|gb|KDR22194.1|Laminin subunit alpha-1, partial [Zootermopsis nevadensis]	KDR22194	5.61382e-35	69	117
Gene10965_Transcript_13743	adp-ribosylation factor-like protein 13b	1245	gi|646707352|gb|KDR14158.1|ADP-ribosylation factor-like protein 13B [Zootermopsis nevadensis]	KDR14158	1.20897e-66	66	277
Gene10966_Transcript_13746	adenylate cyclase type 5	1533	gi|641667646|ref|XP_008184163.1|PREDICTED: adenylate cyclase type 5 [Acyrthosiphon pisum]	XP_008184163	0	75	497
Gene10967_Transcript_13746	adenylate cyclase type 5	1134	gi|641667646|ref|XP_008184163.1|PREDICTED: adenylate cyclase type 5 [Acyrthosiphon pisum]	XP_008184163	7.86345e-44	57	352
Gene10968_Transcript_13748	hypothetical protein	531	gi|657275204|ref|WP_029374783.1|hypothetical protein [Rickettsia helvetica]	WP_029374783	2.05293e-14	58	143
Gene10970_Transcript_13751	---NA---	324	---NA---	---NA---	---NA---	---NA---	---NA---
Gene10971_Transcript_13752	---NA---	531	---NA---	---NA---	---NA---	---NA---	---NA---
Gene10972_Transcript_13755	chitin-binding domain containing protein	681	gi|149689126|gb|ABR27910.1|chitin-binding domain containing protein [Triatoma infestans]	ABR27910	7.92583e-41	56	214
Gene10974_Transcript_13757	zinc finger and scan domain-containing protein 22	981	gi|646710066|gb|KDR15686.1|Zinc finger and SCAN domain-containing protein 22 [Zootermopsis nevadensis]	KDR15686	6.00243e-38	63	146
Gene10975_Transcript_13759	neprilysin-11-like isoform x2	2115	gi|985413362|ref|XP_015372184.1|PREDICTED: neprilysin-2-like isoform X1 [Diuraphis noxia]	XP_015372184	1.50788e-103	53	664
Gene10978_Transcript_13777	dna replication factor cdt1	1632	gi|939248798|ref|XP_014243903.1|PREDICTED: DNA replication factor Cdt1 [Cimex lectularius]	XP_014243903	1.57285e-79	55	478
Gene10979_Transcript_13778	trna (5-methylaminomethyl-2-thiouridylate)-methyltransferase	774	gi|170036350|ref|XP_001846027.1|tRNA (5-methylaminomethyl-2-thiouridylate)-methyltransferase [Culex quinquefasciatus] >gi|167878999|gb|EDS42382.1| tRNA (5-methylaminomethyl-2-thiouridylate)-methyltransferase [Culex quinquefasciatus]	XP_001846027	6.93018e-79	67	244
Gene10980_Transcript_13779	metabotropic glutamate receptor 1-like	591	gi|817079238|ref|XP_012262023.1|PREDICTED: metabotropic glutamate receptor 1-like [Athalia rosae]	XP_012262023	2.26227e-30	59	191
Gene10981_Transcript_13780	---NA---	414	---NA---	---NA---	---NA---	---NA---	---NA---
Gene10982_Transcript_13781	arylsulfatase b- partial	669	gi|662189839|ref|XP_008467662.1|PREDICTED: arylsulfatase B-like, partial [Diaphorina citri]	XP_008467662	3.88659e-74	72	200
Gene10983_Transcript_13782	---NA---	744	---NA---	---NA---	---NA---	---NA---	---NA---
Gene10984_Transcript_13785	hypothetical protein DAPPUDRAFT_321838	807	gi|321465964|gb|EFX76962.1|hypothetical protein DAPPUDRAFT_321838 [Daphnia pulex]	EFX76962	2.60179e-21	68	93
Gene10985_Transcript_13788	acetyl- carboxylase isoform x3	456	gi|985401322|ref|XP_015368374.1|PREDICTED: acetyl-CoA carboxylase [Diuraphis noxia]	XP_015368374	6.92772e-83	91	152
Gene10987_Transcript_13789	longitudinals lacking isoform g-like isoform x33	303	gi|808127950|ref|XP_012166885.1|PREDICTED: longitudinals lacking protein, isoform G-like isoform X33 [Bombus terrestris]	XP_012166885	1.59023e-09	55	65
Gene10988_Transcript_13793	protein fam122a	879	gi|985423217|ref|XP_015377098.1|PREDICTED: protein FAM122A [Diuraphis noxia]	XP_015377098	1.2346e-45	60	224
Gene10989_Transcript_13795	cytochrome p450 18a1	792	gi|646720054|gb|KDR21921.1|Cytochrome P450 18a1 [Zootermopsis nevadensis]	KDR21921	1.88183e-102	76	264
Gene10990_Transcript_13795	cytochrome p450 cyp18a1	426	gi|717212447|gb|AIW79970.1|cytochrome P450 CYP18A1 [Nilaparvata lugens]	AIW79970	9.85166e-31	77	100
Gene10991_Transcript_13796	cation transport regulator-like protein 1	735	gi|242012615|ref|XP_002427025.1|conserved hypothetical protein [Pediculus humanus corporis] >gi|212511270|gb|EEB14287.1| conserved hypothetical protein [Pediculus humanus corporis]	XP_002427025	1.32001e-72	61	260
Gene10992_Transcript_13797	histone-lysine n-methyltransferase 2c-like isoform x1	435	gi|817054021|ref|XP_012265197.1|PREDICTED: histone-lysine N-methyltransferase 2C-like isoform X1 [Athalia rosae] >gi|817054023|ref|XP_012265206.1| PREDICTED: histone-lysine N-methyltransferase 2C-like isoform X1 [Athalia rosae] >gi|817054025|ref|XP_012265214.1| PREDICTED: histone-lysine N-methyltransferase 2C-like isoform X1 [Athalia rosae] >gi|817054027|ref|XP_012265223.1| PREDICTED: histone-lys…	XP_012265197	3.98085e-80	89	145
Gene10993_Transcript_13801	control protein hctl023	300	gi|357615825|gb|EHJ69852.1|cuticular protein analogous to peritrophins 3-A1 [Danaus plexippus]	EHJ69852	7.72696e-30	76	85
Gene10994_Transcript_13805	cysteine sulfinic acid decarboxylase	1392	gi|646709122|gb|KDR15141.1|Cysteine sulfinic acid decarboxylase [Zootermopsis nevadensis]	KDR15141	5.88314e-162	67	467
Gene10995_Transcript_13806	---NA---	396	---NA---	---NA---	---NA---	---NA---	---NA---
Gene10996_Transcript_13809	peptidyl-prolyl cis-trans isomerase h	555	gi|646722095|gb|KDR23198.1|Peptidyl-prolyl cis-trans isomerase H [Zootermopsis nevadensis]	KDR23198	3.01227e-115	93	184
Gene10997_Transcript_13810	vacuolar h	1380	gi|501293539|dbj|BAN20615.1|vacuolar H[] ATPase subunit [Riptortus pedestris]	BAN20615	0	89	461
Gene10998_Transcript_13818	coatomer subunit delta	840	gi|939669103|ref|XP_014281485.1|PREDICTED: coatomer subunit delta [Halyomorpha halys]	XP_014281485	9.80509e-116	77	277
Gene10999_Transcript_13819	---NA---	366	---NA---	---NA---	---NA---	---NA---	---NA---
Gene11_Transcript_9	hypothetical protein FF38_07227	567	gi|906459510|gb|KNC22483.1|hypothetical protein FF38_07227 [Lucilia cuprina]	KNC22483	3.97422e-114	89	188
Gene110_Transcript_121	glycerol kinase 3	1134	gi|646717973|gb|KDR20628.1|Putative glycerol kinase 3 [Zootermopsis nevadensis]	KDR20628	1.16509e-170	78	371
Gene11000_Transcript_13820	rna-binding protein 28	1773	gi|985414977|ref|XP_015372888.1|PREDICTED: RNA-binding protein 28 [Diuraphis noxia] >gi|985414981|ref|XP_015372889.1| PREDICTED: RNA-binding protein 28 [Diuraphis noxia]	XP_015372888	1.41455e-155	64	612
Gene11003_Transcript_13821	---NA---	357	---NA---	---NA---	---NA---	---NA---	---NA---
Gene11004_Transcript_13824	calpain-a isoform x1	1668	gi|662184429|ref|XP_008471771.1|PREDICTED: calpain-A isoform X1 [Diaphorina citri] >gi|662184431|ref|XP_008471779.1| PREDICTED: calpain-A isoform X2 [Diaphorina citri]	XP_008471771	0	84	560
Gene11005_Transcript_13826	5-oxoprolinase isoform x1	726	gi|985393988|ref|XP_015364372.1|PREDICTED: 5-oxoprolinase-like [Diuraphis noxia]	XP_015364372	1.24216e-96	78	240
Gene11006_Transcript_13827	heat shock protein	549	gi|699979724|gb|AIU47038.1|heat shock protein [Phenacoccus solenopsis]	AIU47038	4.87322e-105	100	182
Gene11007_Transcript_13830	vacuolar protein sorting-associated protein vta1 homolog	915	gi|646702800|gb|KDR11827.1|Vacuolar protein sorting-associated protein VTA1-like protein [Zootermopsis nevadensis]	KDR11827	1.14361e-99	65	328
Gene11008_Transcript_13831	angiotensin-converting enzyme-like	465	gi|157117464|ref|XP_001658780.1|AAEL007978-PA [Aedes aegypti] >gi|108876065|gb|EAT40290.1| AAEL007978-PA [Aedes aegypti]	XP_001658780	1.12927e-58	81	122
Gene11009_Transcript_13837	translocon-associated protein subunit alpha	681	gi|985397750|ref|XP_015366437.1|PREDICTED: translocon-associated protein subunit alpha [Diuraphis noxia]	XP_015366437	1.2358e-70	78	180
Gene11011_Transcript_13838	nucleosome assembly protein 1-like 4	1203	gi|646722936|gb|KDR23730.1|Nucleosome assembly protein 1-like 4 [Zootermopsis nevadensis]	KDR23730	1.31371e-91	79	283
Gene11012_Transcript_13840	ectonucleoside triphosphate diphosphohydrolase 5 isoform x4	348	gi|383864129|ref|XP_003707532.1|PREDICTED: ectonucleoside triphosphate diphosphohydrolase 5 isoform X4 [Megachile rotundata] >gi|805820789|ref|XP_012150464.1| PREDICTED: ectonucleoside triphosphate diphosphohydrolase 5 isoform X4 [Megachile rotundata]	XP_003707532	2.55183e-13	53	117
Gene11013_Transcript_13841	g1 s-specific cyclin-e	822	gi|328697040|ref|XP_003240217.1|PREDICTED: G1/S-specific cyclin-E [Acyrthosiphon pisum] >gi|641647631|ref|XP_008179036.1| PREDICTED: G1/S-specific cyclin-E [Acyrthosiphon pisum] >gi|641647633|ref|XP_008179039.1| PREDICTED: G1/S-specific cyclin-E [Acyrthosiphon pisum]	XP_003240217	3.1648e-73	69	266
Gene11014_Transcript_13844	rho gtpase-activating protein 18	1839	gi|328715209|ref|XP_001946474.2|PREDICTED: rho GTPase-activating protein 18 [Acyrthosiphon pisum] >gi|641668857|ref|XP_008184598.1| PREDICTED: rho GTPase-activating protein 18 [Acyrthosiphon pisum]	XP_001946474	2.41531e-143	67	613
Gene11015_Transcript_13845	basement membrane-specific heparan sulfate proteoglycan core protein isoform x7	297	gi|985411072|ref|XP_015370994.1|PREDICTED: basement membrane-specific heparan sulfate proteoglycan core protein isoform X7 [Diuraphis noxia]	XP_015370994	3.18068e-16	65	101
Gene11016_Transcript_13848	protein bud31 homolog	348	gi|939234421|ref|XP_014245084.1|PREDICTED: protein BUD31 homolog [Cimex lectularius] >gi|939234423|ref|XP_014245092.1| PREDICTED: protein BUD31 homolog [Cimex lectularius]	XP_014245084	3.13114e-72	96	117
Gene11017_Transcript_13849	hydroxyacid oxidase 1	624	gi|646724012|gb|KDR24426.1|Hydroxyacid oxidase 1 [Zootermopsis nevadensis]	KDR24426	1.07125e-87	77	207
Gene11018_Transcript_13850	gtpase mitochondrial	1143	gi|939679706|ref|XP_014285203.1|PREDICTED: GTPase Era, mitochondrial [Halyomorpha halys]	XP_014285203	6.55356e-96	66	323
Gene11019_Transcript_13852	atp-dependent 6-phosphofructokinase-like	786	gi|985423042|ref|XP_015376999.1|PREDICTED: ATP-dependent 6-phosphofructokinase-like [Diuraphis noxia]	XP_015376999	1.72019e-153	91	261
Gene1102_Transcript_1093	PREDICTED: legumain-like	1323	gi|328710252|ref|XP_001943805.2|PREDICTED: legumain-like [Acyrthosiphon pisum]	XP_001943805	1.03682e-50	49	415
Gene11020_Transcript_13854	er membrane protein complex subunit 8 9 homolog	627	gi|646713051|gb|KDR17552.1|Neighbor of COX4 [Zootermopsis nevadensis]	KDR17552	6.56895e-72	75	200
Gene11021_Transcript_13855	tumor protein p63 isoform alpha 2-like isoform x2	720	gi|641659372|ref|XP_008181078.1|PREDICTED: tumor protein p63 isoform alpha 2-like isoform X2 [Acyrthosiphon pisum]	XP_008181078	1.43342e-50	68	200
Gene11023_Transcript_13858	---NA---	513	---NA---	---NA---	---NA---	---NA---	---NA---
Gene11024_Transcript_13859	---NA---	363	---NA---	---NA---	---NA---	---NA---	---NA---
Gene11025_Transcript_13860	isocitrate dehydrogenase	1164	gi|662212429|ref|XP_008479949.1|PREDICTED: isocitrate dehydrogenase [NAD] subunit gamma, mitochondrial-like isoform X1 [Diaphorina citri]	XP_008479949	0	90	341
Gene11026_Transcript_13861	microtubule-associated protein rp eb family member 3	528	gi|121543959|gb|ABM55644.1|putative microtubule-associated protein RP/EB family member 3 [Maconellicoccus hirsutus]	ABM55644	6.50284e-101	93	170
Gene11027_Transcript_13863	succinate dehydrogenase flavoprotein subunit	1980	gi|692401937|gb|AIS22434.1|succinate dehydrogenase flavoprotein subunit [Phenacoccus solenopsis]	AIS22434	0	99	659
Gene11029_Transcript_13865	androgen-induced protein 1	495	gi|646723459|gb|KDR24056.1|Androgen-induced protein 1 [Zootermopsis nevadensis]	KDR24056	1.0498e-31	65	166
Gene1103_Transcript_1094	PREDICTED: uncharacterized protein LOC105850013	534	gi|828233977|ref|XP_012565936.1|PREDICTED: uncharacterized protein LOC105850013 [Hydra vulgaris]	XP_012565936	2.9993e-11	55	124
Gene11030_Transcript_13866	proteasome subunit alpha type-3	684	gi|817217231|ref|XP_012284579.1|PREDICTED: proteasome subunit alpha type-3 [Orussus abietinus]	XP_012284579	4.78547e-119	88	217
Gene11031_Transcript_13867	protein prrc2c-like isoform x7	1719	gi|951557101|ref|XP_014477945.1|PREDICTED: protein PRRC2C-like isoform X7 [Dinoponera quadriceps]	XP_014477945	1.76499e-08	57	119
Gene11033_Transcript_13868	protein dopey-1 homolog isoform x1	336	gi|939646801|ref|XP_014273174.1|PREDICTED: protein dopey-1 homolog isoform X2 [Halyomorpha halys]	XP_014273174	1.09176e-11	60	79
Gene11034_Transcript_13869	amphiphysin isoform x2	870	gi|817188758|ref|XP_012288964.1|PREDICTED: amphiphysin isoform X2 [Orussus abietinus]	XP_012288964	7.68271e-135	86	279
Gene11035_Transcript_13875	pyrroline-5-carboxylate reductase 3-like	813	gi|242247397|ref|NP_001156103.1|pyrroline-5-carboxylate reductase 3-like [Acyrthosiphon pisum] >gi|239787990|dbj|BAH70693.1| ACYPI002263 [Acyrthosiphon pisum]	NP_001156103	8.69507e-106	75	270
Gene11036_Transcript_13876	low quality protein: peroxiredoxin-like	513	gi|239787967|dbj|BAH70682.1|ACYPI003947 [Acyrthosiphon pisum]	BAH70682	9.12312e-55	69	172
Gene11037_Transcript_13880	ribulose-phosphate 3-epimerase	441	gi|755927125|ref|XP_011303196.1|PREDICTED: ribulose-phosphate 3-epimerase [Fopius arisanus]	XP_011303196	3.9192e-69	84	139
Gene11038_Transcript_13881	gamma-glutamylcyclotransferase-like isoform x1	381	gi|817089429|ref|XP_012267578.1|PREDICTED: gamma-glutamylcyclotransferase-like isoform X1 [Athalia rosae]	XP_012267578	1.8772e-33	65	119
Gene1104_Transcript_1095	forkhead box protein n3-like isoform x2	1566	gi|328722169|ref|XP_001950901.2|PREDICTED: uncharacterized protein LOC100164968 [Acyrthosiphon pisum]	XP_001950901	1.10255e-76	52	444
Gene11040_Transcript_13883	dual specificity mitogen-activated protein kinase kinase 4 isoform x3	993	gi|817070368|ref|XP_012257203.1|PREDICTED: dual specificity mitogen-activated protein kinase kinase 4 isoform X3 [Athalia rosae]	XP_012257203	0	90	330
Gene11041_Transcript_13884	protein fam184a-like	2181	gi|193718417|ref|XP_001947508.1|PREDICTED: protein FAM184A-like [Acyrthosiphon pisum]	XP_001947508	1.42887e-132	60	688
Gene11042_Transcript_13885	proliferating cell nuclear antigen	780	gi|157167857|ref|XP_001662644.1|AAEL012545-PA [Aedes aegypti] >gi|67866973|gb|AAY82461.1| proliferating cell nuclear antigen [Aedes aegypti] >gi|108871048|gb|EAT35273.1| AAEL012545-PA [Aedes aegypti]	XP_001662644	4.91244e-159	93	258
Gene11043_Transcript_13889	splicing factor u2af 38 kda	666	gi|242014352|ref|XP_002427855.1|Splicing factor U2Af 38 kDa subunit, putative [Pediculus humanus corporis] >gi|212512324|gb|EEB15117.1| Splicing factor U2Af 38 kDa subunit, putative [Pediculus humanus corporis]	XP_002427855	9.22633e-131	99	179
Gene11044_Transcript_13892	lissencephaly-1 homolog	810	gi|939697236|ref|XP_014292770.1|PREDICTED: lissencephaly-1 homolog [Halyomorpha halys]	XP_014292770	6.4185e-173	94	270
Gene11046_Transcript_13894	probable malonyl- -acyl carrier protein mitochondrial isoform x1	459	gi|939664995|ref|XP_014279908.1|PREDICTED: probable malonyl-CoA-acyl carrier protein transacylase, mitochondrial isoform X1 [Halyomorpha halys]	XP_014279908	5.63148e-63	82	150
Gene11047_Transcript_13895	ubiquitin carboxyl-terminal hydrolase 7 isoform x5	1707	gi|817070806|ref|XP_012257437.1|PREDICTED: ubiquitin carboxyl-terminal hydrolase 7 isoform X5 [Athalia rosae]	XP_012257437	0	80	572
Gene11049_Transcript_13897	thiol-disulfide isomerase	363	gi|952513123|gb|KRT79750.1|Thioredoxin, partial [Oryctes borbonicus]	KRT79750	2.66268e-47	77	115
Gene1105_Transcript_1097	adp ribosylation factor 102f	570	gi|568255707|gb|ETN64433.1|ADP ribosylation factor 102F [Anopheles darlingi] >gi|668457326|gb|KFB45367.1| hypothetical protein ZHAS_00013319 [Anopheles sinensis]	ETN64433	2.06318e-116	96	179
Gene11050_Transcript_13901	protein farnesyltransferase geranylgeranyltransferase type-1 subunit alpha	963	gi|646696186|gb|KDR08633.1|Protein farnesyltransferase/geranylgeranyltransferase type-1 subunit alpha [Zootermopsis nevadensis]	KDR08633	2.39493e-121	71	310
Gene11051_Transcript_13902	hemocyte protease- partial	543	gi|914575002|gb|KOB77183.1|Hemocyte protease-1, partial [Operophtera brumata]	KOB77183	4.59748e-48	62	173
Gene11052_Transcript_13903	phosphoribosylglycinamide formyltransferase	381	gi|497954049|ref|WP_010268205.1|phosphoribosylglycinamide formyltransferase [Anaplasma marginale]	WP_010268205	2.31745e-34	75	116
Gene11053_Transcript_13904	nascent polypeptide-associated complex subunit alpha-like	450	gi|762133645|ref|XP_011450032.1|PREDICTED: nascent polypeptide-associated complex subunit alpha-like [Crassostrea gigas]	XP_011450032	1.43255e-64	81	151
Gene11054_Transcript_13906	PREDICTED: uncharacterized protein LOC105849458	918	gi|828231846|ref|XP_012565288.1|PREDICTED: uncharacterized protein LOC105849458 [Hydra vulgaris]	XP_012565288	2.14489e-19	54	224
Gene11055_Transcript_13908	macrophage erythroblast attacher	900	gi|646712024|gb|KDR16975.1|Macrophage erythroblast attacher [Zootermopsis nevadensis]	KDR16975	1.58777e-171	88	308
Gene11056_Transcript_13909	bifunctional 3 -phosphoadenosine 5 -phosphosulfate synthase-like	375	gi|646717773|gb|KDR20503.1|hypothetical protein L798_04891, partial [Zootermopsis nevadensis]	KDR20503	1.22195e-69	94	123
Gene11057_Transcript_13911	PREDICTED: uncharacterized protein LOC107161499	441	gi|985392253|ref|XP_015363416.1|PREDICTED: uncharacterized protein LOC107161499 [Diuraphis noxia]	XP_015363416	2.01773e-17	46	137
Gene11059_Transcript_13913	ubiquinol-cytochrome c rieske iron-sulfur polypeptide 1	831	gi|121543951|gb|ABM55640.1|putative ubiquinol-cytochrome c reductase, Rieske iron-sulfur polypeptide 1 [Maconellicoccus hirsutus]	ABM55640	1.92294e-123	84	276
Gene1106_Transcript_1099	ribonuclease mitochondrial-like isoform x2	1845	gi|641675218|ref|XP_008186964.1|PREDICTED: ribonuclease Z, mitochondrial-like isoform X2 [Acyrthosiphon pisum]	XP_008186964	1.18267e-164	63	585
Gene11060_Transcript_13916	---NA---	939	---NA---	---NA---	---NA---	---NA---	---NA---
Gene11061_Transcript_13918	---NA---	693	---NA---	---NA---	---NA---	---NA---	---NA---
Gene11062_Transcript_13919	---NA---	312	---NA---	---NA---	---NA---	---NA---	---NA---
Gene11063_Transcript_13920	endonuclease iii-like protein partial	483	gi|939698807|ref|XP_014293593.1|PREDICTED: endonuclease III-like protein 1, partial [Halyomorpha halys]	XP_014293593	3.0327e-50	73	144
Gene11064_Transcript_13921	---NA---	582	---NA---	---NA---	---NA---	---NA---	---NA---
Gene11065_Transcript_13924	neurochondrin homolog	2217	gi|952539884|gb|KRT85425.1|hypothetical protein AMK59_494 [Oryctes borbonicus]	KRT85425	0	78	741
Gene11066_Transcript_13927	---NA---	561	---NA---	---NA---	---NA---	---NA---	---NA---
Gene11067_Transcript_13929	PREDICTED: LOW QUALITY PROTEIN: uncharacterized protein LOC103312719	639	gi|642939677|ref|XP_008192358.1|PREDICTED: LOW QUALITY PROTEIN: uncharacterized protein LOC103312719 [Tribolium castaneum]	XP_008192358	2.52149e-15	51	217
Gene11068_Transcript_13930	microtubule-associated protein rp eb family member 3	345	gi|121543959|gb|ABM55644.1|putative microtubule-associated protein RP/EB family member 3 [Maconellicoccus hirsutus]	ABM55644	6.85801e-51	94	92
Gene1107_Transcript_1100	hypothetical protein DAPPUDRAFT_328373	528	gi|321459085|gb|EFX70142.1|hypothetical protein DAPPUDRAFT_328373 [Daphnia pulex]	EFX70142	1.82529e-32	69	113
Gene11070_Transcript_13932	omega-amidase nit2	330	gi|801402296|ref|XP_012061343.1|PREDICTED: omega-amidase NIT2 [Atta cephalotes]	XP_012061343	1.65764e-29	70	94
Gene11071_Transcript_13933	phosphoglycerate kinase	603	gi|506968883|gb|AGM32785.1|putative phosphoglycerate kinase, partial [Coptotermes formosanus]	AGM32785	2.4281e-107	91	201
Gene11072_Transcript_13934	26s protease regulatory subunit 6b	1248	gi|242012489|ref|XP_002426965.1|26S protease regulatory subunit 6B, putative [Pediculus humanus corporis] >gi|212511194|gb|EEB14227.1| 26S protease regulatory subunit 6B, putative [Pediculus humanus corporis]	XP_002426965	0	94	419
Gene11073_Transcript_13935	stromal interaction molecule homolog isoform x1	1491	gi|985388503|ref|XP_015378813.1|PREDICTED: stromal interaction molecule homolog isoform X1 [Diuraphis noxia]	XP_015378813	0	80	483
Gene11074_Transcript_13936	polyprenol reductase	486	gi|193662083|ref|XP_001946961.1|PREDICTED: polyprenol reductase [Acyrthosiphon pisum]	XP_001946961	1.60507e-35	67	134
Gene11075_Transcript_13939	zinc finger 1 homolog	906	gi|646721218|gb|KDR22688.1|hypothetical protein L798_12822 [Zootermopsis nevadensis]	KDR22688	1.43551e-88	61	297
Gene11076_Transcript_13940	39s ribosomal protein mitochondrial	459	gi|985417609|ref|XP_015374255.1|PREDICTED: 39S ribosomal protein L23, mitochondrial [Diuraphis noxia]	XP_015374255	1.20385e-51	74	156
Gene11077_Transcript_13941	major facilitator superfamily domain-containing protein 9-like	822	gi|985395650|ref|XP_015365287.1|PREDICTED: major facilitator superfamily domain-containing protein 9-like [Diuraphis noxia] >gi|985395652|ref|XP_015365289.1| PREDICTED: major facilitator superfamily domain-containing protein 9-like [Diuraphis noxia] >gi|985395654|ref|XP_015365290.1| PREDICTED: major facilitator superfamily domain-containing protein 9-like [Diuraphis noxia] >gi|985395656|ref|XP_01…	XP_015365287	2.42283e-43	58	267
Gene11078_Transcript_13941	ldlr chaperone boca	333	gi|557758598|ref|XP_005179026.1|PREDICTED: LDLR chaperone boca [Musca domestica]	XP_005179026	8.79768e-48	85	104
Gene11079_Transcript_13943	28s ribosomal protein mitochondrial	627	gi|240848991|ref|NP_001155408.1|mitochondrial ribosomal protein S7-like [Acyrthosiphon pisum] >gi|239790805|dbj|BAH71939.1| ACYPI000999 [Acyrthosiphon pisum]	NP_001155408	4.07307e-76	75	208
Gene1108_Transcript_1103	multidrug resistance-associated protein 1 isoform x1	3054	gi|817061681|ref|XP_012252455.1|PREDICTED: multidrug resistance-associated protein 1 isoform X5 [Athalia rosae]	XP_012252455	0	73	1045
Gene11080_Transcript_13944	transmembrane protein 209	693	gi|985385956|ref|XP_015367065.1|PREDICTED: transmembrane protein 209 [Diuraphis noxia]	XP_015367065	2.24007e-69	71	221
Gene11081_Transcript_13945	---NA---	840	---NA---	---NA---	---NA---	---NA---	---NA---
Gene11082_Transcript_13946	sphingomyelin synthase-related protein 1-like	1452	gi|939262317|ref|XP_014251083.1|PREDICTED: sphingomyelin synthase-related protein 1-like [Cimex lectularius]	XP_014251083	0	75	433
Gene11083_Transcript_13948	proton-coupled folate transporter-like	1362	gi|328714625|ref|XP_003245413.1|PREDICTED: solute carrier family 46 member 3-like [Acyrthosiphon pisum]	XP_003245413	3.03191e-69	54	444
Gene11084_Transcript_13949	transmembrane protein 93	336	gi|939277954|ref|XP_014259503.1|PREDICTED: ER membrane protein complex subunit 6 [Cimex lectularius]	XP_014259503	1.5896e-49	83	110
Gene11085_Transcript_13950	platelet-activating factor acetylhydrolase ib subunit beta homolog	414	gi|939280619|ref|XP_014260922.1|PREDICTED: platelet-activating factor acetylhydrolase IB subunit beta homolog [Cimex lectularius]	XP_014260922	1.31352e-38	72	129
Gene11086_Transcript_13953	protein aurora borealis	1413	gi|646724186|gb|KDR24521.1|Protein aurora borealis [Zootermopsis nevadensis]	KDR24521	4.08753e-29	49	297
Gene11087_Transcript_13954	solute carrier family 12 member 8	1374	gi|646720401|gb|KDR22149.1|Solute carrier family 12 member 8 [Zootermopsis nevadensis]	KDR22149	0	84	418
Gene11089_Transcript_13956	exocyst complex component 7	768	gi|646705140|gb|KDR13019.1|Exocyst complex component 7 [Zootermopsis nevadensis]	KDR13019	2.16696e-78	75	231
Gene11090_Transcript_13958	dehydrogenase reductase sdr family member 11-like	804	gi|952528908|gb|KRT82608.1|dehydrogenase [Oryctes borbonicus]	KRT82608	6.40212e-48	62	243
Gene11091_Transcript_13959	dna repair protein xrcc3	873	gi|939628799|ref|XP_014272363.1|PREDICTED: DNA repair protein XRCC3 [Halyomorpha halys] >gi|939628803|ref|XP_014272372.1| PREDICTED: DNA repair protein XRCC3 [Halyomorpha halys]	XP_014272363	5.05334e-64	63	297
Gene11092_Transcript_13960	small ubiquitin-related modifier	327	gi|646694345|gb|KDR07958.1|Small ubiquitin-related modifier [Zootermopsis nevadensis] >gi|770465255|emb|CEO43912.1| SUMO1 protein [Blattella germanica]	KDR07958	4.2839e-29	86	69
Gene11093_Transcript_13961	ww domain-binding partial	831	gi|506965834|gb|AGM32269.1|WW domain-binding protein, partial [Coptotermes formosanus]	AGM32269	7.68287e-43	67	153
Gene11094_Transcript_13962	hypothetical protein D910_11688	1035	gi|546684828|gb|ERL94410.1|hypothetical protein D910_11688 [Dendroctonus ponderosae]	ERL94410	8.74993e-107	73	346
Gene11095_Transcript_13963	6-phosphofructo-2-kinase fructose- -bisphosphatase- partial	903	gi|985416365|ref|XP_015373636.1|PREDICTED: 6-phosphofructo-2-kinase/fructose-2,6-bisphosphatase-like, partial [Diuraphis noxia]	XP_015373636	8.67597e-132	79	301
Gene11096_Transcript_13964	26s proteasome non-atpase regulatory subunit 4 isoform x2	1173	gi|936713698|ref|XP_014234809.1|PREDICTED: 26S proteasome non-ATPase regulatory subunit 4 [Trichogramma pretiosum]	XP_014234809	1.30584e-144	80	380
Gene11097_Transcript_13965	methylmalonic aciduria and homocystinuria type d mitochondrial isoform x2	783	gi|939249910|ref|XP_014244499.1|PREDICTED: methylmalonic aciduria and homocystinuria type D homolog, mitochondrial isoform X2 [Cimex lectularius]	XP_014244499	4.38847e-55	60	225
Gene11098_Transcript_13966	cathepsin b-like cysteine proteinase 4	672	gi|985396557|ref|XP_015365780.1|PREDICTED: cathepsin B-like cysteine proteinase 4 [Diuraphis noxia]	XP_015365780	7.00674e-66	61	239
Gene11099_Transcript_13967	methionyl-trna mitochondrial	1158	gi|939251992|ref|XP_014245620.1|PREDICTED: methionyl-tRNA formyltransferase, mitochondrial-like isoform X1 [Cimex lectularius]	XP_014245620	1.66753e-104	66	348
Gene111_Transcript_122	ubiquitin-protein ligase e3a	2547	gi|646722940|gb|KDR23734.1|Ubiquitin-protein ligase E3A [Zootermopsis nevadensis]	KDR23734	0	67	896
Gene11100_Transcript_13968	g-protein coupled receptor mth2-like	1320	gi|909560977|ref|XP_013135599.1|PREDICTED: G-protein coupled receptor Mth2-like [Papilio polytes]	XP_013135599	1.7172e-15	45	334
Gene11102_Transcript_13969	---NA---	492	---NA---	---NA---	---NA---	---NA---	---NA---
Gene11103_Transcript_13971	insulin-like growth factor 2 mrna-binding protein partial	687	gi|646724118|gb|KDR24489.1|Insulin-like growth factor 2 mRNA-binding protein 1, partial [Zootermopsis nevadensis]	KDR24489	2.29156e-89	79	224
Gene11105_Transcript_13973	hypothetical protein	1890	gi|796993013|ref|WP_045813472.1|hypothetical protein [Rickettsia hoogstraalii] >gi|788109646|gb|KJV77952.1| hypothetical protein RHORCCE3_2013 [Rickettsia hoogstraalii str. RCCE3]	WP_045813472	8.82497e-12	42	388
Gene11106_Transcript_13974	39s ribosomal protein mitochondrial	555	gi|939645012|ref|XP_014272549.1|PREDICTED: 39S ribosomal protein L41, mitochondrial [Halyomorpha halys]	XP_014272549	5.87555e-37	67	152
Gene11107_Transcript_13975	---NA---	465	---NA---	---NA---	---NA---	---NA---	---NA---
Gene11108_Transcript_13976	---NA---	435	---NA---	---NA---	---NA---	---NA---	---NA---
Gene11109_Transcript_13978	facilitated trehalose transporter tret1-2 homolog	828	gi|939243919|ref|XP_014241286.1|PREDICTED: facilitated trehalose transporter Tret1-2 homolog [Cimex lectularius]	XP_014241286	1.80516e-76	70	263
Gene11110_Transcript_13979	calcium-independent phospholipase a2-gamma-like isoform x3	450	gi|970899584|ref|XP_015115454.1|PREDICTED: calcium-independent phospholipase A2-gamma-like isoform X3 [Diachasma alloeum]	XP_015115454	1.17482e-51	76	146
Gene11111_Transcript_13980	phosphatidylinositol 3-kinase catalytic subunit type 3	2463	gi|662186701|ref|XP_008483477.1|PREDICTED: phosphatidylinositol 3-kinase catalytic subunit type 3 [Diaphorina citri]	XP_008483477	0	79	818
Gene11112_Transcript_13982	phosphatidylethanolamine-binding protein	594	gi|170045236|ref|XP_001850222.1|phosphatidylethanolamine-binding protein [Culex quinquefasciatus] >gi|167868209|gb|EDS31592.1| phosphatidylethanolamine-binding protein [Culex quinquefasciatus]	XP_001850222	2.5096e-16	49	163
Gene11113_Transcript_13985	protein yippee-like 5	396	gi|646721521|gb|KDR22828.1|Protein yippee-like 5 [Zootermopsis nevadensis]	KDR22828	7.81598e-80	99	119
Gene11114_Transcript_13986	zinc finger bed domain-containing protein 1-like	1701	gi|780164119|ref|XP_797872.3|PREDICTED: zinc finger BED domain-containing protein 1-like [Strongylocentrotus purpuratus]	XP_797872	3.59072e-63	47	553
Gene11117_Transcript_13988	axin-1 isoform x1	681	gi|780678395|ref|XP_011696979.1|PREDICTED: axin isoform X3 [Wasmannia auropunctata]	XP_011696979	2.6065e-29	51	230
Gene11119_Transcript_13989	axin-like isoform x2	1089	gi|646705125|gb|KDR13004.1|Axin-1 [Zootermopsis nevadensis]	KDR13004	1.2522e-19	54	151
Gene1112_Transcript_1104	uv excision repair protein rad23 homolog b	393	gi|939669277|ref|XP_014281550.1|PREDICTED: UV excision repair protein RAD23 homolog B [Halyomorpha halys]	XP_014281550	3.21777e-31	83	79
Gene11121_Transcript_13991	iron zinc purple acid phosphatase-like protein	1311	gi|193624668|ref|XP_001943217.1|PREDICTED: iron/zinc purple acid phosphatase-like protein [Acyrthosiphon pisum]	XP_001943217	0	76	430
Gene11123_Transcript_13992	rna polymerase ii-associated factor 1-like protein	1131	gi|646711669|gb|KDR16760.1|RNA polymerase II-associated factor 1-like protein [Zootermopsis nevadensis]	KDR16760	0	84	369
Gene11125_Transcript_13993	nucleostemin 1	843	gi|646722134|gb|KDR23237.1|hypothetical protein L798_07139, partial [Zootermopsis nevadensis]	KDR23237	4.20318e-94	75	289
Gene11126_Transcript_13994	fibroblast growth factor 1-like	561	gi|939648509|ref|XP_014273782.1|PREDICTED: fibroblast growth factor 1-like [Halyomorpha halys]	XP_014273782	8.2798e-44	72	140
Gene11127_Transcript_13995	39s ribosomal protein mitochondrial	882	gi|985385576|ref|XP_015364934.1|PREDICTED: 39S ribosomal protein L15, mitochondrial [Diuraphis noxia]	XP_015364934	8.3005e-116	75	275
Gene11128_Transcript_13996	lipopolysaccharide-induced tumor necrosis factor-alpha factor homolog	333	gi|260817278|ref|XP_002603514.1|hypothetical protein BRAFLDRAFT_220075 [Branchiostoma floridae] >gi|229288833|gb|EEN59525.1| hypothetical protein BRAFLDRAFT_220075, partial [Branchiostoma floridae]	XP_002603514	3.25204e-15	64	71
Gene11129_Transcript_13997	g protein-coupled receptor kinase 2	1785	gi|939244738|ref|XP_014241720.1|PREDICTED: G protein-coupled receptor kinase 2 [Cimex lectularius]	XP_014241720	0	89	556
Gene1113_Transcript_1105	---NA---	2112	---NA---	---NA---	---NA---	---NA---	---NA---
Gene11130_Transcript_13998	serine threonine-protein phosphatase alpha-2 isoform	990	gi|937349456|gb|ALI16263.1|acid phosphatase, partial [Cryptolaemus montrouzieri]	ALI16263	0	94	329
Gene11131_Transcript_13999	serine threonine-protein kinase d3 isoform x1	1077	gi|642929448|ref|XP_008195845.1|PREDICTED: serine/threonine-protein kinase D3 isoform X1 [Tribolium castaneum]	XP_008195845	1.9598e-100	76	295
Gene11132_Transcript_14000	ubinuclein-1 isoform x3	1467	gi|915667426|gb|KOC69232.1|Ubinuclein-1 [Habropoda laboriosa]	KOC69232	4.19155e-31	48	471
Gene11134_Transcript_14002	cop9 signalosome complex subunit 3	1299	gi|926644072|ref|XP_013788288.1|PREDICTED: COP9 signalosome complex subunit 3-like [Limulus polyphemus]	XP_013788288	3.66589e-153	75	419
Gene11135_Transcript_14003	u3 small nucleolar rna-associated protein 18 homolog	1203	gi|193596517|ref|XP_001947178.1|PREDICTED: U3 small nucleolar RNA-associated protein 18 homolog [Acyrthosiphon pisum]	XP_001947178	1.18947e-89	63	346
Gene11136_Transcript_14004	charged multivesicular body protein 6-a	555	gi|568251762|gb|ETN61215.1|charged multivesicular body protein 6-A [Anopheles darlingi]	ETN61215	4.0372e-61	76	196
Gene11137_Transcript_14005	2-oxoglutarate dehydrogenase e1 mitochondrial	546	gi|646701495|gb|KDR11185.1|2-oxoglutarate dehydrogenase E1 component, mitochondrial [Zootermopsis nevadensis]	KDR11185	1.35071e-78	79	190
Gene11139_Transcript_14007	map7 domain-containing protein 1	456	gi|662207290|ref|XP_008477143.1|PREDICTED: MAP7 domain-containing protein 1 [Diaphorina citri]	XP_008477143	7.84305e-38	79	130
Gene1114_Transcript_1106	cell division cycle 5-like protein	669	gi|939661058|ref|XP_014278378.1|PREDICTED: cell division cycle 5-like protein [Halyomorpha halys]	XP_014278378	1.38538e-55	79	151
Gene11141_Transcript_14008	probable 39s ribosomal protein mitochondrial	1044	gi|662214960|ref|XP_008481337.1|PREDICTED: probable 39S ribosomal protein L45, mitochondrial [Diaphorina citri] >gi|662214962|ref|XP_008481338.1| PREDICTED: probable 39S ribosomal protein L45, mitochondrial [Diaphorina citri]	XP_008481337	7.1432e-110	68	344
Gene11142_Transcript_14011	upf0446 protein c12orf31 homolog-like	321	gi|242247167|ref|NP_001156280.1|UPF0446 protein C12orf31 homolog-like [Acyrthosiphon pisum] >gi|239789191|dbj|BAH71235.1| ACYPI008873 [Acyrthosiphon pisum]	NP_001156280	6.08218e-07	52	107
Gene11143_Transcript_14012	flotillin-2 isoform x1	336	gi|755893419|ref|XP_011295195.1|PREDICTED: flotillin-2 isoform X1 [Musca domestica]	XP_011295195	7.21996e-50	93	105
Gene11144_Transcript_14013	ero1-like protein	759	gi|985413498|ref|XP_015372247.1|PREDICTED: ero1-like protein [Diuraphis noxia]	XP_015372247	2.28024e-110	76	252
Gene11145_Transcript_14015	protein mo25	402	gi|568251510|gb|ETN61034.1|calcium binding protein 39 [Anopheles darlingi]	ETN61034	6.14993e-78	98	134
Gene11146_Transcript_14016	dnaj homolog subfamily a member 2-like	804	gi|768408430|ref|XP_011568922.1|PREDICTED: dnaJ homolog subfamily A member 2-like [Plutella xylostella]	XP_011568922	1.36983e-90	69	267
Gene11147_Transcript_14017	serine protease mitochondrial isoform x2	666	gi|646722616|gb|KDR23547.1|Serine protease HTRA2, mitochondrial [Zootermopsis nevadensis]	KDR23547	1.20407e-90	78	220
Gene11148_Transcript_14021	transcription initiation factor iia subunit 1 isoform x2	945	gi|328793106|ref|XP_003251828.1|PREDICTED: transcription initiation factor IIA subunit 1 isoform 1 [Apis mellifera]	XP_003251828	4.85558e-37	57	267
Gene11149_Transcript_14023	---NA---	657	---NA---	---NA---	---NA---	---NA---	---NA---
Gene1115_Transcript_1107	laminin subunit partial	10914	gi|646706993|gb|KDR13939.1|Laminin subunit alpha, partial [Zootermopsis nevadensis]	KDR13939	0	67	3219
Gene11152_Transcript_14024	---NA---	300	---NA---	---NA---	---NA---	---NA---	---NA---
Gene11153_Transcript_14025	cell division cycle 7-related protein kinase-like isoform x2	363	gi|644996826|ref|XP_008208181.1|PREDICTED: cell division cycle 7-related protein kinase-like isoform X2 [Nasonia vitripennis]	XP_008208181	2.26669e-38	74	121
Gene11154_Transcript_14027	ap-1 complex subunit beta-1	2691	gi|985394538|ref|XP_015364673.1|PREDICTED: AP-1 complex subunit beta-1 [Diuraphis noxia] >gi|985394540|ref|XP_015364674.1| PREDICTED: AP-1 complex subunit beta-1 [Diuraphis noxia] >gi|985394542|ref|XP_015364675.1| PREDICTED: AP-1 complex subunit beta-1 [Diuraphis noxia] >gi|985394544|ref|XP_015364676.1| PREDICTED: AP-1 complex subunit beta-1 [Diuraphis noxia] >gi|985394546|ref|XP_015364677.1| PRE…	XP_015364673	0	91	888
Gene11155_Transcript_14030	extracellular serine threonine protein cg31145 isoform x2	1536	gi|939243307|ref|XP_014240958.1|PREDICTED: extracellular serine/threonine protein CG31145 isoform X1 [Cimex lectularius]	XP_014240958	0	72	494
Gene11157_Transcript_14032	---NA---	312	---NA---	---NA---	---NA---	---NA---	---NA---
Gene11158_Transcript_14033	---NA---	510	---NA---	---NA---	---NA---	---NA---	---NA---
Gene11159_Transcript_14034	dan protein	1056	gi|662195478|ref|XP_008470734.1|PREDICTED: uncharacterized protein LOC103507990 [Diaphorina citri]	XP_008470734	6.55031e-48	73	136
Gene11161_Transcript_14035	probable peroxisomal acyl-coenzyme a oxidase 1	1509	gi|641671853|ref|XP_008185741.1|PREDICTED: probable peroxisomal acyl-coenzyme A oxidase 1 [Acyrthosiphon pisum]	XP_008185741	0	81	501
Gene11162_Transcript_14036	titin isoform x2	366	gi|939642377|ref|XP_014271649.1|PREDICTED: titin isoform X2 [Halyomorpha halys]	XP_014271649	1.19603e-31	75	122
Gene11163_Transcript_14038	udp-sugar transporter ust74c	1053	gi|939651804|ref|XP_014274933.1|PREDICTED: UDP-sugar transporter UST74c [Halyomorpha halys]	XP_014274933	3.07513e-131	77	305
Gene11164_Transcript_14043	uncharacterized protein Dere_GG26314	729	gi|968033645|ref|XP_015015455.1|uncharacterized protein Dere_GG26314 [Drosophila erecta] >gi|945212757|gb|KQS71084.1| uncharacterized protein Dere_GG26314 [Drosophila erecta]	XP_015015455	3.40151e-91	75	228
Gene11165_Transcript_14044	pituitary homeobox homolog ptx1-like	780	gi|985419581|ref|XP_015375301.1|PREDICTED: pituitary homeobox homolog Ptx1-like [Diuraphis noxia] >gi|985419584|ref|XP_015375302.1| PREDICTED: pituitary homeobox homolog Ptx1-like [Diuraphis noxia] >gi|985419586|ref|XP_015375303.1| PREDICTED: pituitary homeobox homolog Ptx1-like [Diuraphis noxia] >gi|985419589|ref|XP_015375304.1| PREDICTED: pituitary homeobox homolog Ptx1-like [Diuraphis noxia]	XP_015375301	2.27438e-46	59	267
Gene11167_Transcript_14045	tubb2c partial	393	gi|14124960|gb|AAH08006.1|TUBB2C protein, partial [Homo sapiens]	AAH08006	2.79207e-92	100	131
Gene11168_Transcript_14046	mitochondrial import inner membrane translocase subunit tim50-c-like	1134	gi|939665591|ref|XP_014280128.1|PREDICTED: mitochondrial import inner membrane translocase subunit TIM50-C-like [Halyomorpha halys]	XP_014280128	1.40702e-125	77	323
Gene11169_Transcript_14047	proteasome subunit beta type-5	849	gi|817085408|ref|XP_012265393.1|PREDICTED: proteasome subunit beta type-5 [Athalia rosae]	XP_012265393	3.30671e-126	81	272
Gene11170_Transcript_14048	PREDICTED: uncharacterized protein LOC105850013	1551	gi|828233977|ref|XP_012565936.1|PREDICTED: uncharacterized protein LOC105850013 [Hydra vulgaris]	XP_012565936	2.79212e-48	49	455
Gene11171_Transcript_14050	---NA---	1209	---NA---	---NA---	---NA---	---NA---	---NA---
Gene11173_Transcript_14051	2-acylglycerol o-acyltransferase 1-like	510	gi|662197211|ref|XP_008471672.1|PREDICTED: 2-acylglycerol O-acyltransferase 1-like [Diaphorina citri]	XP_008471672	2.8342e-42	67	157
Gene11174_Transcript_14052	family regulator	345	gi|749743943|ref|XP_011154453.1|PREDICTED: ribonuclease UK114 [Harpegnathos saltator]	XP_011154453	6.70213e-25	69	93
Gene11176_Transcript_14053	sparc-related modular calcium-binding protein 2 isoform x1	339	gi|985395554|ref|XP_015365233.1|PREDICTED: SPARC-related modular calcium-binding protein 2 isoform X2 [Diuraphis noxia]	XP_015365233	8.56437e-22	64	102
Gene11177_Transcript_14054	electron transfer flavoprotein subunit mitochondrial	831	gi|193595390|ref|XP_001946991.1|PREDICTED: electron transfer flavoprotein subunit alpha, mitochondrial [Acyrthosiphon pisum]	XP_001946991	9.2387e-126	87	278
Gene11178_Transcript_14055	serum response factor homolog	348	gi|939280263|ref|XP_014260738.1|PREDICTED: serum response factor homolog [Cimex lectularius]	XP_014260738	6.46436e-34	77	118
Gene1118_Transcript_1108	flotillin-1 isoform x2	1272	gi|646714771|gb|KDR18625.1|Flotillin-1 [Zootermopsis nevadensis]	KDR18625	0	95	421
Gene11180_Transcript_14059	proteasomal ubiquitin receptor adrm1	582	gi|646722647|gb|KDR23578.1|Proteasomal ubiquitin receptor ADRM1 [Zootermopsis nevadensis]	KDR23578	4.36818e-75	91	170
Gene11181_Transcript_14060	membrane-associated progesterone receptor component 1-like	432	gi|762126808|ref|XP_011446467.1|PREDICTED: membrane-associated progesterone receptor component 1-like [Crassostrea gigas]	XP_011446467	2.5123e-49	76	139
Gene11183_Transcript_14063	peroxisomal acyl-coenzyme a oxidase 3	318	gi|934153414|gb|KPM04231.1|acyl-Coenzyme A oxidase-like protein, partial [Sarcoptes scabiei]	KPM04231	9.14899e-29	72	95
Gene11184_Transcript_14065	collagen type iv alpha-3-binding protein	399	gi|332375895|gb|AEE63088.1|unknown [Dendroctonus ponderosae]	AEE63088	2.15962e-50	79	132
Gene11185_Transcript_14067	prolow-density lipoprotein receptor-related protein 1	510	gi|815911282|ref|XP_012241122.1|PREDICTED: vitellogenin receptor [Bombus impatiens]	XP_012241122	2.1885e-08	48	131
Gene11186_Transcript_14068	glutaryl-coenzyme a partial	1212	gi|355703203|gb|EHH29694.1|Glutaryl-CoA dehydrogenase, mitochondrial [Macaca mulatta]	EHH29694	0	83	402
Gene11189_Transcript_14069	phytanoyl- dioxygenase domain-containing protein 1 homolog	678	gi|91078812|ref|XP_970578.1|PREDICTED: phytanoyl-CoA dioxygenase domain-containing protein 1 homolog [Tribolium castaneum] >gi|270004117|gb|EFA00565.1| hypothetical protein TcasGA2_TC003435 [Tribolium castaneum]	XP_970578	2.65752e-91	72	229
Gene11190_Transcript_14070	---NA---	768	---NA---	---NA---	---NA---	---NA---	---NA---
Gene11193_Transcript_14071	embryonic polarity protein dorsal-like	753	gi|328716292|ref|XP_001947429.2|PREDICTED: embryonic polarity protein dorsal-like [Acyrthosiphon pisum] >gi|641669984|ref|XP_008185017.1| PREDICTED: embryonic polarity protein dorsal-like [Acyrthosiphon pisum]	XP_001947429	7.64369e-24	54	183
Gene11194_Transcript_14074	dna mismatch repair protein msh6	2082	gi|328718270|ref|XP_001946118.2|PREDICTED: DNA mismatch repair protein Msh6 [Acyrthosiphon pisum]	XP_001946118	0	75	706
Gene11196_Transcript_14077	40s ribosomal protein s17	396	gi|939238884|ref|XP_014262143.1|PREDICTED: 40S ribosomal protein S17 [Cimex lectularius]	XP_014262143	8.47349e-79	93	130
Gene11197_Transcript_14078	casein kinase i isoform alpha isoform x2	993	gi|642935522|ref|XP_008198044.1|PREDICTED: casein kinase I isoform alpha isoform X2 [Tribolium castaneum]	XP_008198044	0	97	303
Gene11198_Transcript_14079	say domain-containing protein 1	504	gi|662188911|ref|XP_008488151.1|PREDICTED: SAYSvFN domain-containing protein 1 [Diaphorina citri]	XP_008488151	5.76773e-28	51	179
Gene11199_Transcript_14080	---NA---	429	---NA---	---NA---	---NA---	---NA---	---NA---
Gene112_Transcript_123	---NA---	369	---NA---	---NA---	---NA---	---NA---	---NA---
Gene1120_Transcript_1110	cohesin subunit sa-2 isoform x2	3711	gi|939693362|ref|XP_014290740.1|PREDICTED: cohesin subunit SA-2 [Halyomorpha halys]	XP_014290740	0	77	1234
Gene11200_Transcript_14081	agap004955-pa-like protein	846	gi|646717972|gb|KDR20627.1|hypothetical protein L798_04393 [Zootermopsis nevadensis]	KDR20627	6.57697e-57	72	190
Gene11201_Transcript_14082	serine proteinase stubble	1620	gi|646710691|gb|KDR16137.1|Serine proteinase stubble [Zootermopsis nevadensis]	KDR16137	3.14393e-24	85	69
Gene11203_Transcript_14083	drosophila melanogaster partial	393	gi|38047783|gb|AAR09794.1|similar to Drosophila melanogaster CG3183, partial [Drosophila yakuba]	AAR09794	6.1482e-16	76	76
Gene11204_Transcript_14084	serine threonine-protein kinase 10 isoform x1	597	gi|641654841|ref|XP_008179369.1|PREDICTED: LOW QUALITY PROTEIN: serine/threonine-protein kinase 10-like [Acyrthosiphon pisum]	XP_008179369	2.89128e-95	91	201
Gene11205_Transcript_14085	tbc1 domain family member 25	2259	gi|939698379|ref|XP_014293367.1|PREDICTED: TBC1 domain family member 25 [Halyomorpha halys]	XP_014293367	0	62	773
Gene11206_Transcript_14087	serine threonine-protein kinase tousled-like 1	594	gi|662191199|ref|XP_008468404.1|PREDICTED: uncharacterized protein LOC103505818 [Diaphorina citri]	XP_008468404	1.75129e-20	54	185
Gene11207_Transcript_14088	dihydrolipoyllysine-residue succinyltransferase component of 2-oxoglutarate dehydrogenase mitochondrial-like	1407	gi|827547570|ref|XP_012546089.1|PREDICTED: dihydrolipoyllysine-residue succinyltransferase component of 2-oxoglutarate dehydrogenase complex, mitochondrial-like [Bombyx mori]	XP_012546089	3.37881e-174	78	404
Gene11209_Transcript_14089	---NA---	537	---NA---	---NA---	---NA---	---NA---	---NA---
Gene1121_Transcript_1111	zinc finger protein 608-like	939	gi|646713319|gb|KDR17722.1|hypothetical protein L798_07263, partial [Zootermopsis nevadensis]	KDR17722	1.84348e-56	69	284
Gene11211_Transcript_14090	phospholipase ddhd2 isoform x1	2592	gi|642910503|ref|XP_008200242.1|PREDICTED: phospholipase DDHD2 isoform X1 [Tribolium castaneum]	XP_008200242	0	62	772
Gene11213_Transcript_14094	transmembrane protein 120 homolog	1026	gi|815806136|ref|XP_012223832.1|PREDICTED: transmembrane protein 120 homolog [Linepithema humile]	XP_012223832	3.93281e-157	83	340
Gene11214_Transcript_14095	glutaredoxin-related protein mitochondrial	465	gi|914614682|ref|NP_001299508.1|glutaredoxin-related protein 5, mitochondrial-like [Papilio xuthus] >gi|389609465|dbj|BAM18344.1| glutaredoxin [Papilio xuthus] >gi|930650148|gb|KPI92494.1| Glutaredoxin-related protein 5, mitochondrial [Papilio xuthus]	NP_001299508	2.28974e-49	72	138
Gene11215_Transcript_14098	protein toll	771	gi|383859012|ref|XP_003704992.1|PREDICTED: protein toll [Megachile rotundata]	XP_003704992	2.67268e-44	59	244
Gene11217_Transcript_14102	e3 ufm1-protein ligase 1 homolog	981	gi|646722388|gb|KDR23401.1|hypothetical protein L798_05369 [Zootermopsis nevadensis]	KDR23401	8.25726e-56	62	323
Gene11218_Transcript_14104	low quality protein: carnitine o-palmitoyltransferase muscle isoform	1413	gi|769841253|ref|XP_011631816.1|PREDICTED: LOW QUALITY PROTEIN: carnitine O-palmitoyltransferase 1, muscle isoform [Pogonomyrmex barbatus]	XP_011631816	0	83	472
Gene11219_Transcript_14105	lachesin-like isoform x1	345	gi|646715610|gb|KDR19146.1|Lachesin [Zootermopsis nevadensis]	KDR19146	2.73094e-46	81	115
Gene11220_Transcript_14106	cytoplasmic dynein 1 light intermediate chain 2	1446	gi|646701755|gb|KDR11321.1|Cytoplasmic dynein 1 light intermediate chain 2 [Zootermopsis nevadensis]	KDR11321	0	79	430
Gene11221_Transcript_14108	dual specificity tyrosine-phosphorylation-regulated kinase 2-like	702	gi|827540281|ref|XP_012553202.1|PREDICTED: dual specificity tyrosine-phosphorylation-regulated kinase 2-like [Bombyx mori]	XP_012553202	2.19206e-69	87	143
Gene11222_Transcript_14109	mitochondrial isoform x1	339	gi|752875628|ref|XP_011255174.1|PREDICTED: thioredoxin, mitochondrial-like [Camponotus floridanus] >gi|752875630|ref|XP_011255175.1| PREDICTED: thioredoxin, mitochondrial-like [Camponotus floridanus] >gi|752875632|ref|XP_011255176.1| PREDICTED: thioredoxin, mitochondrial-like [Camponotus floridanus] >gi|752875634|ref|XP_011255177.1| PREDICTED: thioredoxin, mitochondrial-like [Camponotus floridanu…	XP_011255174	2.78162e-38	72	111
Gene11223_Transcript_14112	dipeptidase 1-like isoform x2	621	gi|156554110|ref|XP_001599068.1|PREDICTED: dipeptidase 1-like isoform X2 [Nasonia vitripennis]	XP_001599068	2.05233e-49	67	197
Gene11224_Transcript_14113	single-stranded dna-binding protein 3 isoform x3	483	gi|817212083|ref|XP_012282211.1|PREDICTED: single-stranded DNA-binding protein 3 isoform X3 [Orussus abietinus]	XP_012282211	3.88012e-89	91	161
Gene11225_Transcript_14114	leucine-rich repeat-containing protein 15-like	2295	gi|985394108|ref|XP_015364438.1|PREDICTED: plant intracellular Ras-group-related LRR protein 6-like [Diuraphis noxia]	XP_015364438	0	79	709
Gene11227_Transcript_14115	carbonic anhydrase 2-like	870	gi|936710966|ref|XP_014233450.1|PREDICTED: carbonic anhydrase 2-like [Trichogramma pretiosum]	XP_014233450	4.85609e-13	46	194
Gene11228_Transcript_14116	replication protein a 32 kda subunit	729	gi|939263367|ref|XP_014251645.1|PREDICTED: replication protein A 32 kDa subunit-B [Cimex lectularius]	XP_014251645	1.52048e-36	55	265
Gene11229_Transcript_14117	charged multivesicular body protein 7	1332	gi|662206021|ref|XP_008476453.1|PREDICTED: charged multivesicular body protein 7 [Diaphorina citri]	XP_008476453	1.58529e-73	60	362
Gene1123_Transcript_1112	solute carrier family facilitated glucose transporter member 8	1344	gi|646710136|gb|KDR15737.1|Solute carrier family 2, facilitated glucose transporter member 8 [Zootermopsis nevadensis]	KDR15737	1.4117e-60	51	462
Gene11231_Transcript_14118	sodium potassium calcium exchanger 5-like	387	gi|985397156|ref|XP_015366110.1|PREDICTED: sodium/potassium/calcium exchanger 5-like [Diuraphis noxia]	XP_015366110	1.93678e-56	82	129
Gene11232_Transcript_14121	biotin--protein ligase isoform x1	2292	gi|936577752|ref|XP_014203676.1|PREDICTED: biotin--protein ligase isoform X2 [Copidosoma floridanum]	XP_014203676	6.44807e-126	54	793
Gene11233_Transcript_14122	lipophorin precursor	8697	gi|646713550|gb|KDR17854.1|Apolipophorin [Zootermopsis nevadensis]	KDR17854	0	47	2960
Gene11235_Transcript_14123	---NA---	345	---NA---	---NA---	---NA---	---NA---	---NA---
Gene11236_Transcript_14124	nitric oxide salivary gland isoform x4	381	gi|985388219|ref|XP_015378488.1|PREDICTED: nitric oxide synthase, salivary gland isoform X4 [Diuraphis noxia]	XP_015378488	4.65822e-54	85	126
Gene11237_Transcript_14127	mitochondrial import inner membrane translocase subunit tim44	1320	gi|646708383|gb|KDR14720.1|Mitochondrial import inner membrane translocase subunit TIM44 [Zootermopsis nevadensis]	KDR14720	0	83	401
Gene11238_Transcript_14128	probable serine carboxypeptidase cpvl	330	gi|939630809|ref|XP_014279214.1|PREDICTED: venom serine carboxypeptidase-like [Halyomorpha halys]	XP_014279214	1.03939e-12	64	73
Gene11239_Transcript_14129	ubiquitin domain-containing protein 1	702	gi|939270586|ref|XP_014255520.1|PREDICTED: ubiquitin domain-containing protein 1 [Cimex lectularius]	XP_014255520	6.48258e-119	83	230
Gene1124_Transcript_1113	tm2 domain-containing protein cg11103	606	gi|939643830|ref|XP_014272151.1|PREDICTED: TM2 domain-containing protein CG11103 [Halyomorpha halys]	XP_014272151	1.54496e-55	89	146
Gene11241_Transcript_14131	phospholipid-transporting atpase id isoform x4	2280	gi|759070032|ref|XP_011344583.1|PREDICTED: phospholipid-transporting ATPase ID isoform X4 [Cerapachys biroi]	XP_011344583	0	84	719
Gene11242_Transcript_14132	---NA---	603	---NA---	---NA---	---NA---	---NA---	---NA---
Gene11244_Transcript_14133	ubiquitin-conjugating enzyme e2-24 kda	558	gi|939658365|ref|XP_014277339.1|PREDICTED: ubiquitin-conjugating enzyme E2-24 kDa [Halyomorpha halys]	XP_014277339	2.93717e-112	96	171
Gene11245_Transcript_14134	protein spitz- partial	456	gi|662196352|ref|XP_008471203.1|PREDICTED: protein spitz-like, partial [Diaphorina citri]	XP_008471203	4.77922e-47	83	134
Gene11246_Transcript_14136	PREDICTED: uncharacterized protein CG7065-like	945	gi|972178449|ref|XP_015191306.1|PREDICTED: uncharacterized protein CG7065-like [Polistes dominula] >gi|972178451|ref|XP_015191307.1| PREDICTED: uncharacterized protein CG7065-like [Polistes dominula] >gi|972178453|ref|XP_015191308.1| PREDICTED: uncharacterized protein CG7065-like [Polistes dominula] >gi|972178455|ref|XP_015191309.1| PREDICTED: uncharacterized protein CG7065-like [Polistes dominul…	XP_015191306	3.40287e-12	55	174
Gene11248_Transcript_14137	kinesin-like protein kif2a	1476	gi|985396848|ref|XP_015365941.1|PREDICTED: kinesin-like protein KIF2A [Diuraphis noxia]	XP_015365941	0	87	495
Gene11249_Transcript_14138	39s ribosomal protein mitochondrial	810	gi|769835382|ref|XP_011647803.1|PREDICTED: 39S ribosomal protein L9, mitochondrial [Pogonomyrmex barbatus]	XP_011647803	5.7144e-50	57	253
Gene1125_Transcript_1114	probable gpi-anchored adhesin-like protein pga55 isoform x2	1119	gi|952539396|gb|KRT85181.1|hypothetical protein AMK59_878, partial [Oryctes borbonicus]	KRT85181	3.58497e-69	59	379
Gene11250_Transcript_14139	PREDICTED: uncharacterized protein LOC103505056 isoform X3	420	gi|662189699|ref|XP_008467588.1|PREDICTED: uncharacterized protein LOC103505056 isoform X3 [Diaphorina citri]	XP_008467588	1.96968e-43	74	124
Gene11251_Transcript_14140	inactive pancreatic lipase-related protein 1-like isoform x2	297	gi|985410701|ref|XP_015370808.1|PREDICTED: uncharacterized protein LOC107166591 [Diuraphis noxia]	XP_015370808	1.17069e-12	62	80
Gene11252_Transcript_14141	phosphatidylserine decarboxylase proenzyme isoform x3	558	gi|985390400|ref|XP_015379859.1|PREDICTED: phosphatidylserine decarboxylase proenzyme isoform X3 [Diuraphis noxia]	XP_015379859	3.24561e-77	78	176
Gene11253_Transcript_14142	solute carrier family 46 member 3-like	984	gi|985419869|ref|XP_015375433.1|PREDICTED: uncharacterized protein LOC107169971 [Diuraphis noxia]	XP_015375433	1.98707e-53	54	322
Gene11254_Transcript_14143	presenilin-1 isoform x1	1311	gi|936572308|ref|XP_014218517.1|PREDICTED: presenilin-1 isoform X1 [Copidosoma floridanum] >gi|936572311|ref|XP_014218518.1| PREDICTED: presenilin-1 isoform X1 [Copidosoma floridanum] >gi|936572314|ref|XP_014218519.1| PREDICTED: presenilin-1 isoform X1 [Copidosoma floridanum]	XP_014218517	2.85945e-135	73	422
Gene11255_Transcript_14144	ring finger protein 11	432	gi|939253106|ref|XP_014246215.1|PREDICTED: RING finger protein 11 [Cimex lectularius] >gi|939253108|ref|XP_014246216.1| PREDICTED: RING finger protein 11 [Cimex lectularius]	XP_014246215	1.36473e-67	84	144
Gene11256_Transcript_14146	---NA---	1074	---NA---	---NA---	---NA---	---NA---	---NA---
Gene11257_Transcript_14147	charged multivesicular body protein 2a isoform x1	387	gi|240848947|ref|NP_001155779.1|charged multivesicular body protein 2a [Acyrthosiphon pisum] >gi|641661228|ref|XP_008181802.1| PREDICTED: charged multivesicular body protein 2a isoform X1 [Acyrthosiphon pisum] >gi|641661230|ref|XP_008181803.1| PREDICTED: charged multivesicular body protein 2a isoform X1 [Acyrthosiphon pisum] >gi|641661232|ref|XP_008181804.1| PREDICTED: charged multivesicular body…	NP_001155779	9.29601e-67	92	123
Gene11258_Transcript_14148	udp-glucuronosyltransferase 2b14-like	834	gi|642919300|ref|XP_008191816.1|PREDICTED: UDP-glucuronosyltransferase 1-7C-like isoform X3 [Tribolium castaneum]	XP_008191816	1.81369e-44	55	265
Gene11259_Transcript_14150	ptb domain-containing engulfment adapter protein 1-like isoform x2	849	gi|328706519|ref|XP_003243118.1|PREDICTED: PTB domain-containing engulfment adapter protein 1-like isoform X2 [Acyrthosiphon pisum]	XP_003243118	1.43918e-22	92	66
Gene1126_Transcript_1115	protein cereblon homolog	504	gi|939671650|ref|XP_014282450.1|PREDICTED: protein cereblon homolog [Halyomorpha halys]	XP_014282450	1.14612e-33	62	140
Gene11260_Transcript_14151	programmed cell death protein 4-like	711	gi|939678349|ref|XP_014284787.1|PREDICTED: programmed cell death protein 4-like [Halyomorpha halys]	XP_014284787	4.58802e-67	79	227
Gene11261_Transcript_14153	hypothetical protein	633	gi|657275204|ref|WP_029374783.1|hypothetical protein [Rickettsia helvetica]	WP_029374783	1.97473e-51	73	187
Gene11263_Transcript_14155	proteasome subunit beta type-2	609	gi|646711569|gb|KDR16684.1|Proteasome subunit beta type-2 [Zootermopsis nevadensis]	KDR16684	1.10061e-96	87	195
Gene11264_Transcript_14156	4-coumarate-- ligase 3	507	gi|930680312|gb|KPJ20010.1|putative 4-coumarate--CoA ligase 3 [Papilio machaon]	KPJ20010	9.45048e-72	85	164
Gene11265_Transcript_14157	e3 ubiquitin-protein ligase ring1-like	1005	gi|328707142|ref|XP_001949156.2|PREDICTED: E3 ubiquitin-protein ligase RING1-like [Acyrthosiphon pisum]	XP_001949156	2.53234e-118	68	340
Gene11268_Transcript_14161	palmitoyltransferase zdhhc7-like	777	gi|939255555|ref|XP_014247534.1|PREDICTED: palmitoyltransferase ZDHHC7-like [Cimex lectularius]	XP_014247534	9.19025e-100	81	239
Gene11269_Transcript_14163	---NA---	567	---NA---	---NA---	---NA---	---NA---	---NA---
Gene1127_Transcript_1115	rnmt-activating mini protein	447	gi|646724003|gb|KDR24417.1|hypothetical protein L798_05078 [Zootermopsis nevadensis]	KDR24417	5.91689e-11	59	72
Gene11271_Transcript_14164	---NA---	321	---NA---	---NA---	---NA---	---NA---	---NA---
Gene11272_Transcript_14166	facilitated trehalose transporter tret1-like	951	gi|733604570|dbj|BAQ02352.1|sugar transporter [Nilaparvata lugens]	BAQ02352	1.0591e-40	51	322
Gene11273_Transcript_14168	germinal-center associated nuclear	3096	gi|939643616|ref|XP_014272084.1|PREDICTED: uncharacterized protein LOC106678204 [Halyomorpha halys]	XP_014272084	1.94052e-89	62	384
Gene11274_Transcript_14168	---NA---	450	---NA---	---NA---	---NA---	---NA---	---NA---
Gene11275_Transcript_14169	PREDICTED: uncharacterized protein LOC103517704, partial	336	gi|662214290|ref|XP_008480971.1|PREDICTED: uncharacterized protein LOC103517704, partial [Diaphorina citri]	XP_008480971	3.1311e-07	61	91
Gene11276_Transcript_14170	cystinosin homolog isoform x1	1056	gi|752886174|ref|XP_011260903.1|PREDICTED: cystinosin homolog isoform X1 [Camponotus floridanus] >gi|752886176|ref|XP_011260904.1| PREDICTED: cystinosin homolog isoform X1 [Camponotus floridanus]	XP_011260903	2.05343e-123	71	345
Gene11277_Transcript_14171	---NA---	744	---NA---	---NA---	---NA---	---NA---	---NA---
Gene11278_Transcript_14172	armadillo segment polarity protein isoform x1	1497	gi|817212894|ref|XP_012282646.1|PREDICTED: armadillo segment polarity protein isoform X1 [Orussus abietinus]	XP_012282646	0	86	532
Gene11279_Transcript_14172	armadillo segment polarity	582	gi|939242380|ref|XP_014240454.1|PREDICTED: armadillo segment polarity protein-like [Cimex lectularius]	XP_014240454	5.81809e-102	91	185
Gene1128_Transcript_1117	nucleolar protein 6	2019	gi|985385127|ref|XP_015379932.1|PREDICTED: nucleolar protein 6 [Diuraphis noxia]	XP_015379932	8.29572e-151	62	640
Gene11280_Transcript_14173	gastric triacylglycerol lipase-like	1044	gi|985409006|ref|XP_015369879.1|PREDICTED: gastric triacylglycerol lipase-like [Diuraphis noxia]	XP_015369879	7.31635e-96	64	310
Gene11281_Transcript_14174	fatty acyl- reductase cg5065	1482	gi|482667465|gb|AGK27745.1|fatty acyl-CoA reductase [Ericerus pela]	AGK27745	1.66551e-180	69	491
Gene11282_Transcript_14176	uncharacterized protein Dvir_GJ14858	1245	gi|195402009|ref|XP_002059603.1|uncharacterized protein Dvir_GJ14858 [Drosophila virilis] >gi|194147310|gb|EDW63025.1| uncharacterized protein Dvir_GJ14858 [Drosophila virilis]	XP_002059603	1.30544e-38	50	411
Gene11283_Transcript_14177	---NA---	444	---NA---	---NA---	---NA---	---NA---	---NA---
Gene11284_Transcript_14178	nicotinate phosphoribosyltransferase isoform x2	642	gi|662207228|ref|XP_008477108.1|PREDICTED: nicotinate phosphoribosyltransferase [Diaphorina citri]	XP_008477108	6.55121e-111	86	211
Gene11285_Transcript_14180	protein lin-7 homolog c	555	gi|646717838|gb|KDR20536.1|Lin-7-like protein B [Zootermopsis nevadensis]	KDR20536	5.86363e-103	96	184
Gene11286_Transcript_14181	vesicle-trafficking protein sec22a-like	741	gi|646723172|gb|KDR23874.1|Vesicle-trafficking protein SEC22a [Zootermopsis nevadensis]	KDR23874	3.76688e-71	71	241
Gene11287_Transcript_14184	zinc finger ccch-type with g patch domain-containing protein	1326	gi|749780786|ref|XP_011144765.1|PREDICTED: zinc finger CCCH-type with G patch domain-containing protein isoform X2 [Harpegnathos saltator]	XP_011144765	1.42457e-101	62	416
Gene11288_Transcript_14186	---NA---	1098	---NA---	---NA---	---NA---	---NA---	---NA---
Gene11289_Transcript_14188	rab6a-gef complex partner protein 2	1146	gi|939248335|ref|XP_014243659.1|PREDICTED: RAB6A-GEF complex partner protein 2 [Cimex lectularius]	XP_014243659	1.81981e-138	70	377
Gene1129_Transcript_1119	---NA---	531	---NA---	---NA---	---NA---	---NA---	---NA---
Gene11290_Transcript_14189	trna-specific adenosine deaminase 1 isoform x2	1254	gi|985410610|ref|XP_015370760.1|PREDICTED: tRNA-specific adenosine deaminase 1 isoform X2 [Diuraphis noxia]	XP_015370760	3.23429e-89	54	446
Gene11291_Transcript_14189	aldose reductase a-like	825	gi|193580022|ref|XP_001944716.1|PREDICTED: aldose reductase A-like [Acyrthosiphon pisum]	XP_001944716	9.80311e-100	71	273
Gene11292_Transcript_14190	succinate-semialdehyde mitochondrial isoform x1	1533	gi|91091444|ref|XP_972566.1|PREDICTED: succinate-semialdehyde dehydrogenase, mitochondrial [Tribolium castaneum] >gi|270000977|gb|EEZ97424.1| hypothetical protein TcasGA2_TC011254 [Tribolium castaneum]	XP_972566	0	81	480
Gene11293_Transcript_14191	leucine-rich repeat-containing protein 57	591	gi|646697369|gb|KDR09114.1|Leucine-rich repeat-containing protein 57 [Zootermopsis nevadensis]	KDR09114	3.60209e-69	73	196
Gene11294_Transcript_14192	---NA---	357	---NA---	---NA---	---NA---	---NA---	---NA---
Gene11295_Transcript_14194	formin-2 isoform x4	1716	gi|939250074|ref|XP_014244586.1|PREDICTED: formin-2 isoform X4 [Cimex lectularius]	XP_014244586	1.12617e-143	76	407
Gene11296_Transcript_14196	cyclin-g-associated kinase isoform x1	3531	gi|939255527|ref|XP_014247519.1|PREDICTED: cyclin-G-associated kinase isoform X1 [Cimex lectularius]	XP_014247519	0	60	1189
Gene11298_Transcript_14197	hypothetical protein	441	gi|124487874|gb|ABN12020.1|hypothetical protein [Maconellicoccus hirsutus]	ABN12020	1.46168e-69	85	142
Gene113_Transcript_124	camp-dependent protein kinase catalytic subunit	1053	gi|939645947|ref|XP_014272888.1|PREDICTED: cAMP-dependent protein kinase catalytic subunit [Halyomorpha halys]	XP_014272888	0	94	352
Gene1130_Transcript_1120	chloride channel clic-like protein 1 isoform x1	1419	gi|345492452|ref|XP_003426850.1|PREDICTED: uncharacterized protein LOC100679587 [Nasonia vitripennis] >gi|644996767|ref|XP_008208162.1| PREDICTED: uncharacterized protein LOC100679587 [Nasonia vitripennis] >gi|644996772|ref|XP_008208163.1| PREDICTED: uncharacterized protein LOC100679587 [Nasonia vitripennis]	XP_003426850	1.18463e-20	45	396
Gene11300_Transcript_14200	unc93-like protein	978	gi|985419066|ref|XP_015375024.1|PREDICTED: UNC93-like protein, partial [Diuraphis noxia]	XP_015375024	5.92813e-136	82	315
Gene11302_Transcript_14202	rrp15-like protein	588	gi|954546431|ref|XP_014615722.1|PREDICTED: RRP15-like protein [Polistes canadensis]	XP_014615722	1.01914e-11	67	120
Gene11304_Transcript_14203	probable serine threonine-protein kinase hsl1 isoform x2	765	gi|939254750|ref|XP_014247096.1|PREDICTED: serine/threonine-protein kinase 40-like [Cimex lectularius]	XP_014247096	1.11773e-109	80	249
Gene11305_Transcript_14204	dna fragmentation factor subunit alpha-like	618	gi|646722372|gb|KDR23385.1|Cell death activator CIDE-A [Zootermopsis nevadensis]	KDR23385	5.81166e-48	67	178
Gene11306_Transcript_14210	phospholipase a1-like	1056	gi|156537757|ref|XP_001608012.1|PREDICTED: phospholipase A1-like [Nasonia vitripennis]	XP_001608012	9.00641e-31	50	256
Gene11307_Transcript_14212	cyclin-dependent kinase 16 isoform x6	327	gi|829973020|ref|XP_012605148.1|PREDICTED: cyclin-dependent kinase 16 isoform X6 [Microcebus murinus]	XP_012605148	1.63431e-61	97	109
Gene11309_Transcript_14214	protein eyes shut	696	gi|328700379|ref|XP_001944803.2|PREDICTED: tenascin-X [Acyrthosiphon pisum]	XP_001944803	3.07767e-101	80	220
Gene1131_Transcript_1121	myelin gene regulatory partial	2361	gi|646710605|gb|KDR16072.1|Myelin gene regulatory factor, partial [Zootermopsis nevadensis]	KDR16072	0	89	396
Gene11310_Transcript_14215	ankyrin repeat domain-containing protein 54-like	873	gi|985389436|ref|XP_015379325.1|PREDICTED: ankyrin repeat domain-containing protein 54-like [Diuraphis noxia]	XP_015379325	6.82672e-51	66	196
Gene11311_Transcript_14216	PREDICTED: MAD2L1-binding protein-like	927	gi|985396701|ref|XP_015365859.1|PREDICTED: MAD2L1-binding protein-like [Diuraphis noxia]	XP_015365859	7.00736e-40	56	299
Gene11312_Transcript_14217	activin receptor type-2b-like isoform x2	1572	gi|572268333|ref|XP_006612219.1|PREDICTED: activin receptor type-2B-like isoform X2 [Apis dorsata]	XP_006612219	2.22937e-157	65	530
Gene11313_Transcript_14218	saga-associated factor 29 homolog	747	gi|646698085|gb|KDR09432.1|SAGA-associated factor 29-like protein [Zootermopsis nevadensis]	KDR09432	1.57477e-119	86	239
Gene11314_Transcript_14219	patronin isoform x1	858	gi|985392167|ref|XP_015363368.1|PREDICTED: patronin isoform X1 [Diuraphis noxia]	XP_015363368	1.42132e-25	55	265
Gene11315_Transcript_14220	protein fam89b-like isoform x1	708	gi|242022132|ref|XP_002431495.1|hypothetical protein Phum_PHUM531010 [Pediculus humanus corporis] >gi|212516789|gb|EEB18757.1| hypothetical protein Phum_PHUM531010 [Pediculus humanus corporis]	XP_002431495	5.90902e-12	73	68
Gene11316_Transcript_14221	gamma-glutamyltranspeptidase 1-like isoform x2	1629	gi|641673565|ref|XP_008186381.1|PREDICTED: gamma-glutamyltranspeptidase 1-like isoform X3 [Acyrthosiphon pisum]	XP_008186381	1.95771e-169	65	536
Gene11317_Transcript_14222	unconventional myosin-xviiia-like isoform x4	1083	gi|985387249|ref|XP_015373930.1|PREDICTED: unconventional myosin-XVIIIa-like isoform X4 [Diuraphis noxia]	XP_015373930	9.28622e-91	77	306
Gene11319_Transcript_14223	feline leukemia virus subgroup c receptor-related protein 2	1353	gi|345489422|ref|XP_003426134.1|PREDICTED: uncharacterized MFS-type transporter C09D4.1 [Nasonia vitripennis]	XP_003426134	0	80	418
Gene11320_Transcript_14224	26s proteasome non-atpase regulatory subunit 7	942	gi|925671540|gb|KOX69333.1|26S proteasome non-ATPase regulatory subunit 7 [Melipona quadrifasciata]	KOX69333	2.30976e-170	93	288
Gene11321_Transcript_14227	protein efr3 homolog cmp44e isoform x2	2421	gi|985389944|ref|XP_015379601.1|PREDICTED: protein EFR3 homolog cmp44E isoform X2 [Diuraphis noxia]	XP_015379601	0	74	812
Gene11322_Transcript_14228	PREDICTED: uncharacterized protein LOC106679488	1875	gi|939649599|ref|XP_014274166.1|PREDICTED: uncharacterized protein LOC106679488 [Halyomorpha halys]	XP_014274166	1.53604e-50	47	445
Gene11324_Transcript_14230	anoctamin-1-like	945	gi|985402437|ref|XP_015368985.1|PREDICTED: anoctamin-4-like [Diuraphis noxia]	XP_015368985	2.2409e-78	71	232
Gene11325_Transcript_14234	dnaj homolog subfamily c member 21	1203	gi|817183424|ref|XP_012276356.1|PREDICTED: dnaJ homolog subfamily C member 21 [Orussus abietinus]	XP_012276356	2.4275e-25	69	143
Gene11326_Transcript_14235	---NA---	396	---NA---	---NA---	---NA---	---NA---	---NA---
Gene11327_Transcript_14237	coiled-coil domain-containing protein 51-like	993	gi|939629190|ref|XP_014273572.1|PREDICTED: coiled-coil domain-containing protein 51-like [Halyomorpha halys]	XP_014273572	3.23652e-57	64	262
Gene11328_Transcript_14238	PREDICTED: uncharacterized protein LOC107167205	690	gi|985412255|ref|XP_015371629.1|PREDICTED: uncharacterized protein LOC107167205 [Diuraphis noxia]	XP_015371629	9.68279e-80	76	226
Gene11329_Transcript_14239	inositol-trisphosphate 3-kinase b isoform x2	951	gi|641676826|ref|XP_008187550.1|PREDICTED: inositol-trisphosphate 3-kinase B isoform X3 [Acyrthosiphon pisum]	XP_008187550	6.68084e-180	90	314
Gene1133_Transcript_1122	eh domain-binding protein 1 isoform x2	2883	gi|939696280|ref|XP_014292268.1|PREDICTED: EH domain-binding protein 1 isoform X2 [Halyomorpha halys]	XP_014292268	0	68	984
Gene11330_Transcript_14241	lethal neighbour of tid protein	780	gi|662183601|ref|XP_008467353.1|PREDICTED: lethal(2)neighbour of tid protein 2 [Diaphorina citri]	XP_008467353	1.39412e-81	77	252
Gene11331_Transcript_14242	dna polymerase alpha subunit b	1731	gi|646718133|gb|KDR20724.1|DNA polymerase alpha subunit B [Zootermopsis nevadensis]	KDR20724	3.1468e-109	55	595
Gene11332_Transcript_14243	---NA---	534	---NA---	---NA---	---NA---	---NA---	---NA---
Gene11333_Transcript_14244	calcium release-activated calcium channel protein 1-like isoform x2	702	gi|665816856|ref|XP_008557171.1|PREDICTED: calcium release-activated calcium channel protein 1-like [Microplitis demolitor]	XP_008557171	6.31412e-96	92	196
Gene11334_Transcript_14245	probable histone-lysine n-methyltransferase cg1716	3183	gi|939685864|ref|XP_014287195.1|PREDICTED: histone-lysine N-methyltransferase SETD2-like [Halyomorpha halys]	XP_014287195	7.20998e-150	66	552
Gene11337_Transcript_14248	facilitated trehalose transporter tret1-like	996	gi|242022754|ref|XP_002431803.1|sugar transporter, putative [Pediculus humanus corporis] >gi|212517135|gb|EEB19065.1| sugar transporter, putative [Pediculus humanus corporis]	XP_002431803	3.27916e-27	48	337
Gene11338_Transcript_14249	PREDICTED: uncharacterized protein LOC106662500 isoform X1	999	gi|939245500|ref|XP_014242126.1|PREDICTED: uncharacterized protein LOC106662500 isoform X1 [Cimex lectularius]	XP_014242126	2.92283e-11	42	317
Gene11339_Transcript_14250	zinc finger ccch domain-containing protein 14-like	2481	gi|762079159|ref|XP_011412359.1|PREDICTED: zinc finger CCCH domain-containing protein 14-like [Crassostrea gigas]	XP_011412359	6.09487e-39	52	222
Gene1134_Transcript_1123	glutamate receptor-interacting protein 1 isoform x1	1389	gi|641665321|ref|XP_008183333.1|PREDICTED: glutamate receptor-interacting protein 1 isoform X1 [Acyrthosiphon pisum]	XP_008183333	1.72724e-86	59	444
Gene11340_Transcript_14250	synaptonemal complex	1218	gi|646719652|gb|KDR21692.1|Zinc finger CCCH domain-containing protein 14 [Zootermopsis nevadensis]	KDR21692	1.75143e-09	73	49
Gene11341_Transcript_14250	arp2 3 complex 20 kda subunit	507	gi|58396352|ref|XP_321841.2|AGAP001306-PA [Anopheles gambiae str. PEST] >gi|55234038|gb|EAA01786.3| AGAP001306-PA [Anopheles gambiae str. PEST]	XP_321841	2.20385e-106	95	168
Gene11342_Transcript_14252	hypothetical protein L798_02399, partial	1026	gi|646694391|gb|KDR07972.1|hypothetical protein L798_02399, partial [Zootermopsis nevadensis]	KDR07972	1.1805e-90	64	314
Gene11343_Transcript_14253	glutamine--fructose-6-phosphate aminotransferase	588	gi|646711008|gb|KDR16358.1|Glucosamine--fructose-6-phosphate aminotransferase [isomerizing] 2 [Zootermopsis nevadensis]	KDR16358	1.39253e-115	92	196
Gene11344_Transcript_14254	protein mto1 mitochondrial	660	gi|939655432|ref|XP_014276233.1|PREDICTED: protein MTO1 homolog, mitochondrial [Halyomorpha halys] >gi|939655434|ref|XP_014276234.1| PREDICTED: protein MTO1 homolog, mitochondrial [Halyomorpha halys] >gi|939655437|ref|XP_014276236.1| PREDICTED: protein MTO1 homolog, mitochondrial [Halyomorpha halys]	XP_014276233	2.55843e-62	70	216
Gene11345_Transcript_14255	fast kinase domain-containing protein 5	1542	gi|328718295|ref|XP_001948198.2|PREDICTED: FAST kinase domain-containing protein 5 [Acyrthosiphon pisum]	XP_001948198	3.32578e-66	52	480
Gene11346_Transcript_14257	hypothetical protein APHACPA_1539	2472	gi|788093170|gb|KJV62510.1|hypothetical protein APHACPA_1539 [Candidatus Rickettsia amblyommii str. Ac/Pa]	KJV62510	9.48898e-06	43	331
Gene11347_Transcript_14261	xtp3-transactivated gene b protein	492	gi|242014238|ref|XP_002427798.1|XTP3-transactivated gene B protein precursor, putative [Pediculus humanus corporis] >gi|212512267|gb|EEB15060.1| XTP3-transactivated gene B protein precursor, putative [Pediculus humanus corporis]	XP_002427798	1.00064e-51	67	162
Gene11348_Transcript_14262	chromodomain-helicase-dna-binding protein 7 isoform x1	2190	gi|939632021|ref|XP_014283574.1|PREDICTED: chromodomain-helicase-DNA-binding protein 7 isoform X2 [Halyomorpha halys]	XP_014283574	8.87904e-60	70	224
Gene11349_Transcript_14262	chromodomain-helicase-dna-binding protein 7 isoform x1	993	gi|939632021|ref|XP_014283574.1|PREDICTED: chromodomain-helicase-DNA-binding protein 7 isoform X2 [Halyomorpha halys]	XP_014283574	2.67601e-63	70	224
Gene1135_Transcript_1124	mid1-interacting protein 1	672	gi|646719457|gb|KDR21569.1|Mid1-interacting protein 1 [Zootermopsis nevadensis]	KDR21569	3.54376e-32	57	227
Gene11351_Transcript_14263	diphthamide biosynthesis protein 2	1242	gi|927191809|ref|XP_013929593.1|PREDICTED: diphthamide biosynthesis protein 2 [Thamnophis sirtalis]	XP_013929593	7.6348e-77	55	421
Gene11353_Transcript_14267	d-2-hydroxyglutarate mitochondrial-like	753	gi|641660347|ref|XP_008181458.1|PREDICTED: D-2-hydroxyglutarate dehydrogenase, mitochondrial-like [Acyrthosiphon pisum]	XP_008181458	2.68587e-108	84	240
Gene11354_Transcript_14268	s-adenosyl-l-methionine-dependent methyltransferase ftsjd2	2016	gi|646709470|gb|KDR15308.1|S-adenosyl-L-methionine-dependent methyltransferase ftsjd2 [Zootermopsis nevadensis]	KDR15308	0	71	548
Gene11355_Transcript_14270	protein lethal giant larvae isoform x1	471	gi|939233600|ref|XP_014241056.1|PREDICTED: protein lethal(2) giant larvae isoform X1 [Cimex lectularius]	XP_014241056	1.07319e-65	80	157
Gene11356_Transcript_14271	---NA---	447	---NA---	---NA---	---NA---	---NA---	---NA---
Gene11357_Transcript_14272	---NA---	492	---NA---	---NA---	---NA---	---NA---	---NA---
Gene11359_Transcript_14273	influenza virus ns1a-binding protein homolog	1080	gi|985424754|ref|XP_015377877.1|PREDICTED: influenza virus NS1A-binding protein-like, partial [Diuraphis noxia]	XP_015377877	4.74707e-150	75	341
Gene1136_Transcript_1125	protein asunder homolog	2070	gi|350422006|ref|XP_003493026.1|PREDICTED: protein asunder homolog [Bombus impatiens]	XP_003493026	0	71	693
Gene11361_Transcript_14275	---NA---	414	---NA---	---NA---	---NA---	---NA---	---NA---
Gene11362_Transcript_14279	phosphatidylethanolamine-binding protein homolog -like	615	gi|913323979|ref|XP_013193283.1|PREDICTED: phosphatidylethanolamine-binding protein homolog F40A3.3-like [Amyelois transitella]	XP_013193283	2.16799e-16	49	187
Gene11363_Transcript_14280	ethanolamine kinase 1 isoform x2	372	gi|646691503|gb|KDR07130.1|Ethanolamine kinase [Zootermopsis nevadensis]	KDR07130	4.60469e-37	68	119
Gene11364_Transcript_14281	---NA---	639	---NA---	---NA---	---NA---	---NA---	---NA---
Gene11365_Transcript_14283	gtp-binding protein 10 homolog isoform x1	570	gi|769834984|ref|XP_011647593.1|PREDICTED: GTP-binding protein 10 homolog isoform X1 [Pogonomyrmex barbatus] >gi|769834986|ref|XP_011647594.1| PREDICTED: GTP-binding protein 10 homolog isoform X1 [Pogonomyrmex barbatus]	XP_011647593	2.62846e-49	71	190
Gene11366_Transcript_14284	-alpha-glucan-branching enzyme	2088	gi|985420166|ref|XP_015375566.1|PREDICTED: 1,4-alpha-glucan-branching enzyme [Diuraphis noxia]	XP_015375566	0	86	695
Gene11367_Transcript_14285	---NA---	612	---NA---	---NA---	---NA---	---NA---	---NA---
Gene11368_Transcript_14286	zinc finger rna-binding partial	444	gi|443685505|gb|ELT89094.1|hypothetical protein CAPTEDRAFT_49339, partial [Capitella teleta]	ELT89094	2.29766e-55	76	154
Gene11369_Transcript_14290	telo2-interacting protein 2-like	1248	gi|646708461|gb|KDR14773.1|hypothetical protein L798_11528 [Zootermopsis nevadensis]	KDR14773	1.4926e-39	48	347
Gene1137_Transcript_1127	exocyst complex component 6b isoform x2	1488	gi|646696172|gb|KDR08619.1|Exocyst complex component 6 [Zootermopsis nevadensis]	KDR08619	0	79	483
Gene11370_Transcript_14292	hypothetical protein	1734	gi|518061341|ref|WP_019231549.1|hypothetical protein [Rickettsiaceae bacterium Os18]	WP_019231549	1.09217e-73	52	579
Gene11371_Transcript_14293	PREDICTED: hemicentin-1-like	363	gi|939247961|ref|XP_014243458.1|PREDICTED: hemicentin-1-like [Cimex lectularius]	XP_014243458	2.64659e-37	73	121
Gene11372_Transcript_14294	spermatogenesis-associated protein 5	837	gi|817215263|ref|XP_012283785.1|PREDICTED: spermatogenesis-associated protein 5 [Orussus abietinus] >gi|817215266|ref|XP_012283786.1| PREDICTED: spermatogenesis-associated protein 5 [Orussus abietinus] >gi|817215269|ref|XP_012283787.1| PREDICTED: spermatogenesis-associated protein 5 [Orussus abietinus]	XP_012283785	5.2575e-121	81	275
Gene11374_Transcript_14296	ring-infected erythrocyte surface antigen-like	549	gi|939694616|ref|XP_014291391.1|PREDICTED: ring-infected erythrocyte surface antigen-like [Halyomorpha halys]	XP_014291391	3.07807e-36	75	133
Gene11375_Transcript_14298	mur ligase domain containing protein	390	gi|321478327|gb|EFX89284.1|hypothetical protein DAPPUDRAFT_205741 [Daphnia pulex]	EFX89284	3.0448e-17	52	136
Gene11376_Transcript_14299	---NA---	351	---NA---	---NA---	---NA---	---NA---	---NA---
Gene11377_Transcript_14300	monocarboxylate transporter 3 isoform x2	1653	gi|662207800|ref|XP_008477420.1|PREDICTED: monocarboxylate transporter 13-like [Diaphorina citri] >gi|662207802|ref|XP_008477421.1| PREDICTED: monocarboxylate transporter 13-like [Diaphorina citri]	XP_008477420	1.28475e-136	67	530
Gene11379_Transcript_14301	protein cycle	744	gi|166998249|ref|NP_001107795.1|CYCLE [Tribolium castaneum] >gi|140270864|gb|ABO86538.1| CYCLE [Tribolium castaneum]	NP_001107795	9.07137e-44	65	175
Gene1138_Transcript_1128	thyroid adenoma-associated protein	2802	gi|646719186|gb|KDR21394.1|Thyroid adenoma-associated protein-like protein [Zootermopsis nevadensis]	KDR21394	1.11228e-51	52	454
Gene11380_Transcript_14302	sedoheptulokinase-like isoform x2	513	gi|817054257|ref|XP_012266582.1|PREDICTED: sedoheptulokinase-like isoform X2 [Athalia rosae] >gi|817054259|ref|XP_012266590.1| PREDICTED: sedoheptulokinase-like isoform X2 [Athalia rosae] >gi|817054261|ref|XP_012266598.1| PREDICTED: sedoheptulokinase-like isoform X2 [Athalia rosae] >gi|817054263|ref|XP_012266607.1| PREDICTED: sedoheptulokinase-like isoform X2 [Athalia rosae] >gi|817054265|ref|XP_…	XP_012266582	4.3765e-36	66	158
Gene11381_Transcript_14305	dalr anticodon-binding domain-containing protein 3	1044	gi|646720814|gb|KDR22411.1|DALR anticodon-binding domain-containing protein 3 [Zootermopsis nevadensis]	KDR22411	1.66278e-51	53	364
Gene11382_Transcript_14306	high affinity cationic amino acid transporter partial	1341	gi|270012925|gb|EFA09373.1|hypothetical protein TcasGA2_TC001934 [Tribolium castaneum]	EFA09373	1.89477e-127	70	426
Gene11383_Transcript_14306	high affinity cationic amino acid transporter 1	333	gi|826457009|ref|XP_012533423.1|PREDICTED: high affinity cationic amino acid transporter 1 [Monomorium pharaonis] >gi|826457016|ref|XP_012533424.1| PREDICTED: high affinity cationic amino acid transporter 1 [Monomorium pharaonis]	XP_012533423	1.61184e-43	83	110
Gene11384_Transcript_14308	monocarboxylate transporter 9- partial	2019	gi|815788633|ref|XP_012214842.1|PREDICTED: monocarboxylate transporter 9-like, partial [Linepithema humile]	XP_012214842	1.01291e-173	68	543
Gene11386_Transcript_14310	hd domain-containing protein 2	492	gi|939688576|ref|XP_014288194.1|PREDICTED: HD domain-containing protein 2 isoform X2 [Halyomorpha halys]	XP_014288194	3.08697e-52	82	141
Gene11388_Transcript_14311	esterase fe4	315	gi|646715333|gb|KDR18975.1|Esterase FE4 [Zootermopsis nevadensis]	KDR18975	4.02511e-24	70	88
Gene11389_Transcript_14312	chromatin accessibility complex protein 1	324	gi|665791311|ref|XP_008543206.1|PREDICTED: chromatin accessibility complex protein 1-like [Microplitis demolitor]	XP_008543206	2.53761e-27	80	87
Gene1139_Transcript_1129	adipocyte plasma membrane-associated	1248	gi|985416162|ref|XP_015373522.1|PREDICTED: adipocyte plasma membrane-associated protein-like [Diuraphis noxia]	XP_015373522	2.05451e-117	68	405
Gene11390_Transcript_14315	longitudinals lacking	396	gi|242010402|ref|XP_002425957.1|abrupt protein, putative [Pediculus humanus corporis] >gi|212509940|gb|EEB13219.1| abrupt protein, putative [Pediculus humanus corporis]	XP_002425957	6.46227e-79	97	126
Gene11392_Transcript_14317	---NA---	399	---NA---	---NA---	---NA---	---NA---	---NA---
Gene11394_Transcript_14318	motile sperm domain-containing protein 2-like	681	gi|827541904|ref|XP_012544141.1|PREDICTED: motile sperm domain-containing protein 2-like [Bombyx mori]	XP_012544141	2.99092e-28	62	165
Gene11395_Transcript_14320	gtpase-activating rap ran-gap domain-like protein 3	456	gi|939267386|ref|XP_014253808.1|PREDICTED: GTPase-activating Rap/Ran-GAP domain-like protein 3 [Cimex lectularius]	XP_014253808	2.20101e-46	75	150
Gene11396_Transcript_14321	PREDICTED: uncharacterized protein LOC106669216 isoform X1	1446	gi|939267795|ref|XP_014254019.1|PREDICTED: uncharacterized protein LOC106669216 isoform X1 [Cimex lectularius]	XP_014254019	7.89963e-37	66	189
Gene11398_Transcript_14323	---NA---	360	---NA---	---NA---	---NA---	---NA---	---NA---
Gene11399_Transcript_14324	protein bicaudal d	2121	gi|646698131|gb|KDR09465.1|Protein bicaudal D [Zootermopsis nevadensis]	KDR09465	0	81	715
Gene1140_Transcript_1130	cell division control protein 2-like protein	921	gi|646703498|gb|KDR12146.1|Cell division control protein 2-like protein [Zootermopsis nevadensis]	KDR12146	2.16373e-162	86	300
Gene11402_Transcript_14325	cytochrome c oxidase assembly protein cox15 homolog	1284	gi|939689532|ref|XP_014288710.1|PREDICTED: cytochrome c oxidase assembly protein COX15 homolog [Halyomorpha halys]	XP_014288710	6.55926e-145	76	352
Gene11403_Transcript_14326	casein kinase i isoform epsilon	1053	gi|607363218|gb|EZA57459.1|Casein kinase I isoform epsilon [Cerapachys biroi]	EZA57459	0	84	349
Gene11404_Transcript_14328	alpha-ketoglutarate-dependent dioxygenase alkb homolog mitochondrial	705	gi|62955187|ref|NP_001017609.1|alpha-ketoglutarate-dependent dioxygenase alkB homolog 7, mitochondrial [Danio rerio] >gi|62204928|gb|AAH93288.1| Zgc:112404 [Danio rerio]	NP_001017609	3.63977e-66	78	172
Gene11405_Transcript_14329	cell adhesion molecule	303	gi|607364824|gb|EZA59028.1|Cell adhesion molecule [Cerapachys biroi]	EZA59028	8.49543e-17	62	100
Gene11406_Transcript_14330	zinc finger cchc domain-containing protein 4	741	gi|193634339|ref|XP_001949879.1|PREDICTED: zinc finger CCHC domain-containing protein 4-like [Acyrthosiphon pisum]	XP_001949879	5.03755e-56	59	258
Gene11407_Transcript_14331	enhancer of polycomb homolog 1	1875	gi|952538750|gb|KRT84858.1|hypothetical protein AMK59_730, partial [Oryctes borbonicus]	KRT84858	1.90326e-110	79	277
Gene11408_Transcript_14334	von willebrand factor type egf and pentraxin domain-containing protein 1	1365	gi|646723278|gb|KDR23943.1|Sushi, von Willebrand factor type A, EGF and pentraxin domain-containing protein 1 [Zootermopsis nevadensis]	KDR23943	1.89744e-47	44	419
Gene11409_Transcript_14337	cyclin-dependent kinase 14 isoform x1	1299	gi|985416967|ref|XP_015373946.1|PREDICTED: cyclin-dependent kinase 14 isoform X1 [Diuraphis noxia]	XP_015373946	0	83	438
Gene1141_Transcript_1131	---NA---	549	---NA---	---NA---	---NA---	---NA---	---NA---
Gene11410_Transcript_14338	---NA---	897	---NA---	---NA---	---NA---	---NA---	---NA---
Gene11411_Transcript_14340	hypothetical protein	2250	gi|796992904|ref|WP_045813440.1|hypothetical protein [Rickettsia hoogstraalii] >gi|788111384|gb|KJV79671.1| hypothetical protein RHORCCE3_1907 [Rickettsia hoogstraalii str. RCCE3]	WP_045813440	1.42436e-23	41	611
Gene11412_Transcript_14341	uncharacterized family 31 glucosidase kiaa1161-like	1404	gi|909573647|ref|XP_013142492.1|PREDICTED: uncharacterized family 31 glucosidase KIAA1161-like [Papilio polytes]	XP_013142492	5.40889e-102	57	390
Gene11413_Transcript_14346	n-acetylneuraminate lyase-like isoform x1	585	gi|755976289|ref|XP_011307908.1|PREDICTED: N-acetylneuraminate lyase-like [Fopius arisanus]	XP_011307908	2.14271e-60	67	194
Gene11414_Transcript_14347	ephexin-1 isoform x2	1455	gi|985409814|ref|XP_015370322.1|PREDICTED: uncharacterized protein LOC107166250 [Diuraphis noxia]	XP_015370322	1.82799e-64	75	196
Gene11415_Transcript_14349	myb-like protein x	2745	gi|662213497|ref|XP_008480539.1|PREDICTED: myb-like protein X [Diaphorina citri]	XP_008480539	4.19783e-08	45	130
Gene11417_Transcript_14352	atpase aaa	1188	gi|495668860|ref|WP_008393439.1|hypothetical protein [Clostridium sp. SS2/1] >gi|167710573|gb|EDS21152.1| hypothetical protein CLOSS21_02371 [Clostridium sp. SS2/1] >gi|291558840|emb|CBL37640.1| Protein of unknown function (DUF1703)./Predicted AAA-ATPase [Anaerostipes hadrus]	WP_008393439	1.0027e-21	48	330
Gene11418_Transcript_14353	conserved hypothetical protein	630	gi|758352401|dbj|GAN05500.1|conserved hypothetical protein [Mucor ambiguus]	GAN05500	5.31695e-09	51	128
Gene1142_Transcript_1132	PREDICTED: uncharacterized protein LOC100898257	2766	gi|391334491|ref|XP_003741637.1|PREDICTED: uncharacterized protein LOC100898257 [Metaseiulus occidentalis]	XP_003741637	4.75539e-23	43	358
Gene11420_Transcript_14354	poly(adp-ribose) glycohydrolase	1713	gi|985412446|ref|XP_015371737.1|PREDICTED: poly(ADP-ribose) glycohydrolase [Diuraphis noxia] >gi|985412448|ref|XP_015371738.1| PREDICTED: poly(ADP-ribose) glycohydrolase [Diuraphis noxia] >gi|985412450|ref|XP_015371739.1| PREDICTED: poly(ADP-ribose) glycohydrolase [Diuraphis noxia]	XP_015371737	2.53368e-139	63	527
Gene11422_Transcript_14355	---NA---	306	---NA---	---NA---	---NA---	---NA---	---NA---
Gene11423_Transcript_14357	dna replication complex gins protein psf3	588	gi|646711572|gb|KDR16687.1|DNA replication complex GINS protein PSF3 [Zootermopsis nevadensis]	KDR16687	2.26902e-51	67	187
Gene11424_Transcript_14363	chitinase 3	642	gi|757813229|gb|AJO25042.1|chitinase, partial [Nilaparvata lugens]	AJO25042	9.93014e-127	95	214
Gene11425_Transcript_14364	agap000697-pb-like protein	777	gi|170051406|ref|XP_001861748.1|conserved hypothetical protein [Culex quinquefasciatus] >gi|167872685|gb|EDS36068.1| conserved hypothetical protein [Culex quinquefasciatus]	XP_001861748	3.79367e-23	72	97
Gene11427_Transcript_14365	ist1 homolog isoform x2	1098	gi|939689577|ref|XP_014288735.1|PREDICTED: IST1 homolog isoform X2 [Halyomorpha halys]	XP_014288735	3.02319e-109	67	377
Gene11428_Transcript_14366	domain-containing histone demethylation protein	1701	gi|242013381|ref|XP_002427386.1|JmjC domain-containing histone demethylation protein 1B, putative [Pediculus humanus corporis] >gi|212511760|gb|EEB14648.1| JmjC domain-containing histone demethylation protein 1B, putative [Pediculus humanus corporis]	XP_002427386	0	73	580
Gene11429_Transcript_14367	monocarboxylate transporter 13-like	432	gi|662207800|ref|XP_008477420.1|PREDICTED: monocarboxylate transporter 13-like [Diaphorina citri] >gi|662207802|ref|XP_008477421.1| PREDICTED: monocarboxylate transporter 13-like [Diaphorina citri]	XP_008477420	4.14523e-47	81	132
Gene1143_Transcript_1133	c-maf-inducing protein	1512	gi|646711051|gb|KDR16384.1|C-Maf-inducing protein [Zootermopsis nevadensis]	KDR16384	9.95367e-176	70	463
Gene11430_Transcript_14369	breast cancer anti-estrogen resistance protein 3 isoform x3	2244	gi|242011168|ref|XP_002426327.1|conserved hypothetical protein [Pediculus humanus corporis] >gi|212510404|gb|EEB13589.1| conserved hypothetical protein [Pediculus humanus corporis]	XP_002426327	0	64	770
Gene11431_Transcript_14371	ecotropic viral integration site 5 ortholog isoform x2	324	gi|817073955|ref|XP_012259144.1|PREDICTED: ecotropic viral integration site 5 ortholog isoform X3 [Athalia rosae]	XP_012259144	2.19015e-44	89	107
Gene11432_Transcript_14373	serine threonine-protein kinase unc-51	339	gi|954445871|gb|KRY93872.1|Serine/threonine-protein kinase unc-51 [Trichinella pseudospiralis]	KRY93872	1.37276e-38	81	101
Gene11433_Transcript_14374	---NA---	804	---NA---	---NA---	---NA---	---NA---	---NA---
Gene11434_Transcript_14379	cdc42 gtpase-activating	3387	gi|985393334|ref|XP_015364012.1|PREDICTED: GTPase-activating protein CdGAPr isoform X2 [Diuraphis noxia]	XP_015364012	0	63	1021
Gene11436_Transcript_14380	adenosine kinase	1230	gi|646710609|gb|KDR16076.1|Adenosine kinase [Zootermopsis nevadensis]	KDR16076	1.60809e-38	53	355
Gene11438_Transcript_14381	cyclic amp-dependent transcription factor atf-6	1029	gi|242011695|ref|XP_002426582.1|Cyclic AMP-dependent transcription factor ATF-6 beta, putative [Pediculus humanus corporis] >gi|212510731|gb|EEB13844.1| Cyclic AMP-dependent transcription factor ATF-6 beta, putative [Pediculus humanus corporis]	XP_002426582	1.54324e-51	61	308
Gene1144_Transcript_1135	---NA---	324	---NA---	---NA---	---NA---	---NA---	---NA---
Gene11441_Transcript_14385	---NA---	303	---NA---	---NA---	---NA---	---NA---	---NA---
Gene11442_Transcript_14391	phosphatidylethanolamine-binding protein	717	gi|969454856|ref|XP_001357023.3|LOW QUALITY PROTEIN: uncharacterized protein Dpse_GA18875 [Drosophila pseudoobscura pseudoobscura] >gi|950771662|gb|EAL34089.3| LOW QUALITY PROTEIN: uncharacterized protein Dpse_GA18875 [Drosophila pseudoobscura pseudoobscura]	XP_001357023	1.07697e-14	45	186
Gene11443_Transcript_14393	---NA---	306	---NA---	---NA---	---NA---	---NA---	---NA---
Gene11444_Transcript_14394	maguk p55 subfamily member 5 isoform x2	2457	gi|939246146|ref|XP_014242472.1|PREDICTED: MAGUK p55 subfamily member 5 isoform X2 [Cimex lectularius]	XP_014242472	0	75	785
Gene11445_Transcript_14395	-anhydro-d-fructose reductase	1077	gi|270010879|gb|EFA07327.1|hypothetical protein TcasGA2_TC015923 [Tribolium castaneum]	EFA07327	8.06848e-113	70	322
Gene11447_Transcript_14398	agap013096-pa-like protein	654	gi|242022665|ref|XP_002431759.1|hypothetical protein Phum_PHUM546520 [Pediculus humanus corporis] >gi|212517084|gb|EEB19021.1| hypothetical protein Phum_PHUM546520 [Pediculus humanus corporis]	XP_002431759	5.08257e-29	81	79
Gene11448_Transcript_14399	mitochondrial 2-oxoglutarate malate carrier protein	930	gi|646723477|gb|KDR24074.1|Mitochondrial 2-oxoglutarate/malate carrier protein [Zootermopsis nevadensis]	KDR24074	1.3363e-173	85	306
Gene1145_Transcript_1136	peroxidase-like isoform x6	1167	gi|801383383|ref|XP_012054849.1|PREDICTED: peroxidase-like [Atta cephalotes]	XP_012054849	1.46877e-82	62	326
Gene11450_Transcript_14400	myosin heavy chain kinase d	450	gi|939265640|ref|XP_014252874.1|PREDICTED: uncharacterized protein LOC106668536 [Cimex lectularius]	XP_014252874	1.69284e-32	61	150
Gene11451_Transcript_14401	bag domain-containing protein samui isoform x2	1062	gi|328719388|ref|XP_003246752.1|PREDICTED: BAG domain-containing protein Samui isoform X2 [Acyrthosiphon pisum]	XP_003246752	4.53611e-52	54	362
Gene11453_Transcript_14402	---NA---	690	---NA---	---NA---	---NA---	---NA---	---NA---
Gene11454_Transcript_14403	protein simiate	762	gi|646700730|gb|KDR10756.1|hypothetical protein L798_15374 [Zootermopsis nevadensis]	KDR10756	5.32235e-37	67	149
Gene11455_Transcript_14405	---NA---	492	---NA---	---NA---	---NA---	---NA---	---NA---
Gene11457_Transcript_14407	probable trna guanylyltransferase isoform x1	873	gi|646703585|gb|KDR12196.1|hypothetical protein L798_13932 [Zootermopsis nevadensis]	KDR12196	2.39897e-114	74	287
Gene11458_Transcript_14409	---NA---	1341	---NA---	---NA---	---NA---	---NA---	---NA---
Gene11459_Transcript_14413	arylsulfatase b- partial	393	gi|913333220|ref|XP_013198276.1|PREDICTED: arylsulfatase B-like, partial [Amyelois transitella]	XP_013198276	1.49684e-50	80	113
Gene1146_Transcript_1137	cytochrome b5 reductase 4	858	gi|193596687|ref|XP_001948334.1|PREDICTED: cytochrome b5 reductase 4 [Acyrthosiphon pisum]	XP_001948334	1.62533e-39	49	285
Gene11460_Transcript_14414	inorganic phosphate cotransporter isoform x1	1338	gi|641671164|ref|XP_008185484.1|PREDICTED: putative inorganic phosphate cotransporter isoform X1 [Acyrthosiphon pisum]	XP_008185484	2.87679e-153	70	435
Gene11461_Transcript_14415	multidrug resistance-associated protein 1-like	765	gi|985397339|ref|XP_015366209.1|PREDICTED: multidrug resistance-associated protein 1-like [Diuraphis noxia]	XP_015366209	3.99825e-86	72	257
Gene11463_Transcript_14419	cop9 signalosome complex	324	gi|242003648|ref|XP_002422812.1|COP9 signalosome complex subunit, putative [Pediculus humanus corporis] >gi|212505670|gb|EEB10074.1| COP9 signalosome complex subunit, putative [Pediculus humanus corporis]	XP_002422812	9.59381e-58	92	106
Gene11464_Transcript_14420	---NA---	369	---NA---	---NA---	---NA---	---NA---	---NA---
Gene11465_Transcript_14422	gon-4-like protein isoform x2	897	gi|817193728|ref|XP_012272337.1|PREDICTED: GON-4-like protein isoform X2 [Orussus abietinus]	XP_012272337	2.55875e-39	57	260
Gene11466_Transcript_14423	inhibitor of growth protein 4	771	gi|350535360|ref|NP_001233000.1|uncharacterized protein LOC100161116 [Acyrthosiphon pisum] >gi|239789913|dbj|BAH71552.1| ACYPI002366 [Acyrthosiphon pisum]	NP_001233000	7.88259e-110	74	281
Gene11467_Transcript_14424	nadh-cytochrome b5 reductase-like	897	gi|646690466|gb|KDR06869.1|hypothetical protein L798_03350 [Zootermopsis nevadensis]	KDR06869	9.79698e-68	59	324
Gene11468_Transcript_14425	programmed cell death protein 2-like	378	gi|919090313|ref|XP_013382201.1|PREDICTED: programmed cell death protein 2-like [Lingula anatina]	XP_013382201	2.66305e-33	65	116
Gene1147_Transcript_1139	kinase d-interacting substrate of 220 kda isoform x2	4197	gi|746846622|ref|XP_011053652.1|PREDICTED: kinase D-interacting substrate of 220 kDa isoform X2 [Acromyrmex echinatior]	XP_011053652	0	69	1432
Gene11471_Transcript_14433	solute carrier family 46 member 3-like	519	gi|328714625|ref|XP_003245413.1|PREDICTED: solute carrier family 46 member 3-like [Acyrthosiphon pisum]	XP_003245413	8.15043e-34	63	170
Gene11472_Transcript_14434	elongation of very long chain fatty acids protein 7-like	879	gi|751203130|ref|XP_011174994.1|PREDICTED: elongation of very long chain fatty acids protein 7-like [Solenopsis invicta]	XP_011174994	6.21895e-95	68	287
Gene11473_Transcript_14435	hypothetical protein L798_04379	546	gi|646717961|gb|KDR20616.1|hypothetical protein L798_04379 [Zootermopsis nevadensis]	KDR20616	1.51655e-48	64	182
Gene11474_Transcript_14436	ecdysone-induced protein 74ef isoform b	1467	gi|662184902|ref|XP_008474349.1|PREDICTED: ecdysone-induced protein 74EF isoform A [Diaphorina citri]	XP_008474349	4.14442e-87	81	216
Gene11475_Transcript_14437	PREDICTED: uncharacterized protein LOC105849458	555	gi|828231846|ref|XP_012565288.1|PREDICTED: uncharacterized protein LOC105849458 [Hydra vulgaris]	XP_012565288	2.86652e-16	54	188
Gene11476_Transcript_14439	t-complex protein 1 subunit beta	1173	gi|925679811|gb|KOX76688.1|T-complex protein 1 subunit beta [Melipona quadrifasciata]	KOX76688	0	90	391
Gene11477_Transcript_14440	serine-rich adhesin for platelets isoform x1	2514	gi|939248977|ref|XP_014243998.1|PREDICTED: serine-rich adhesin for platelets isoform X1 [Cimex lectularius]	XP_014243998	0	80	688
Gene11478_Transcript_14441	---NA---	363	---NA---	---NA---	---NA---	---NA---	---NA---
Gene11479_Transcript_14443	---NA---	966	---NA---	---NA---	---NA---	---NA---	---NA---
Gene11480_Transcript_14445	protoporphyrinogen oxidase	1404	gi|646707360|gb|KDR14166.1|Protoporphyrinogen oxidase [Zootermopsis nevadensis]	KDR14166	9.59897e-139	65	443
Gene11481_Transcript_14446	flavin-dependent monooxygenase fmo3b	558	gi|357616844|gb|EHJ70438.1|flavin-dependent monooxygenase FMO3B [Danaus plexippus]	EHJ70438	3.30596e-38	58	185
Gene11482_Transcript_14447	mitochondrial 2-oxodicarboxylate carrier	909	gi|646720789|gb|KDR22386.1|Mitochondrial 2-oxodicarboxylate carrier [Zootermopsis nevadensis]	KDR22386	2.32559e-158	83	302
Gene11483_Transcript_14448	mixed-lineage leukemia	459	gi|646711850|gb|KDR16880.1|Histone-lysine N-methyltransferase trithorax [Zootermopsis nevadensis]	KDR16880	1.32334e-06	79	34
Gene11485_Transcript_14449	gpalpp motifs-containing protein 1	795	gi|642923532|ref|XP_969777.2|PREDICTED: GPALPP motifs-containing protein 1 [Tribolium castaneum]	XP_969777	9.73302e-32	58	246
Gene11486_Transcript_14451	PREDICTED: uncharacterized protein LOC106661403 isoform X1	873	gi|939241974|ref|XP_014240245.1|PREDICTED: uncharacterized protein LOC106661403 isoform X1 [Cimex lectularius]	XP_014240245	1.76864e-69	60	246
Gene11487_Transcript_14453	unconventional myosin-xviiia isoform x1	3774	gi|817087336|ref|XP_012266437.1|PREDICTED: unconventional myosin-XVIIIa isoform X1 [Athalia rosae]	XP_012266437	0	65	1244
Gene11488_Transcript_14456	cytochrome p450 4c1-like isoform x1	456	gi|985398584|ref|XP_015366869.1|PREDICTED: cytochrome P450 4C1-like isoform X1 [Diuraphis noxia] >gi|985398586|ref|XP_015366870.1| PREDICTED: cytochrome P450 4C1-like isoform X1 [Diuraphis noxia]	XP_015366869	9.37415e-33	60	154
Gene11489_Transcript_14459	---NA---	309	---NA---	---NA---	---NA---	---NA---	---NA---
Gene1149_Transcript_1140	mfs-type transporter slc18b1-like isoform x2	507	gi|939649365|ref|XP_014274084.1|PREDICTED: MFS-type transporter SLC18B1-like isoform X2 [Halyomorpha halys]	XP_014274084	2.35581e-29	82	86
Gene11490_Transcript_14461	---NA---	921	---NA---	---NA---	---NA---	---NA---	---NA---
Gene11492_Transcript_14464	ring finger protein 44 isoform x1	1611	gi|939686667|ref|XP_014287458.1|PREDICTED: RING finger protein 44 isoform X2 [Halyomorpha halys]	XP_014287458	4.40074e-67	51	577
Gene11494_Transcript_14465	reticulocalbin-2	873	gi|350400962|ref|XP_003486013.1|PREDICTED: reticulocalbin-2 [Bombus impatiens] >gi|815898657|ref|XP_012249993.1| PREDICTED: reticulocalbin-2 [Bombus impatiens] >gi|815898659|ref|XP_012249994.1| PREDICTED: reticulocalbin-2 [Bombus impatiens] >gi|815898661|ref|XP_012249995.1| PREDICTED: reticulocalbin-2 [Bombus impatiens] >gi|815898663|ref|XP_012249996.1| PREDICTED: reticulocalbin-2 [Bombus impatie…	XP_003486013	1.12592e-68	65	276
Gene11496_Transcript_14466	methyltransferase-like protein 22	303	gi|195125055|ref|XP_002006998.1|uncharacterized protein Dmoj_GI12623 [Drosophila mojavensis] >gi|193918607|gb|EDW17474.1| uncharacterized protein Dmoj_GI12623 [Drosophila mojavensis]	XP_002006998	6.48065e-07	61	73
Gene11497_Transcript_14468	aromatic-l-amino-acid decarboxylase-like	462	gi|383858387|ref|XP_003704683.1|PREDICTED: aromatic-L-amino-acid decarboxylase-like [Megachile rotundata]	XP_003704683	8.94044e-69	80	154
Gene11499_Transcript_14469	serine threonine-protein kinase prp4 homolog isoform x1	849	gi|939264627|ref|XP_014252323.1|PREDICTED: serine/threonine-protein kinase PRP4 homolog [Cimex lectularius] >gi|939264631|ref|XP_014252324.1| PREDICTED: serine/threonine-protein kinase PRP4 homolog [Cimex lectularius] >gi|939264633|ref|XP_014252325.1| PREDICTED: serine/threonine-protein kinase PRP4 homolog [Cimex lectularius]	XP_014252323	2.56858e-167	93	282
Gene115_Transcript_125	---NA---	483	---NA---	---NA---	---NA---	---NA---	---NA---
Gene1150_Transcript_1141	cytochrome c oxidase subunit 4 isoform mitochondrial-like	576	gi|985389855|ref|XP_015379552.1|PREDICTED: cytochrome c oxidase subunit 4 isoform 1, mitochondrial-like [Diuraphis noxia]	XP_015379552	1.50761e-49	71	153
Gene11500_Transcript_14471	cuticle protein 19-like	393	gi|662200084|ref|XP_008473236.1|PREDICTED: cuticle protein 19-like [Diaphorina citri]	XP_008473236	1.85612e-35	73	112
Gene11504_Transcript_14475	---NA---	1020	---NA---	---NA---	---NA---	---NA---	---NA---
Gene11505_Transcript_14477	class b secretin-like g-protein coupled receptor	2046	gi|242012945|ref|XP_002427184.1|class B secretin-like G-protein coupled receptor GPRmth5, putative [Pediculus humanus corporis] >gi|212511471|gb|EEB14446.1| class B secretin-like G-protein coupled receptor GPRmth5, putative [Pediculus humanus corporis]	XP_002427184	3.55915e-38	39	680
Gene11507_Transcript_14478	protein held out wings isoform x2	702	gi|242022033|ref|XP_002431446.1|KH-domain protein, putative [Pediculus humanus corporis] >gi|212516734|gb|EEB18708.1| KH-domain protein, putative [Pediculus humanus corporis]	XP_002431446	2.79488e-130	91	234
Gene11509_Transcript_14482	---NA---	684	---NA---	---NA---	---NA---	---NA---	---NA---
Gene1151_Transcript_1142	casein kinase i isoform gamma-3 isoform x4	1107	gi|817196395|ref|XP_012273781.1|PREDICTED: casein kinase I isoform gamma-3 isoform X4 [Orussus abietinus]	XP_012273781	0	93	349
Gene11510_Transcript_14483	alpha-tocopherol transfer	897	gi|156545850|ref|XP_001606350.1|PREDICTED: alpha-tocopherol transfer protein-like [Nasonia vitripennis]	XP_001606350	5.46623e-56	55	292
Gene11511_Transcript_14484	phosphatidylinositol transfer protein beta isoform isoform x1	426	gi|939254987|ref|XP_014247225.1|PREDICTED: phosphatidylinositol transfer protein alpha isoform isoform X3 [Cimex lectularius]	XP_014247225	1.13252e-75	87	141
Gene11512_Transcript_14488	gamma-glutamylcyclotransferase-like isoform x2	681	gi|645039921|ref|XP_008205050.1|PREDICTED: gamma-glutamylcyclotransferase-like [Nasonia vitripennis]	XP_008205050	3.12477e-17	50	164
Gene11513_Transcript_14494	mms19 nucleotide excision repair protein homolog	2988	gi|646696181|gb|KDR08628.1|MMS19 nucleotide excision repair protein-like protein [Zootermopsis nevadensis]	KDR08628	3.25251e-125	50	998
Gene11514_Transcript_14497	chitin deacetylase 4	972	gi|762060963|gb|AJQ20735.1|chitin deacetylase 4 [Nilaparvata lugens]	AJQ20735	3.74717e-69	66	247
Gene11515_Transcript_14498	facilitated trehalose transporter tret1-like	1554	gi|733604584|dbj|BAQ02359.1|sugar transporter [Nilaparvata lugens]	BAQ02359	4.28967e-145	63	517
Gene11517_Transcript_14501	---NA---	1338	---NA---	---NA---	---NA---	---NA---	---NA---
Gene1152_Transcript_1143	PREDICTED: uncharacterized protein LOC106663710 isoform X1	2151	gi|939249445|ref|XP_014244248.1|PREDICTED: uncharacterized protein LOC106663710 isoform X1 [Cimex lectularius]	XP_014244248	0	60	736
Gene11521_Transcript_14502	serine hydrolase-like protein	858	gi|939691243|ref|XP_014289633.1|PREDICTED: serine hydrolase-like protein [Halyomorpha halys]	XP_014289633	2.80925e-70	59	284
Gene11522_Transcript_14503	---NA---	384	---NA---	---NA---	---NA---	---NA---	---NA---
Gene11523_Transcript_14505	acyl-protein thioesterase 1	681	gi|939654971|ref|XP_014276059.1|PREDICTED: acyl-protein thioesterase 1 [Halyomorpha halys]	XP_014276059	3.1521e-99	78	218
Gene11524_Transcript_14508	-anhydro-d-fructose reductase	453	gi|646718617|gb|KDR21029.1|1,5-anhydro-D-fructose reductase [Zootermopsis nevadensis]	KDR21029	1.308e-36	67	149
Gene11525_Transcript_14510	unconventional prefoldin rpb5 interactor	1101	gi|817072852|ref|XP_012258545.1|PREDICTED: uncharacterized protein LOC105687463 [Athalia rosae]	XP_012258545	9.10172e-34	64	159
Gene11526_Transcript_14513	---NA---	957	---NA---	---NA---	---NA---	---NA---	---NA---
Gene11528_Transcript_14514	scy1-like protein 2	546	gi|646713818|gb|KDR18011.1|hypothetical protein L798_07802, partial [Zootermopsis nevadensis]	KDR18011	2.0253e-90	91	182
Gene11529_Transcript_14515	---NA---	417	---NA---	---NA---	---NA---	---NA---	---NA---
Gene1153_Transcript_1144	fit family protein	1068	gi|646701391|gb|KDR11133.1|FIT family protein [Zootermopsis nevadensis]	KDR11133	8.15156e-101	68	310
Gene11531_Transcript_14516	ubiquitin-like protein 3	309	gi|769835750|ref|XP_011647993.1|PREDICTED: ubiquitin-like protein 3 [Pogonomyrmex barbatus]	XP_011647993	1.91603e-61	96	103
Gene11532_Transcript_14518	hypothetical protein	846	gi|518061341|ref|WP_019231549.1|hypothetical protein [Rickettsiaceae bacterium Os18]	WP_019231549	1.55356e-17	50	282
Gene11533_Transcript_14519	protein flightless-1	741	gi|646661414|gb|KDQ85824.1|Protein flightless-1 [Zootermopsis nevadensis]	KDQ85824	4.64409e-88	89	248
Gene11534_Transcript_14520	cgmp-dependent protein isozyme 2 forms cd5 t2 isoform x8	969	gi|939658854|ref|XP_014277528.1|PREDICTED: cGMP-dependent protein kinase, isozyme 2 forms cD5/T2 isoform X8 [Halyomorpha halys]	XP_014277528	2.21912e-15	73	65
Gene11536_Transcript_14521	thump domain-containing protein 3-like	1293	gi|817072443|ref|XP_012258323.1|PREDICTED: THUMP domain-containing protein 3-like [Athalia rosae]	XP_012258323	1.38585e-107	62	416
Gene11537_Transcript_14523	---NA---	777	---NA---	---NA---	---NA---	---NA---	---NA---
Gene11538_Transcript_14524	pax-interacting protein 1-like	3225	gi|985391810|ref|XP_015363167.1|PREDICTED: PAX-interacting protein 1-like [Diuraphis noxia]	XP_015363167	0	73	641
Gene11539_Transcript_14526	leukotriene a-4 hydrolase	1872	gi|646705878|gb|KDR13370.1|Leukotriene A-4 hydrolase [Zootermopsis nevadensis]	KDR13370	0	71	604
Gene1154_Transcript_1145	peroxisomal membrane protein pex14	1194	gi|321476581|gb|EFX87541.1|hypothetical protein DAPPUDRAFT_96672 [Daphnia pulex]	EFX87541	3.38806e-09	45	251
Gene11541_Transcript_14527	udp-glucuronosyltransferase 1-7-like	1185	gi|985409366|ref|XP_015370076.1|PREDICTED: UDP-glucuronosyltransferase 2C1-like [Diuraphis noxia]	XP_015370076	2.68285e-90	61	386
Gene11542_Transcript_14528	bifunctional coenzyme a synthase	1581	gi|939687182|ref|XP_014287631.1|PREDICTED: bifunctional coenzyme A synthase isoform X1 [Halyomorpha halys]	XP_014287631	1.73772e-143	66	530
Gene11543_Transcript_14529	---NA---	498	---NA---	---NA---	---NA---	---NA---	---NA---
Gene11544_Transcript_14533	nadh dehydrogenase	1311	gi|646711853|gb|KDR16883.1|MidA-like protein, mitochondrial [Zootermopsis nevadensis]	KDR16883	6.90181e-136	69	385
Gene11545_Transcript_14534	integrator complex subunit 9	729	gi|646710778|gb|KDR16196.1|Integrator complex subunit 9 [Zootermopsis nevadensis]	KDR16196	1.54438e-126	85	243
Gene11546_Transcript_14537	protein fam110b	1302	gi|985389853|ref|XP_015379551.1|PREDICTED: uncharacterized protein LOC107173503 [Diuraphis noxia]	XP_015379551	1.68643e-21	56	205
Gene11547_Transcript_14538	protein sde2 homolog	804	gi|307192556|gb|EFN75744.1|Uncharacterized protein C1orf55-like protein [Harpegnathos saltator]	EFN75744	4.67272e-49	73	175
Gene11548_Transcript_14539	glucoside xylosyltransferase 1	585	gi|328719955|ref|XP_001943688.2|PREDICTED: glucoside xylosyltransferase 1 [Acyrthosiphon pisum]	XP_001943688	6.38637e-86	79	182
Gene11549_Transcript_14541	atypical protein kinase c isoform x2	831	gi|929349348|ref|XP_014102216.1|PREDICTED: uncharacterized protein LOC106626868 [Bactrocera oleae]	XP_014102216	0	96	277
Gene1155_Transcript_1146	protein polybromo-1 isoform x2	399	gi|242010994|ref|XP_002426242.1|predicted protein [Pediculus humanus corporis] >gi|212510305|gb|EEB13504.1| predicted protein [Pediculus humanus corporis]	XP_002426242	3.81753e-22	73	105
Gene11550_Transcript_14542	regulator of telomere elongation helicase 1 partial	1512	gi|985401131|ref|XP_015368271.1|PREDICTED: regulator of telomere elongation helicase 1 homolog, partial [Diuraphis noxia]	XP_015368271	6.34341e-118	61	422
Gene11551_Transcript_14544	cell wall protein dan4-like	2004	gi|985386444|ref|XP_015369758.1|PREDICTED: mucin-5AC-like [Diuraphis noxia]	XP_015369758	0	71	509
Gene11553_Transcript_14545	PREDICTED: uncharacterized protein LOC100572072	507	gi|328711010|ref|XP_003244422.1|PREDICTED: uncharacterized protein LOC100572072 [Acyrthosiphon pisum]	XP_003244422	8.44321e-41	63	162
Gene11554_Transcript_14549	bromodomain adjacent to zinc finger domain protein 1a isoform x2	1413	gi|805820483|ref|XP_012150317.1|PREDICTED: bromodomain adjacent to zinc finger domain protein 1A isoform X1 [Megachile rotundata]	XP_012150317	5.18094e-85	59	489
Gene11556_Transcript_14551	PREDICTED: uncharacterized protein LOC107169781 isoform X1	546	gi|985419240|ref|XP_015375120.1|PREDICTED: uncharacterized protein LOC107169781 isoform X1 [Diuraphis noxia] >gi|985419242|ref|XP_015375121.1| PREDICTED: uncharacterized protein LOC107169781 isoform X1 [Diuraphis noxia]	XP_015375120	9.26582e-11	54	169
Gene11557_Transcript_14552	PREDICTED: uncharacterized protein LOC106665612 isoform X4	2748	gi|939255683|ref|XP_014247605.1|PREDICTED: uncharacterized protein LOC106665612 isoform X4 [Cimex lectularius]	XP_014247605	2.94172e-98	62	394
Gene11558_Transcript_14553	protein scarlet	1953	gi|929347674|ref|XP_014095823.1|PREDICTED: protein scarlet [Bactrocera oleae]	XP_014095823	9.38114e-151	61	623
Gene1156_Transcript_1147	peroxisome biogenesis factor 1 isoform x1	2418	gi|939696499|ref|XP_014292380.1|PREDICTED: peroxisome biogenesis factor 1 isoform X1 [Halyomorpha halys]	XP_014292380	3.44916e-141	57	743
Gene11560_Transcript_14554	udp-glucuronosyltransferase 2b10-like	366	gi|193690721|ref|XP_001948117.1|PREDICTED: UDP-glucuronosyltransferase 2B10-like [Acyrthosiphon pisum]	XP_001948117	5.17736e-14	74	58
Gene11561_Transcript_14556	diacylglycerol o-acyltransferase 1	972	gi|91083363|ref|XP_975142.1|PREDICTED: diacylglycerol O-acyltransferase 1 [Tribolium castaneum] >gi|270007773|gb|EFA04221.1| hypothetical protein TcasGA2_TC014471 [Tribolium castaneum]	XP_975142	6.45686e-148	78	328
Gene11562_Transcript_14557	activated cdc42 kinase 1	1851	gi|646706730|gb|KDR13827.1|Activated CDC42 kinase 1 [Zootermopsis nevadensis]	KDR13827	0	72	619
Gene11564_Transcript_14559	upf0454 protein c12orf49 homolog	399	gi|321477285|gb|EFX88244.1|hypothetical protein DAPPUDRAFT_305537 [Daphnia pulex]	EFX88244	1.15485e-51	80	125
Gene11565_Transcript_14561	dnaj homolog subfamily c member 25 homolog	786	gi|91076686|ref|XP_971385.1|PREDICTED: dnaJ homolog subfamily C member 25 homolog [Tribolium castaneum] >gi|270001878|gb|EEZ98325.1| hypothetical protein TcasGA2_TC000779 [Tribolium castaneum]	XP_971385	6.09596e-61	75	261
Gene11566_Transcript_14562	PREDICTED: nardilysin-like	2784	gi|350424656|ref|XP_003493869.1|PREDICTED: nardilysin-like [Bombus impatiens]	XP_003493869	0	63	895
Gene11568_Transcript_14564	ring finger protein 160	5133	gi|646707348|gb|KDR14154.1|RING finger protein 160 [Zootermopsis nevadensis]	KDR14154	0	48	1808
Gene11569_Transcript_14566	ketol-acid reductoisomerase	618	gi|514031508|gb|AGO28255.1|ketol-acid reductoisomerase [Candidatus Tremblaya phenacola PAVE]	AGO28255	5.85103e-79	84	204
Gene1157_Transcript_1148	neuralized-like protein 4-like protein	1527	gi|861653263|gb|KMQ98945.1|neuralized-like protein 4-like protein [Lasius niger]	KMQ98945	2.70944e-54	47	544
Gene11571_Transcript_14570	zinc finger protein castor homolog 1-like isoform x2	1164	gi|662214670|ref|XP_008481176.1|PREDICTED: zinc finger protein castor homolog 1-like isoform X2 [Diaphorina citri]	XP_008481176	4.78197e-151	71	392
Gene11573_Transcript_14572	dual specificity protein kinase ttk isoform x3	321	gi|972951851|ref|XP_015211014.1|PREDICTED: dual specificity protein kinase TTK isoform X3 [Lepisosteus oculatus]	XP_015211014	1.54726e-27	71	104
Gene11574_Transcript_14574	netrin receptor unc5c isoform x2	468	gi|939267400|ref|XP_014253815.1|PREDICTED: netrin receptor UNC5C isoform X2 [Cimex lectularius]	XP_014253815	2.44233e-35	76	121
Gene11575_Transcript_14575	---NA---	1209	---NA---	---NA---	---NA---	---NA---	---NA---
Gene11576_Transcript_14576	---NA---	1824	---NA---	---NA---	---NA---	---NA---	---NA---
Gene11577_Transcript_14577	voltage-dependent calcium channel type d subunit alpha-1	378	gi|662186241|ref|XP_008481179.1|PREDICTED: voltage-dependent calcium channel type D subunit alpha-1 [Diaphorina citri]	XP_008481179	5.83964e-53	80	125
Gene11578_Transcript_14578	tetratricopeptide repeat protein 14-like protein	1617	gi|646705830|gb|KDR13340.1|Tetratricopeptide repeat protein 14-like protein [Zootermopsis nevadensis]	KDR13340	2.07921e-134	69	454
Gene11580_Transcript_14579	PREDICTED: uncharacterized protein C17orf59 homolog	537	gi|985400319|ref|XP_015367825.1|PREDICTED: uncharacterized protein C17orf59 homolog [Diuraphis noxia] >gi|985400321|ref|XP_015367826.1| PREDICTED: uncharacterized protein C17orf59 homolog [Diuraphis noxia]	XP_015367825	6.95224e-32	83	87
Gene11582_Transcript_14582	adamts-like protein 1 isoform x3	2301	gi|328715229|ref|XP_003245569.1|PREDICTED: ADAMTS-like protein 1 isoform X3 [Acyrthosiphon pisum]	XP_003245569	0	66	736
Gene11584_Transcript_14584	PREDICTED: uncharacterized protein LOC105849458	1752	gi|828231846|ref|XP_012565288.1|PREDICTED: uncharacterized protein LOC105849458 [Hydra vulgaris]	XP_012565288	1.47405e-43	48	564
Gene11585_Transcript_14585	PREDICTED: alpha-N-acetylgalactosaminidase	516	gi|939677802|ref|XP_014284610.1|PREDICTED: alpha-N-acetylgalactosaminidase [Halyomorpha halys] >gi|939677806|ref|XP_014284611.1| PREDICTED: alpha-N-acetylgalactosaminidase [Halyomorpha halys] >gi|939677810|ref|XP_014284612.1| PREDICTED: alpha-N-acetylgalactosaminidase [Halyomorpha halys]	XP_014284610	4.64013e-95	96	160
Gene11587_Transcript_14590	protein szt2-like isoform x4	429	gi|939651623|ref|XP_014274871.1|PREDICTED: protein SZT2-like isoform X4 [Halyomorpha halys]	XP_014274871	2.60413e-26	60	140
Gene11588_Transcript_14593	upf0676 protein isoform x1	492	gi|57869788|gb|AAW57775.1|Parcxpwnx05 [Periplaneta americana]	AAW57775	1.60151e-21	55	149
Gene11589_Transcript_14594	gag-pol polyprotein	687	gi|512933204|ref|XP_004932733.1|PREDICTED: uncharacterized protein LOC101744432 [Bombyx mori]	XP_004932733	6.04141e-47	64	190
Gene1159_Transcript_1150	zinc finger protein 436	1347	gi|985390891|ref|XP_015380126.1|PREDICTED: zinc finger protein 436 [Diuraphis noxia] >gi|985390893|ref|XP_015380127.1| PREDICTED: zinc finger protein 436 [Diuraphis noxia]	XP_015380126	1.01719e-127	62	444
Gene11590_Transcript_14595	---NA---	381	---NA---	---NA---	---NA---	---NA---	---NA---
Gene11591_Transcript_14596	oxoglutarate dehydrogenase	390	gi|170042886|ref|XP_001849140.1|conserved hypothetical protein [Culex quinquefasciatus] >gi|167866314|gb|EDS29697.1| conserved hypothetical protein [Culex quinquefasciatus]	XP_001849140	7.64217e-76	96	130
Gene11593_Transcript_14599	---NA---	672	---NA---	---NA---	---NA---	---NA---	---NA---
Gene11594_Transcript_14600	rab5 gdp gtp exchange factor	1887	gi|646719247|gb|KDR21427.1|Rab5 GDP/GTP exchange factor [Zootermopsis nevadensis]	KDR21427	9.26649e-159	60	652
Gene11595_Transcript_14604	---NA---	648	---NA---	---NA---	---NA---	---NA---	---NA---
Gene11596_Transcript_14606	prokineticin bm8-f-like isoform x2	405	gi|383866293|ref|XP_003708605.1|PREDICTED: astakine-like [Megachile rotundata] >gi|805827010|ref|XP_012153357.1| PREDICTED: astakine-like [Megachile rotundata]	XP_003708605	4.39525e-26	58	123
Gene11597_Transcript_14607	glucose dehydrogenase	1344	gi|646710896|gb|KDR16286.1|Glucose dehydrogenase [acceptor] [Zootermopsis nevadensis]	KDR16286	0	85	448
Gene11599_Transcript_14608	rna exonuclease 4	804	gi|641679227|ref|XP_008188470.1|PREDICTED: RNA exonuclease 4 [Acyrthosiphon pisum] >gi|641679229|ref|XP_008188472.1| PREDICTED: RNA exonuclease 4 [Acyrthosiphon pisum]	XP_008188470	5.53536e-65	67	204
Gene116_Transcript_126	histone h3	906	gi|160331029|ref|XP_001712222.1|h3 [Hemiselmis andersenii] >gi|159765669|gb|ABW97897.1| h3 [Hemiselmis andersenii]	XP_001712222	2.42128e-28	63	136
Gene1160_Transcript_1151	and ph domain-containing protein 6-like	3105	gi|328700485|ref|XP_001945183.2|PREDICTED: FYVE, RhoGEF and PH domain-containing protein 6-like [Acyrthosiphon pisum]	XP_001945183	0	71	671
Gene11601_Transcript_14610	phosphatidylinositol 4-kinase alpha isoform x1	861	gi|817051665|ref|XP_012252238.1|PREDICTED: phosphatidylinositol 4-kinase alpha isoform X1 [Athalia rosae]	XP_012252238	7.87352e-71	65	286
Gene11602_Transcript_14611	tbc1 domain family member 22b isoform x1	1431	gi|985410527|ref|XP_015370715.1|PREDICTED: TBC1 domain family member 22B isoform X1 [Diuraphis noxia]	XP_015370715	0	77	457
Gene11603_Transcript_14613	thap domain-containing protein partial	516	gi|307184017|gb|EFN70574.1|THAP domain-containing protein 9, partial [Camponotus floridanus]	EFN70574	6.20692e-37	63	167
Gene11604_Transcript_14614	protocadherin-15 isoform x2	750	gi|749799235|ref|XP_011153154.1|PREDICTED: protocadherin-15 isoform X1 [Harpegnathos saltator]	XP_011153154	5.94449e-107	82	250
Gene11606_Transcript_14615	protein spire isoform x1	939	gi|939266338|ref|XP_014253245.1|PREDICTED: protein spire isoform X4 [Cimex lectularius]	XP_014253245	3.39228e-107	76	313
Gene11607_Transcript_14616	filamin-b- partial	492	gi|662187851|ref|XP_008487574.1|PREDICTED: filamin-C-like [Diaphorina citri]	XP_008487574	1.54039e-67	78	164
Gene11609_Transcript_14619	sorting nexin-17	1350	gi|646719445|gb|KDR21557.1|Sorting nexin-17 [Zootermopsis nevadensis]	KDR21557	2.33402e-121	64	490
Gene1161_Transcript_1152	protein neuralized	1878	gi|906472435|gb|KNC32573.1|Protein neuralized [Lucilia cuprina]	KNC32573	1.45897e-116	50	692
Gene11611_Transcript_14620	cell cycle checkpoint protein rad1-like	366	gi|328699418|ref|XP_001944533.2|PREDICTED: cell cycle checkpoint protein RAD1-like [Acyrthosiphon pisum]	XP_001944533	4.56254e-42	77	122
Gene11612_Transcript_14621	---NA---	699	---NA---	---NA---	---NA---	---NA---	---NA---
Gene11613_Transcript_14622	zinc finger swim domain-containing protein 8	2646	gi|970903730|ref|XP_015117717.1|PREDICTED: zinc finger SWIM domain-containing protein 8 [Diachasma alloeum] >gi|970903732|ref|XP_015117718.1| PREDICTED: zinc finger SWIM domain-containing protein 8 [Diachasma alloeum]	XP_015117717	2.97026e-59	60	293
Gene11615_Transcript_14623	cold shock domain-containing protein e1	465	gi|936586130|ref|XP_014206710.1|PREDICTED: cold shock domain-containing protein E1 [Copidosoma floridanum] >gi|936586133|ref|XP_014206711.1| PREDICTED: cold shock domain-containing protein E1 [Copidosoma floridanum] >gi|936586136|ref|XP_014206712.1| PREDICTED: cold shock domain-containing protein E1 [Copidosoma floridanum] >gi|936586139|ref|XP_014206714.1| PREDICTED: cold shock domain-containing …	XP_014206710	1.53261e-50	80	142
Gene11616_Transcript_14624	udp-glucuronosyltransferase 2c1-like	519	gi|759050000|ref|XP_011334068.1|PREDICTED: UDP-glucuronosyltransferase 2C1-like [Cerapachys biroi] >gi|759050002|ref|XP_011334069.1| PREDICTED: UDP-glucuronosyltransferase 2C1-like [Cerapachys biroi] >gi|759050004|ref|XP_011334070.1| PREDICTED: UDP-glucuronosyltransferase 2C1-like [Cerapachys biroi] >gi|607363028|gb|EZA57272.1| UDP-glucuronosyltransferase 2B31 [Cerapachys biroi]	XP_011334068	7.22807e-21	55	180
Gene11618_Transcript_14626	PREDICTED: uncharacterized protein LOC100570050	498	gi|328719877|ref|XP_003246888.1|PREDICTED: uncharacterized protein LOC100570050 [Acyrthosiphon pisum]	XP_003246888	4.95217e-12	63	126
Gene11619_Transcript_14628	zinc finger protein partial	1560	gi|646705667|gb|KDR13254.1|hypothetical protein L798_12642, partial [Zootermopsis nevadensis]	KDR13254	2.33769e-15	40	420
Gene1162_Transcript_1153	pantoate--beta-alanine ligase	540	gi|505085716|ref|WP_015272818.1|pantoate--beta-alanine ligase [Liberibacter crescens] >gi|430799720|gb|AGA64391.1| Pantoate--beta-alanine ligase [Liberibacter crescens BT-1] >gi|984743123|gb|AMC12576.1| pantoate--beta-alanine ligase [Liberibacter crescens]	WP_015272818	7.68402e-74	80	179
Gene11621_Transcript_14629	phenoloxidase subunit a3-like	2235	gi|501295054|dbj|BAN20821.1|prophenoloxidase [Riptortus pedestris]	BAN20821	0	77	677
Gene11622_Transcript_14630	sulfotransferase family cytosolic 1b member 1-like	519	gi|641650571|ref|XP_008189786.1|PREDICTED: sulfotransferase-like isoform X1 [Acyrthosiphon pisum] >gi|239790272|dbj|BAH71707.1| ACYPI005632 [Acyrthosiphon pisum]	XP_008189786	1.29774e-72	77	172
Gene11623_Transcript_14631	transmembrane and coiled-coil domains protein 2	1671	gi|646716372|gb|KDR19652.1|Transmembrane and coiled-coil domains protein 1 [Zootermopsis nevadensis]	KDR19652	1.10186e-166	72	577
Gene11624_Transcript_14638	maltase 2-like	618	gi|985420467|ref|XP_015375686.1|PREDICTED: maltase 2-like [Diuraphis noxia]	XP_015375686	5.21217e-81	76	202
Gene11625_Transcript_14648	aael006522- partial	1827	gi|157113626|ref|XP_001652029.1|AAEL006522-PA, partial [Aedes aegypti] >gi|108877675|gb|EAT41900.1| AAEL006522-PA, partial [Aedes aegypti]	XP_001652029	0	88	570
Gene11628_Transcript_14651	uncharacterized protein Dpse_GA19783	384	gi|198455288|ref|XP_001359935.2|uncharacterized protein Dpse_GA19783 [Drosophila pseudoobscura pseudoobscura] >gi|198133181|gb|EAL29087.2| uncharacterized protein Dpse_GA19783 [Drosophila pseudoobscura pseudoobscura]	XP_001359935	1.09777e-07	53	64
Gene11629_Transcript_14652	---NA---	348	---NA---	---NA---	---NA---	---NA---	---NA---
Gene1163_Transcript_1154	PREDICTED: uncharacterized protein LOC100122828 isoform X1	1248	gi|645005591|ref|XP_008217868.1|PREDICTED: uncharacterized protein LOC100122828 isoform X1 [Nasonia vitripennis]	XP_008217868	6.186e-34	51	296
Gene11630_Transcript_14656	transport and golgi organization protein 6 homolog	2499	gi|939256582|ref|XP_014248082.1|PREDICTED: transport and Golgi organization protein 6 homolog [Cimex lectularius]	XP_014248082	5.77031e-76	51	737
Gene11631_Transcript_14657	ribosome biogenesis protein bop1 homolog	471	gi|939258973|ref|XP_014249300.1|PREDICTED: ribosome biogenesis protein BOP1 homolog [Cimex lectularius]	XP_014249300	1.21756e-27	78	82
Gene11633_Transcript_14660	cd109 antigen-like isoform x2	567	gi|985408897|ref|XP_015369821.1|PREDICTED: CD109 antigen-like isoform X2 [Diuraphis noxia]	XP_015369821	6.1008e-57	74	168
Gene11634_Transcript_14661	wd repeat-containing protein 75-like	2109	gi|646719320|gb|KDR21475.1|hypothetical protein L798_03841, partial [Zootermopsis nevadensis]	KDR21475	2.25464e-155	55	709
Gene11635_Transcript_14662	sorbitol dehydrogenase	1074	gi|646717346|gb|KDR20240.1|Sorbitol dehydrogenase [Zootermopsis nevadensis]	KDR20240	1.17619e-88	64	345
Gene11636_Transcript_14663	apolipoprotein d	588	gi|328719924|ref|XP_003246902.1|PREDICTED: apolipoprotein D [Acyrthosiphon pisum] >gi|641674110|ref|XP_008186575.1| PREDICTED: apolipoprotein D [Acyrthosiphon pisum] >gi|641674112|ref|XP_008186576.1| PREDICTED: apolipoprotein D [Acyrthosiphon pisum] >gi|641674114|ref|XP_008186577.1| PREDICTED: apolipoprotein D [Acyrthosiphon pisum]	XP_003246902	7.30157e-48	62	195
Gene11637_Transcript_14664	zinc finger protein 423 isoform x2	3174	gi|642072186|emb|CDQ88330.1|unnamed protein product, partial [Oncorhynchus mykiss]	CDQ88330	1.32007e-08	37	348
Gene11639_Transcript_14667	protein regulator of cytokinesis 1-like isoform x2	1689	gi|641653007|ref|XP_008178623.1|PREDICTED: protein regulator of cytokinesis 1-like isoform X4 [Acyrthosiphon pisum]	XP_008178623	3.005e-59	56	462
Gene1164_Transcript_1155	PREDICTED: uncharacterized protein LOC106663710 isoform X1	1077	gi|939249445|ref|XP_014244248.1|PREDICTED: uncharacterized protein LOC106663710 isoform X1 [Cimex lectularius]	XP_014244248	1.07065e-20	42	333
Gene11640_Transcript_14668	PREDICTED: uncharacterized protein LOC107171329, partial	1494	gi|985423143|ref|XP_015377055.1|PREDICTED: uncharacterized protein LOC107171329, partial [Diuraphis noxia]	XP_015377055	5.27902e-128	66	467
Gene11641_Transcript_14668	PREDICTED: uncharacterized protein LOC100158844 isoform X2	1461	gi|641665319|ref|XP_008183332.1|PREDICTED: uncharacterized protein LOC100158844 isoform X2 [Acyrthosiphon pisum]	XP_008183332	9.05546e-07	47	187
Gene11642_Transcript_14669	PREDICTED: LOW QUALITY PROTEIN: uncharacterized protein LOC106649392	561	gi|936688550|ref|XP_014222253.1|PREDICTED: LOW QUALITY PROTEIN: uncharacterized protein LOC106649392 [Trichogramma pretiosum]	XP_014222253	5.45385e-32	62	158
Gene11643_Transcript_14670	---NA---	531	---NA---	---NA---	---NA---	---NA---	---NA---
Gene11644_Transcript_14672	serine threonine-protein kinase sik2-like	729	gi|939680788|ref|XP_014285547.1|PREDICTED: serine/threonine-protein kinase SIK2-like [Halyomorpha halys]	XP_014285547	1.22493e-06	47	210
Gene11645_Transcript_14674	vesicular glutamate transporter 3-like isoform x1	1473	gi|91093036|ref|XP_970478.1|PREDICTED: vesicular glutamate transporter 3-like isoform X1 [Tribolium castaneum]	XP_970478	5.89919e-85	54	457
Gene11646_Transcript_14679	---NA---	486	---NA---	---NA---	---NA---	---NA---	---NA---
Gene11648_Transcript_14689	ctd small phosphatase-like protein	861	gi|646710828|gb|KDR16246.1|CTD small phosphatase-like protein [Zootermopsis nevadensis]	KDR16246	1.07707e-144	83	286
Gene11649_Transcript_14690	protein ect2 isoform x4	2391	gi|972211237|ref|XP_015188031.1|PREDICTED: protein ECT2 isoform X4 [Polistes dominula]	XP_015188031	0	62	818
Gene1165_Transcript_1156	wd repeat-containing protein 26	843	gi|646713267|gb|KDR17686.1|WD repeat-containing protein 26 [Zootermopsis nevadensis]	KDR17686	2.67145e-161	94	250
Gene11650_Transcript_14692	uncharacterized family 31 glucosidase kiaa1161 isoform x1	2667	gi|939634430|ref|XP_014291851.1|PREDICTED: uncharacterized family 31 glucosidase KIAA1161 isoform X1 [Halyomorpha halys]	XP_014291851	0	75	841
Gene11651_Transcript_14695	uncharacterized protein Dere_GG13386, isoform A	315	gi|194874246|ref|XP_001973368.1|uncharacterized protein Dere_GG13386, isoform A [Drosophila erecta] >gi|190655151|gb|EDV52394.1| uncharacterized protein Dere_GG13386, isoform A [Drosophila erecta]	XP_001973368	2.06715e-28	73	92
Gene11652_Transcript_14697	facilitated trehalose transporter tret1-like	1263	gi|939267418|ref|XP_014253826.1|PREDICTED: facilitated trehalose transporter Tret1-like [Cimex lectularius]	XP_014253826	1.78912e-41	50	400
Gene11653_Transcript_14699	phosphoinositide 3-kinase adapter protein 1 isoform x2	1224	gi|328712403|ref|XP_001943664.2|PREDICTED: phosphoinositide 3-kinase adapter protein 1 isoform X2 [Acyrthosiphon pisum] >gi|641665759|ref|XP_008183494.1| PREDICTED: phosphoinositide 3-kinase adapter protein 1 isoform X2 [Acyrthosiphon pisum]	XP_001943664	3.28889e-138	76	400
Gene11654_Transcript_14700	dna repair protein rad50 isoform x1	672	gi|939694141|ref|XP_014291152.1|PREDICTED: DNA repair protein RAD50 isoform X1 [Halyomorpha halys]	XP_014291152	5.07008e-74	71	228
Gene11655_Transcript_14702	PREDICTED: synembryn	1578	gi|985410073|ref|XP_015370465.1|PREDICTED: synembryn [Diuraphis noxia] >gi|985410075|ref|XP_015370466.1| PREDICTED: synembryn [Diuraphis noxia] >gi|985410077|ref|XP_015370467.1| PREDICTED: synembryn [Diuraphis noxia] >gi|985410079|ref|XP_015370468.1| PREDICTED: synembryn [Diuraphis noxia]	XP_015370465	5.17063e-159	70	513
Gene11656_Transcript_14703	xenotropic and polytropic retrovirus receptor 1	762	gi|952542392|gb|KRT86679.1|hypothetical protein AMK59_107, partial [Oryctes borbonicus]	KRT86679	4.82098e-88	74	218
Gene11657_Transcript_14704	btb poz domain-containing protein 2	1245	gi|646722249|gb|KDR23301.1|BTB/POZ domain-containing protein 2 [Zootermopsis nevadensis]	KDR23301	6.27032e-66	56	349
Gene11658_Transcript_14706	loss of heterozygosity 12 chromosomal region 1 protein homolog isoform x1	801	gi|939270156|ref|XP_014255287.1|PREDICTED: loss of heterozygosity 12 chromosomal region 1 protein homolog isoform X1 [Cimex lectularius] >gi|939270158|ref|XP_014255288.1| PREDICTED: loss of heterozygosity 12 chromosomal region 1 protein homolog isoform X1 [Cimex lectularius]	XP_014255287	2.56409e-75	63	275
Gene11659_Transcript_14709	phosphate-regulating neutral endopeptidase	732	gi|546681066|gb|ERL91222.1|hypothetical protein D910_08559 [Dendroctonus ponderosae]	ERL91222	7.52756e-19	55	153
Gene1166_Transcript_1157	ubiquitin carboxyl-terminal hydrolase 10	3105	gi|646718915|gb|KDR21218.1|Ubiquitin carboxyl-terminal hydrolase 10 [Zootermopsis nevadensis]	KDR21218	1.91306e-134	69	440
Gene11660_Transcript_14712	t family of potassium channels protein 7-like	774	gi|926613385|ref|XP_013771700.1|PREDICTED: TWiK family of potassium channels protein 7-like [Limulus polyphemus]	XP_013771700	6.70079e-17	48	220
Gene11661_Transcript_14713	---NA---	444	---NA---	---NA---	---NA---	---NA---	---NA---
Gene11663_Transcript_14717	inhibitor of growth protein 3 isoform x2	447	gi|939676753|ref|XP_014284235.1|PREDICTED: inhibitor of growth protein 3 isoform X2 [Halyomorpha halys]	XP_014284235	1.68758e-33	84	69
Gene11664_Transcript_14719	serine threonine-protein kinase lmtk3- partial	1098	gi|662218186|ref|XP_008483108.1|PREDICTED: serine/threonine-protein kinase LMTK3-like, partial [Diaphorina citri]	XP_008483108	6.87578e-85	71	259
Gene11665_Transcript_14721	out at first protein	582	gi|156554024|ref|XP_001603817.1|PREDICTED: out at first protein [Nasonia vitripennis]	XP_001603817	2.14868e-67	76	181
Gene11666_Transcript_14724	citron rho-interacting kinase	3486	gi|328722043|ref|XP_001943480.2|PREDICTED: citron Rho-interacting kinase [Acyrthosiphon pisum]	XP_001943480	2.17631e-56	49	839
Gene11667_Transcript_14726	---NA---	480	---NA---	---NA---	---NA---	---NA---	---NA---
Gene11668_Transcript_14729	actin-binding protein ipp	1842	gi|646701607|gb|KDR11261.1|Actin-binding protein IPP [Zootermopsis nevadensis]	KDR11261	0	79	594
Gene11670_Transcript_14735	zinc finger protein 3 homolog isoform x2	549	gi|985409613|ref|XP_015370211.1|PREDICTED: zinc finger protein 3 homolog isoform X2 [Diuraphis noxia]	XP_015370211	6.32541e-36	63	138
Gene11671_Transcript_14736	cyclin-dependent kinase inhibitor 1c	636	gi|746872750|ref|XP_011067654.1|PREDICTED: cyclin-dependent kinase inhibitor 1C [Acromyrmex echinatior] >gi|332016414|gb|EGI57327.1| hypothetical protein G5I_14798 [Acromyrmex echinatior]	XP_011067654	3.57206e-14	59	76
Gene11672_Transcript_14738	rabankyrin-5 isoform x2	3177	gi|985397460|ref|XP_015366277.1|PREDICTED: rabankyrin-5 isoform X2 [Diuraphis noxia]	XP_015366277	0	79	1062
Gene11673_Transcript_14740	fatty acyl- reductase 1-like isoform x2	1584	gi|641659237|ref|XP_008181016.1|PREDICTED: fatty acyl-CoA reductase 1-like isoform X2 [Acyrthosiphon pisum]	XP_008181016	1.71909e-159	66	517
Gene11674_Transcript_14741	protein alpha isoform	453	gi|817058452|ref|XP_012250688.1|PREDICTED: uncharacterized protein LOC105682992 isoform X1 [Athalia rosae]	XP_012250688	4.67377e-19	75	62
Gene11675_Transcript_14742	tbc1 domain family member 16	2073	gi|766924427|ref|XP_011494057.1|PREDICTED: TBC1 domain family member 16 [Ceratosolen solmsi marchali]	XP_011494057	3.60806e-162	57	698
Gene11676_Transcript_14749	protein wntless	1593	gi|662212760|ref|XP_008480132.1|PREDICTED: protein wntless [Diaphorina citri]	XP_008480132	0	79	498
Gene11677_Transcript_14750	flocculation protein flo11	558	gi|328711762|ref|XP_001944330.2|PREDICTED: flocculation protein FLO11 [Acyrthosiphon pisum]	XP_001944330	1.01494e-98	83	189
Gene11678_Transcript_14751	PREDICTED: uncharacterized protein LOC105849458	1668	gi|828231846|ref|XP_012565288.1|PREDICTED: uncharacterized protein LOC105849458 [Hydra vulgaris]	XP_012565288	2.28192e-31	48	518
Gene11679_Transcript_14752	---NA---	663	---NA---	---NA---	---NA---	---NA---	---NA---
Gene11680_Transcript_14757	dna replication licensing factor mcm9	1566	gi|646722538|gb|KDR23496.1|DNA replication licensing factor MCM9 [Zootermopsis nevadensis]	KDR23496	0	79	505
Gene11681_Transcript_14758	fatty acyl- hydrolase medium chain-like	942	gi|939259605|ref|XP_014249629.1|PREDICTED: fatty acyl-CoA hydrolase precursor, medium chain-like [Cimex lectularius]	XP_014249629	4.57962e-74	66	276
Gene11682_Transcript_14759	---NA---	693	---NA---	---NA---	---NA---	---NA---	---NA---
Gene11683_Transcript_14763	phd finger and cxxc domain-containing protein cg17446-like isoform 1	1518	gi|66514025|ref|XP_394738.2|PREDICTED: PHD finger and CXXC domain-containing protein CG17446-like isoform 1 [Apis mellifera]	XP_394738	0	72	498
Gene11685_Transcript_14764	superoxide dismutase	624	gi|808727094|gb|AGZ94900.2|Cu-Zn superoxide dismutase [Clarias batrachus]	AGZ94900	1.21179e-53	74	146
Gene11687_Transcript_14767	PREDICTED: uncharacterized protein LOC105849458	597	gi|828231846|ref|XP_012565288.1|PREDICTED: uncharacterized protein LOC105849458 [Hydra vulgaris]	XP_012565288	6.48327e-25	62	156
Gene11688_Transcript_14770	---NA---	312	---NA---	---NA---	---NA---	---NA---	---NA---
Gene11689_Transcript_14771	longitudinals lacking isoforms a b d l-like isoform x44	324	gi|985395893|ref|XP_015365419.1|PREDICTED: longitudinals lacking protein, isoforms A/B/D/L-like isoform X44 [Diuraphis noxia]	XP_015365419	4.39742e-14	68	76
Gene1169_Transcript_1158	twitchin isoform x1	13776	gi|641663197|ref|XP_008182546.1|PREDICTED: twitchin isoform X1 [Acyrthosiphon pisum]	XP_008182546	0	80	3826
Gene11690_Transcript_14772	PREDICTED: uncharacterized protein LOC105672153 isoform X1	2850	gi|815803220|ref|XP_012222306.1|PREDICTED: uncharacterized protein LOC105672153 isoform X1 [Linepithema humile]	XP_012222306	0	62	966
Gene11693_Transcript_14774	---NA---	357	---NA---	---NA---	---NA---	---NA---	---NA---
Gene11694_Transcript_14779	---NA---	384	---NA---	---NA---	---NA---	---NA---	---NA---
Gene11695_Transcript_14781	protein kinase	615	gi|270003267|gb|EEZ99714.1|hypothetical protein TcasGA2_TC002475 [Tribolium castaneum]	EEZ99714	3.3886e-124	90	204
Gene11696_Transcript_14783	myosin-iiib-like isoform x3	594	gi|936699331|ref|XP_014227641.1|PREDICTED: myosin-IIIb-like isoform X3 [Trichogramma pretiosum] >gi|936699333|ref|XP_014227642.1| PREDICTED: myosin-IIIb-like isoform X3 [Trichogramma pretiosum]	XP_014227641	1.11283e-07	88	43
Gene11697_Transcript_14787	---NA---	300	---NA---	---NA---	---NA---	---NA---	---NA---
Gene11698_Transcript_14789	---NA---	378	---NA---	---NA---	---NA---	---NA---	---NA---
Gene11699_Transcript_14793	transcription factor ap-2	360	gi|662183041|ref|XP_008468019.1|PREDICTED: transcription factor AP-2-epsilon [Diaphorina citri]	XP_008468019	1.81827e-40	77	119
Gene117_Transcript_128	agap011578-pa-like protein	744	gi|970880186|ref|XP_015110348.1|PREDICTED: uncharacterized protein LOC107036725 [Diachasma alloeum]	XP_015110348	9.68358e-19	46	230
Gene11700_Transcript_14794	d-beta-hydroxybutyrate mitochondrial	672	gi|646721219|gb|KDR22689.1|hypothetical protein L798_12823, partial [Zootermopsis nevadensis]	KDR22689	2.27292e-62	67	194
Gene11701_Transcript_14795	PREDICTED: uncharacterized protein LOC105564813 isoform X3	1926	gi|795059582|ref|XP_011872894.1|PREDICTED: uncharacterized protein LOC105564813 isoform X3 [Vollenhovia emeryi]	XP_011872894	1.75001e-08	70	60
Gene11702_Transcript_14796	single-strand selective monofunctional uracil dna glycosylase	546	gi|985391431|ref|XP_015380421.1|PREDICTED: single-strand selective monofunctional uracil DNA glycosylase [Diuraphis noxia] >gi|985391433|ref|XP_015380422.1| PREDICTED: single-strand selective monofunctional uracil DNA glycosylase [Diuraphis noxia] >gi|985391435|ref|XP_015380423.1| PREDICTED: single-strand selective monofunctional uracil DNA glycosylase [Diuraphis noxia] >gi|985391437|ref|XP_01538…	XP_015380421	1.89696e-49	71	173
Gene11703_Transcript_14796	trna-specific adenosine deaminase 2	483	gi|915656000|gb|KOC59699.1|tRNA-specific adenosine deaminase 2 [Habropoda laboriosa]	KOC59699	8.99736e-54	73	152
Gene11704_Transcript_14798	matrix metalloproteinase-14 isoform x2	597	gi|943955037|ref|XP_014360479.1|PREDICTED: matrix metalloproteinase-14 isoform X2 [Papilio machaon]	XP_014360479	1.92009e-33	64	140
Gene11705_Transcript_14799	transient receptor potential channel pyrexia-like	2928	gi|985385795|ref|XP_015366173.1|PREDICTED: transient receptor potential channel pyrexia-like [Diuraphis noxia]	XP_015366173	5.93102e-97	57	558
Gene11706_Transcript_14800	proline-rich transmembrane protein 4 isoform x1	879	gi|662183567|ref|XP_008488173.1|PREDICTED: proline-rich transmembrane protein 4 isoform X1 [Diaphorina citri]	XP_008488173	2.01036e-61	73	199
Gene11707_Transcript_14801	PREDICTED: uncharacterized protein LOC105199862, partial	1095	gi|751224211|ref|XP_011165435.1|PREDICTED: uncharacterized protein LOC105199862, partial [Solenopsis invicta]	XP_011165435	8.06981e-11	54	151
Gene11708_Transcript_14802	thap domain-containing protein 5-like isoform x1	561	gi|658883892|ref|XP_008424759.1|PREDICTED: THAP domain-containing protein 5-like isoform X2 [Poecilia reticulata]	XP_008424759	6.30764e-14	55	109
Gene11709_Transcript_14803	structural maintenance of chromosomes protein 5-like	705	gi|907728716|ref|XP_013114154.1|PREDICTED: structural maintenance of chromosomes protein 5-like [Stomoxys calcitrans]	XP_013114154	2.71065e-42	58	230
Gene11711_Transcript_14807	thioredoxin domain containing 14	825	gi|157131114|ref|XP_001655808.1|AAEL011995-PA [Aedes aegypti] >gi|108871651|gb|EAT35876.1| AAEL011995-PA [Aedes aegypti]	XP_001655808	4.11288e-117	76	275
Gene11712_Transcript_14810	mitochondrial pyruvate carrier 2-like	366	gi|985387665|ref|XP_015376075.1|PREDICTED: mitochondrial pyruvate carrier 2-like [Diuraphis noxia]	XP_015376075	3.56235e-56	86	114
Gene11713_Transcript_14811	transmembrane protein 41b isoform x2	765	gi|939651903|ref|XP_014274972.1|PREDICTED: transmembrane protein 41B [Halyomorpha halys]	XP_014274972	7.05789e-77	80	194
Gene11714_Transcript_14814	serine threonine-protein kinase	558	gi|939664508|ref|XP_014279742.1|PREDICTED: putative serine/threonine-protein kinase F31E3.2 [Halyomorpha halys] >gi|939664511|ref|XP_014279743.1| PREDICTED: putative serine/threonine-protein kinase F31E3.2 [Halyomorpha halys]	XP_014279742	1.45648e-24	67	114
Gene11715_Transcript_14815	---NA---	324	---NA---	---NA---	---NA---	---NA---	---NA---
Gene11716_Transcript_14818	---NA---	597	---NA---	---NA---	---NA---	---NA---	---NA---
Gene11717_Transcript_14819	PREDICTED: uncharacterized protein LOC100169350	525	gi|193603603|ref|XP_001952145.1|PREDICTED: uncharacterized protein LOC100169350 [Acyrthosiphon pisum]	XP_001952145	1.91675e-43	63	171
Gene11718_Transcript_14822	fibroblast growth factor receptor substrate 2	954	gi|939628160|ref|XP_014270239.1|PREDICTED: fibroblast growth factor receptor substrate 2 [Halyomorpha halys]	XP_014270239	2.43787e-36	52	322
Gene11720_Transcript_14825	ras-gef domain-containing family member 1b- partial	921	gi|662202793|ref|XP_008474706.1|PREDICTED: ras-GEF domain-containing family member 1B-like, partial [Diaphorina citri]	XP_008474706	1.161e-90	75	246
Gene11721_Transcript_14827	band -like protein 5 isoform x1	507	gi|328719285|ref|XP_003246718.1|PREDICTED: band 4.1-like protein 5 isoform X1 [Acyrthosiphon pisum]	XP_003246718	1.12698e-07	47	170
Gene11722_Transcript_14829	cytochrome p450 4v2	489	gi|541040492|gb|ERG79957.1|hypothetical protein ASU_12704 [Ascaris suum]	ERG79957	2.65116e-10	65	81
Gene11724_Transcript_14830	molybdenum cofactor synthesis low xanthine dehydrogenase	582	gi|24209680|gb|AAL87446.1|molybdenum cofactor synthesis/low xanthine dehydrogenase [Drosophila melanogaster]	AAL87446	7.35578e-46	74	163
Gene11725_Transcript_14832	---NA---	924	---NA---	---NA---	---NA---	---NA---	---NA---
Gene11727_Transcript_14834	serine threonine-protein kinase wnk	2049	gi|675366783|gb|KFM59685.1|hypothetical protein X975_13894, partial [Stegodyphus mimosarum]	KFM59685	1.43598e-12	69	92
Gene11730_Transcript_14847	---NA---	432	---NA---	---NA---	---NA---	---NA---	---NA---
Gene11731_Transcript_14849	PREDICTED: uncharacterized protein LOC106789570	639	gi|954570443|ref|XP_014609391.1|PREDICTED: uncharacterized protein LOC106789570 [Polistes canadensis] >gi|954570445|ref|XP_014609393.1| PREDICTED: uncharacterized protein LOC106789570 [Polistes canadensis] >gi|954570447|ref|XP_014609394.1| PREDICTED: uncharacterized protein LOC106789570 [Polistes canadensis]	XP_014609391	8.90703e-15	51	194
Gene11733_Transcript_14853	lactoylglutathione lyase	618	gi|195431184|ref|XP_002063628.1|uncharacterized protein Dwil_GK22016 [Drosophila willistoni] >gi|194159713|gb|EDW74614.1| uncharacterized protein Dwil_GK22016 [Drosophila willistoni]	XP_002063628	1.99739e-86	84	173
Gene11734_Transcript_14857	protein pf14_0175 isoform x1	549	gi|662219156|ref|XP_008483644.1|PREDICTED: glioma tumor suppressor candidate region gene 1 protein-like, partial [Diaphorina citri]	XP_008483644	3.81263e-14	76	51
Gene11735_Transcript_14860	homeodomain-interacting protein kinase 2 isoform x1	555	gi|985390666|ref|XP_015380005.1|PREDICTED: homeodomain-interacting protein kinase 2 isoform X2 [Diuraphis noxia]	XP_015380005	2.01806e-65	76	195
Gene11736_Transcript_14862	low quality protein: ectopic p granules protein 5 homolog	867	gi|815808551|ref|XP_012225114.1|PREDICTED: LOW QUALITY PROTEIN: ectopic P granules protein 5 homolog [Linepithema humile]	XP_012225114	2.13161e-70	66	289
Gene11737_Transcript_14866	translation elongation factor partial	690	gi|633981914|gb|KDE00097.1|putative translation elongation factor G, partial [Bordetella bronchiseptica SBL-F6116]	KDE00097	5.82404e-110	82	228
Gene11738_Transcript_14866	30s ribosomal protein s7	468	gi|514031609|gb|AGO28356.1|30S ribosomal subunit protein S7 [Candidatus Tremblaya phenacola PAVE]	AGO28356	2.01277e-56	76	156
Gene11739_Transcript_14867	facilitated trehalose transporter tret1-like	1326	gi|939267418|ref|XP_014253826.1|PREDICTED: facilitated trehalose transporter Tret1-like [Cimex lectularius]	XP_014253826	2.25464e-53	49	426
Gene11740_Transcript_14868	vacuolar protein sorting-associated protein 13d-like	660	gi|662211753|ref|XP_008479579.1|PREDICTED: vacuolar protein sorting-associated protein 13D-like [Diaphorina citri]	XP_008479579	6.64015e-41	61	213
Gene11741_Transcript_14869	---NA---	873	---NA---	---NA---	---NA---	---NA---	---NA---
Gene11742_Transcript_14870	protein prenyltransferase alpha subunit repeat-containing protein 1	711	gi|646724193|gb|KDR24528.1|Protein prenyltransferase alpha subunit repeat-containing protein 1 [Zootermopsis nevadensis]	KDR24528	1.58671e-36	56	236
Gene11743_Transcript_14873	protein mms22-like	744	gi|985398969|ref|XP_015367083.1|PREDICTED: protein MMS22-like [Diuraphis noxia]	XP_015367083	7.49346e-26	53	232
Gene11744_Transcript_14875	brain tumor isoform x3	483	gi|939265705|ref|XP_014252909.1|PREDICTED: brain tumor protein-like [Cimex lectularius] >gi|939265707|ref|XP_014252910.1| PREDICTED: brain tumor protein-like [Cimex lectularius] >gi|939265709|ref|XP_014252911.1| PREDICTED: brain tumor protein-like [Cimex lectularius] >gi|939265711|ref|XP_014252912.1| PREDICTED: brain tumor protein-like [Cimex lectularius]	XP_014252909	1.37727e-69	84	159
Gene11746_Transcript_14876	---NA---	2175	---NA---	---NA---	---NA---	---NA---	---NA---
Gene11747_Transcript_14877	udp-glucuronosyltransferase partial	687	gi|646721423|gb|KDR22771.1|UDP-glucuronosyltransferase 2C1, partial [Zootermopsis nevadensis]	KDR22771	9.51836e-62	63	226
Gene11748_Transcript_14879	---NA---	327	---NA---	---NA---	---NA---	---NA---	---NA---
Gene11749_Transcript_14882	---NA---	684	---NA---	---NA---	---NA---	---NA---	---NA---
Gene11750_Transcript_14883	---NA---	615	---NA---	---NA---	---NA---	---NA---	---NA---
Gene11751_Transcript_14884	potassium voltage-gated channel subfamily kqt member 1 isoform x2	384	gi|939243217|ref|XP_014240909.1|PREDICTED: potassium voltage-gated channel subfamily KQT member 1 isoform X2 [Cimex lectularius]	XP_014240909	2.6139e-34	71	130
Gene11752_Transcript_14885	metastasis suppressor protein 1 isoform x1	1335	gi|939270362|ref|XP_014255400.1|PREDICTED: metastasis suppressor protein 1 isoform X1 [Cimex lectularius]	XP_014255400	3.08193e-53	53	445
Gene11753_Transcript_14886	flavin-containing monooxygenase fmo gs-ox-like partial	441	gi|675372273|gb|KFM65175.1|Flavin-containing monooxygenase FMO GS-OX-like 2, partial [Stegodyphus mimosarum]	KFM65175	2.69995e-14	56	122
Gene11754_Transcript_14888	nephrin isoform x2	969	gi|939260395|ref|XP_014250051.1|PREDICTED: nephrin isoform X2 [Cimex lectularius]	XP_014250051	4.8921e-86	67	287
Gene11755_Transcript_14888	nephrin isoform x1	612	gi|939260393|ref|XP_014250050.1|PREDICTED: nephrin isoform X1 [Cimex lectularius]	XP_014250050	1.77964e-42	63	221
Gene11757_Transcript_14892	---NA---	417	---NA---	---NA---	---NA---	---NA---	---NA---
Gene11758_Transcript_14895	zinc finger protein 2 homolog isoform x1	1188	gi|985409611|ref|XP_015370210.1|PREDICTED: zinc finger protein 2 homolog isoform X1 [Diuraphis noxia]	XP_015370210	1.17644e-43	60	198
Gene11761_Transcript_14897	---NA---	324	---NA---	---NA---	---NA---	---NA---	---NA---
Gene11762_Transcript_14899	PREDICTED: uncharacterized protein LOC106461199	492	gi|926622154|ref|XP_013776450.1|PREDICTED: uncharacterized protein LOC106461199 [Limulus polyphemus]	XP_013776450	1.58258e-12	52	167
Gene11763_Transcript_14901	glutathione synthetase	357	gi|646702446|gb|KDR11658.1|Glutathione synthetase [Zootermopsis nevadensis]	KDR11658	2.24336e-38	77	109
Gene11764_Transcript_14902	---NA---	492	---NA---	---NA---	---NA---	---NA---	---NA---
Gene11765_Transcript_14909	taf6-like rna polymerase ii p300 cbp-associated factor-associated factor 65 kda subunit 6l isoform x2	423	gi|939272745|ref|XP_014256676.1|PREDICTED: TAF6-like RNA polymerase II p300/CBP-associated factor-associated factor 65 kDa subunit 6L isoform X2 [Cimex lectularius]	XP_014256676	1.25269e-15	55	142
Gene11766_Transcript_14912	---NA---	375	---NA---	---NA---	---NA---	---NA---	---NA---
Gene11767_Transcript_14914	adenylate cyclase type 6-like isoform x1	840	gi|939693257|ref|XP_014290684.1|PREDICTED: adenylate cyclase type 6-like isoform X1 [Halyomorpha halys]	XP_014290684	1.97494e-146	89	263
Gene11768_Transcript_14915	9-o-acetyl-n-acetylneuraminate esterase	1092	gi|818619553|gb|KKS67859.1|hypothetical protein UV38_C0003G0086 [candidate division TM6 bacterium GW2011_GWE2_42_60]	KKS67859	1.57463e-17	46	339
Gene11769_Transcript_14915	---NA---	300	---NA---	---NA---	---NA---	---NA---	---NA---
Gene11770_Transcript_14919	hemocytin-like protein	333	gi|478263610|gb|ENN81916.1|hypothetical protein YQE_01628, partial [Dendroctonus ponderosae]	ENN81916	2.79046e-32	66	111
Gene11771_Transcript_14923	PREDICTED: uncharacterized protein LOC106665101 isoform X1	2073	gi|939254179|ref|XP_014246788.1|PREDICTED: uncharacterized protein LOC106665101 isoform X1 [Cimex lectularius]	XP_014246788	1.20805e-160	57	724
Gene11773_Transcript_14924	maguk p55 subfamily member 6	1344	gi|985409475|ref|XP_015370136.1|PREDICTED: MAGUK p55 subfamily member 6 [Diuraphis noxia]	XP_015370136	0	88	444
Gene11774_Transcript_14937	inorganic phosphate cotransporter	1122	gi|193634134|ref|XP_001946711.1|PREDICTED: putative inorganic phosphate cotransporter [Acyrthosiphon pisum]	XP_001946711	3.94963e-49	51	333
Gene11775_Transcript_14939	---NA---	564	---NA---	---NA---	---NA---	---NA---	---NA---
Gene11777_Transcript_14939	---NA---	429	---NA---	---NA---	---NA---	---NA---	---NA---
Gene11778_Transcript_14940	PREDICTED: uncharacterized protein LOC100570863	1578	gi|328721003|ref|XP_003247184.1|PREDICTED: uncharacterized protein LOC100570863 [Acyrthosiphon pisum]	XP_003247184	2.27908e-36	46	536
Gene11779_Transcript_14941	huntingtin-interacting protein k	369	gi|939694995|ref|XP_014291585.1|PREDICTED: huntingtin-interacting protein K [Halyomorpha halys]	XP_014291585	1.46691e-30	77	118
Gene11780_Transcript_14942	f-box lrr-repeat protein 6	1335	gi|985385502|ref|XP_015364531.1|PREDICTED: F-box/LRR-repeat protein 6 [Diuraphis noxia]	XP_015364531	1.29917e-06	81	53
Gene11781_Transcript_14944	---NA---	405	---NA---	---NA---	---NA---	---NA---	---NA---
Gene11782_Transcript_14945	rna binding protein	339	gi|952530824|gb|KRT83885.1|RNA binding protein [Oryctes borbonicus]	KRT83885	2.15986e-25	96	57
Gene11783_Transcript_14946	esterase e4- partial	933	gi|985425437|ref|XP_015378182.1|PREDICTED: esterase E4-like, partial [Diuraphis noxia]	XP_015378182	9.50033e-21	44	313
Gene11784_Transcript_14948	echinoderm microtubule-associated cg42247 isoform x1	933	gi|642935070|ref|XP_008197871.1|PREDICTED: echinoderm microtubule-associated protein-like CG42247 [Tribolium castaneum]	XP_008197871	0	93	303
Gene11785_Transcript_14950	---NA---	318	---NA---	---NA---	---NA---	---NA---	---NA---
Gene11787_Transcript_14954	adenosylmethionine-8-amino-7-oxononanoate aminotransferase	558	gi|526124647|gb|AGR65713.1|adenosylmethionine-8-amino-7-oxononanoate transaminase [Planococcus citri]	AGR65713	1.10708e-92	84	186
Gene11788_Transcript_14955	elongation factor tu	1191	gi|514031607|gb|AGO28354.1|elongation factor Tu [Candidatus Tremblaya phenacola PAVE]	AGO28354	0	91	396
Gene11789_Transcript_14955	elongation factor g	1128	gi|646858024|ref|WP_025601726.1|elongation factor G [Burkholderia sp. WSM2230]	WP_025601726	1.57017e-174	82	370
Gene1179_Transcript_1160	---NA---	471	---NA---	---NA---	---NA---	---NA---	---NA---
Gene11792_Transcript_14957	sex combs reduced	549	gi|270065291|gb|ACZ60640.1|sex combs reduced [Oncopeltus fasciatus]	ACZ60640	1.96372e-75	100	109
Gene11793_Transcript_14959	zinc finger protein rotund-like isoform x3	912	gi|939258871|ref|XP_014249248.1|PREDICTED: zinc finger protein rotund-like isoform X3 [Cimex lectularius]	XP_014249248	6.27485e-117	69	336
Gene11795_Transcript_14965	---NA---	1284	---NA---	---NA---	---NA---	---NA---	---NA---
Gene11797_Transcript_14971	coiled-coil domain-containing protein 102a	1443	gi|939234116|ref|XP_014243545.1|PREDICTED: coiled-coil domain-containing protein 102A [Cimex lectularius] >gi|939234118|ref|XP_014243554.1| PREDICTED: coiled-coil domain-containing protein 102A [Cimex lectularius]	XP_014243545	4.10372e-145	71	478
Gene11799_Transcript_14973	dna repair and recombination protein rad54- partial	972	gi|662208695|ref|XP_008477911.1|PREDICTED: DNA repair and recombination protein RAD54-like, partial [Diaphorina citri]	XP_008477911	3.3866e-175	89	292
Gene1180_Transcript_1161	protein transport protein sec24c	1995	gi|646707365|gb|KDR14171.1|Protein transport protein Sec24C [Zootermopsis nevadensis]	KDR14171	0	81	665
Gene11800_Transcript_14973	dna repair and recombination protein rad54- partial	501	gi|662208695|ref|XP_008477911.1|PREDICTED: DNA repair and recombination protein RAD54-like, partial [Diaphorina citri]	XP_008477911	3.05094e-82	89	156
Gene11801_Transcript_14977	PREDICTED: glucosylceramidase-like	507	gi|961122051|ref|XP_014782853.1|PREDICTED: glucosylceramidase-like [Octopus bimaculoides] >gi|961122054|ref|XP_014782855.1| PREDICTED: glucosylceramidase-like [Octopus bimaculoides] >gi|918299106|gb|KOF73820.1| hypothetical protein OCBIM_22037260mg [Octopus bimaculoides]	XP_014782853	1.28314e-39	63	168
Gene11802_Transcript_14986	esterase 1	1071	gi|84095050|dbj|BAE66715.1|carboxylesterase [Aphis gossypii]	BAE66715	5.3375e-87	69	262
Gene11803_Transcript_14986	esterase fe4-like isoform x1	594	gi|985418638|ref|XP_015374787.1|PREDICTED: esterase FE4-like isoform X1 [Diuraphis noxia]	XP_015374787	3.87992e-18	53	160
Gene11804_Transcript_14989	PREDICTED: uncharacterized protein LOC105701092 isoform X4	597	gi|817213449|ref|XP_012282951.1|PREDICTED: uncharacterized protein LOC105701092 isoform X4 [Orussus abietinus]	XP_012282951	9.78424e-12	49	161
Gene11805_Transcript_14990	hypothetical protein AMK59_2398	486	gi|952538704|gb|KRT84835.1|hypothetical protein AMK59_2398 [Oryctes borbonicus]	KRT84835	1.13409e-38	65	166
Gene11806_Transcript_14993	maltase a3-like	1008	gi|328719875|ref|XP_003246887.1|PREDICTED: maltase 2-like [Acyrthosiphon pisum]	XP_003246887	1.27471e-92	57	342
Gene11807_Transcript_14994	---NA---	642	---NA---	---NA---	---NA---	---NA---	---NA---
Gene11808_Transcript_15000	---NA---	669	---NA---	---NA---	---NA---	---NA---	---NA---
Gene1181_Transcript_1162	zinc finger cw-type pwwp domain protein 1-like	705	gi|913298936|ref|XP_013194388.1|PREDICTED: zinc finger CW-type PWWP domain protein 1-like [Amyelois transitella]	XP_013194388	1.20997e-16	60	118
Gene11810_Transcript_15003	chromatin target of prmt1 protein isoform x4	873	gi|699689663|ref|XP_009888736.1|PREDICTED: chromatin target of PRMT1 protein isoform X4 [Charadrius vociferus]	XP_009888736	1.07574e-09	59	108
Gene11813_Transcript_15013	protein fam107b isoform x2	492	gi|239790055|dbj|BAH71613.1|ACYPI006634 [Acyrthosiphon pisum]	BAH71613	1.2982e-29	77	123
Gene11814_Transcript_15014	tubulin beta-2 chain	336	gi|576697224|gb|EUB60769.1|Tubulin beta-2 chain [Echinococcus granulosus]	EUB60769	2.40233e-58	92	70
Gene11815_Transcript_15015	mitochondrial inner membrane protease subunit 1 isoform x1	429	gi|321458870|gb|EFX69931.1|hypothetical protein DAPPUDRAFT_300640 [Daphnia pulex]	EFX69931	1.27182e-49	75	132
Gene11816_Transcript_15016	n-alpha-acetyltransferase 10	552	gi|242010533|ref|XP_002426020.1|N-terminal acetyltransferase complex Ard1 subunit, putative [Pediculus humanus corporis] >gi|212510022|gb|EEB13282.1| N-terminal acetyltransferase complex Ard1 subunit, putative [Pediculus humanus corporis]	XP_002426020	4.29155e-97	97	147
Gene11817_Transcript_15018	cysteine dioxygenase	690	gi|157116039|ref|XP_001658352.1|AAEL007416-PA [Aedes aegypti] >gi|108876652|gb|EAT40877.1| AAEL007416-PA [Aedes aegypti]	XP_001658352	5.42699e-90	74	217
Gene11818_Transcript_15022	magnesium transporter nipa2	1047	gi|907652070|ref|XP_013102310.1|PREDICTED: magnesium transporter NIPA2 [Stomoxys calcitrans]	XP_013102310	1.22027e-125	80	328
Gene11819_Transcript_15027	tar dna-binding protein 43-like	369	gi|391331401|ref|XP_003740135.1|PREDICTED: TAR DNA-binding protein 43-like [Metaseiulus occidentalis]	XP_003740135	1.15494e-25	86	75
Gene11820_Transcript_15028	ubiquitin-conjugating enzyme e2-17 kda isoform x2	456	gi|240849434|ref|NP_001155754.1|ubiquitin-conjugating enzyme rad6-like [Acyrthosiphon pisum] >gi|239790650|dbj|BAH71873.1| ACYPI008318 [Acyrthosiphon pisum]	NP_001155754	1.64711e-107	99	151
Gene11821_Transcript_15029	moesin ezrin radixin 1-like protein isoform 1	1704	gi|972988218|gb|ALX00076.1|moesin ezrin radixin 1-like protein isoform 1 [Melanoplus sanguinipes]	ALX00076	0	94	567
Gene11822_Transcript_15030	---NA---	2865	---NA---	---NA---	---NA---	---NA---	---NA---
Gene11823_Transcript_15031	venom protease-like	477	gi|270008147|gb|EFA04595.1|serine protease P140 [Tribolium castaneum]	EFA04595	3.03925e-19	57	137
Gene11824_Transcript_15034	---NA---	1167	---NA---	---NA---	---NA---	---NA---	---NA---
Gene11826_Transcript_15035	---NA---	306	---NA---	---NA---	---NA---	---NA---	---NA---
Gene11827_Transcript_15036	protein d2-like	660	gi|801394008|ref|XP_012058165.1|PREDICTED: protein D2-like [Atta cephalotes]	XP_012058165	2.28489e-30	53	206
Gene11828_Transcript_15037	d-tyrosyl-trna deacylase 1	324	gi|970913117|ref|XP_015122854.1|PREDICTED: D-tyrosyl-tRNA(Tyr) deacylase 1 isoform X1 [Diachasma alloeum]	XP_015122854	6.55422e-38	74	107
Gene11829_Transcript_15039	gametocyte specific factor partial	759	gi|313759926|gb|ADR79274.1|gametocyte specific factor 1, partial [Brachionus ibericus]	ADR79274	2.72721e-07	64	57
Gene1183_Transcript_1164	exportin-1	1824	gi|646708209|gb|KDR14611.1|Exportin-1 [Zootermopsis nevadensis]	KDR14611	0	91	607
Gene11830_Transcript_15040	far upstream element-binding protein 3 isoform x2	654	gi|954552113|ref|XP_014599496.1|PREDICTED: far upstream element-binding protein 3 isoform X2 [Polistes canadensis]	XP_014599496	3.11364e-19	58	124
Gene11832_Transcript_15041	polyglutamine-binding protein 1	633	gi|646698745|gb|KDR09757.1|Polyglutamine-binding protein 1 [Zootermopsis nevadensis]	KDR09757	2.07793e-54	67	203
Gene11836_Transcript_15043	uncharacterized family 31 glucosidase kiaa1161-like	765	gi|641658209|ref|XP_008180638.1|PREDICTED: uncharacterized family 31 glucosidase KIAA1161-like [Acyrthosiphon pisum]	XP_008180638	8.70402e-77	72	214
Gene11837_Transcript_15044	sodium potassium-transporting atpase subunit beta-1-interacting protein isoform x3	1275	gi|662209566|ref|XP_008478391.1|PREDICTED: uncharacterized protein LOC103515240 [Diaphorina citri]	XP_008478391	7.2698e-62	47	498
Gene11839_Transcript_15046	---NA---	354	---NA---	---NA---	---NA---	---NA---	---NA---
Gene11840_Transcript_15047	cytochrome p450 4c1-like	705	gi|641655471|ref|XP_008179606.1|PREDICTED: cytochrome P450 4C1-like [Acyrthosiphon pisum]	XP_008179606	3.30824e-40	56	245
Gene11841_Transcript_15048	---NA---	699	---NA---	---NA---	---NA---	---NA---	---NA---
Gene11843_Transcript_15049	---NA---	378	---NA---	---NA---	---NA---	---NA---	---NA---
Gene11844_Transcript_15052	spindle and kinetochore-associated protein 1-like	837	gi|985385767|ref|XP_015366008.1|PREDICTED: spindle and kinetochore-associated protein 1-like [Diuraphis noxia]	XP_015366008	1.3949e-29	53	290
Gene11845_Transcript_15054	e3 ubiquitin-protein ligase ring1-like	1062	gi|939661123|ref|XP_014278405.1|PREDICTED: E3 ubiquitin-protein ligase RING1 [Halyomorpha halys]	XP_014278405	2.77899e-146	73	370
Gene11846_Transcript_15055	proactivator polypeptide-like	447	gi|871243797|ref|XP_012940045.1|PREDICTED: uncharacterized protein LOC101860584 [Aplysia californica]	XP_012940045	1.94803e-12	51	152
Gene11847_Transcript_15056	endophilin-b1 isoform x7	588	gi|646721175|gb|KDR22645.1|hypothetical protein L798_12778, partial [Zootermopsis nevadensis]	KDR22645	9.67948e-107	92	184
Gene11848_Transcript_15057	chromatin-remodeling complex atpase chain iswi-like	3033	gi|954571337|ref|XP_014609868.1|PREDICTED: chromatin-remodeling complex ATPase chain Iswi-like [Polistes canadensis]	XP_014609868	0	92	936
Gene11849_Transcript_15058	heat shock protein	339	gi|699979694|gb|AIU47023.1|heat shock protein [Phenacoccus solenopsis]	AIU47023	2.02457e-68	98	113
Gene1185_Transcript_1166	---NA---	531	---NA---	---NA---	---NA---	---NA---	---NA---
Gene11850_Transcript_15059	---NA---	711	---NA---	---NA---	---NA---	---NA---	---NA---
Gene11852_Transcript_15060	tfiih basal transcription factor complex helicase subunit	2274	gi|646705724|gb|KDR13283.1|TFIIH basal transcription factor complex helicase subunit [Zootermopsis nevadensis]	KDR13283	0	91	750
Gene11853_Transcript_15061	PREDICTED: cyclin-G2	537	gi|383849559|ref|XP_003700412.1|PREDICTED: cyclin-G2 [Megachile rotundata] >gi|805762155|ref|XP_012154199.1| PREDICTED: cyclin-G2 [Megachile rotundata]	XP_003700412	1.62359e-45	69	153
Gene11854_Transcript_15063	---NA---	600	---NA---	---NA---	---NA---	---NA---	---NA---
Gene11855_Transcript_15064	hypothetical protein L798_13355	3468	gi|646722790|gb|KDR23665.1|hypothetical protein L798_13355 [Zootermopsis nevadensis]	KDR23665	2.06553e-19	92	55
Gene11858_Transcript_15066	acetyl- acetyltransferase	351	gi|526117802|ref|NP_001267862.1|acetyl-CoA acetyltransferase [Bombus terrestris] >gi|385258402|gb|AFI55097.1| acetyl-CoA acetyltransferase [Bombus terrestris]	NP_001267862	4.12438e-46	84	116
Gene11859_Transcript_15068	---NA---	531	---NA---	---NA---	---NA---	---NA---	---NA---
Gene1186_Transcript_1167	unconventional myosin-xviiia isoform x7	1065	gi|805818777|ref|XP_012149552.1|PREDICTED: unconventional myosin-XVIIIa isoform X7 [Megachile rotundata]	XP_012149552	4.24713e-96	79	334
Gene11861_Transcript_15069	calcineurin-like phosphoesterase	549	gi|952520426|gb|KRT80818.1|Calcineurin-like phosphoesterase [Oryctes borbonicus]	KRT80818	4.90618e-101	96	155
Gene11862_Transcript_15070	---NA---	339	---NA---	---NA---	---NA---	---NA---	---NA---
Gene11863_Transcript_15071	mitochondrial glutamate carrier protein	489	gi|568258551|gb|ETN66666.1|mitochondrial glutamate carrier protein [Anopheles darlingi]	ETN66666	9.93379e-82	84	158
Gene11864_Transcript_15072	sugar phosphate exchanger 2 isoform x2	390	gi|968083831|ref|XP_002062931.2|uncharacterized protein Dwil_GK21661 [Drosophila willistoni] >gi|946580987|gb|EDW73917.2| uncharacterized protein Dwil_GK21661 [Drosophila willistoni]	XP_002062931	3.66156e-29	66	133
Gene11865_Transcript_15073	---NA---	603	---NA---	---NA---	---NA---	---NA---	---NA---
Gene11866_Transcript_15074	---NA---	1008	---NA---	---NA---	---NA---	---NA---	---NA---
Gene11867_Transcript_15076	wd repeat domain phosphoinositide-interacting protein 2 isoform x2	468	gi|644992047|ref|XP_008202760.1|PREDICTED: WD repeat domain phosphoinositide-interacting protein 2 isoform X2 [Nasonia vitripennis]	XP_008202760	9.77351e-75	90	156
Gene11868_Transcript_15078	hypothetical protein	360	gi|740723587|ref|WP_038508873.1|hypothetical protein [Amycolatopsis japonica] >gi|667679489|gb|AIG74105.1| Hypothetical protein AJAP_05930 [Amycolatopsis japonica]	WP_038508873	2.28519e-09	51	89
Gene11869_Transcript_15079	nadh dehydrogenase 1 alpha 5-like protein	333	gi|121543827|gb|ABM55578.1|NADH dehydrogenase (ubiquinone) 1 alpha subcomplex, 5-like protein [Maconellicoccus hirsutus]	ABM55578	1.56629e-54	87	110
Gene11871_Transcript_15081	---NA---	345	---NA---	---NA---	---NA---	---NA---	---NA---
Gene11872_Transcript_15082	multidrug resistance-associated protein 1 isoform x2	1002	gi|641659047|ref|XP_008180937.1|PREDICTED: multidrug resistance-associated protein 1 isoform X2 [Acyrthosiphon pisum]	XP_008180937	3.23029e-37	53	360
Gene11873_Transcript_15084	---NA---	528	---NA---	---NA---	---NA---	---NA---	---NA---
Gene11875_Transcript_15091	methionyl-trna cytoplasmic	762	gi|646708548|gb|KDR14813.1|Methionyl-tRNA synthetase, cytoplasmic [Zootermopsis nevadensis]	KDR14813	3.27591e-30	53	212
Gene11876_Transcript_15092	---NA---	723	---NA---	---NA---	---NA---	---NA---	---NA---
Gene11877_Transcript_15093	hypothetical protein L798_03332	1065	gi|646719801|gb|KDR21787.1|hypothetical protein L798_03332 [Zootermopsis nevadensis]	KDR21787	4.79834e-53	64	252
Gene11879_Transcript_15094	gtp:amp phosphotransferase mitochondrial	369	gi|512951754|ref|XP_004838294.1|PREDICTED: GTP:AMP phosphotransferase AK3, mitochondrial [Heterocephalus glaber]	XP_004838294	5.59889e-36	73	114
Gene1188_Transcript_1168	---NA---	810	---NA---	---NA---	---NA---	---NA---	---NA---
Gene11880_Transcript_15095	esterase fe4-like	1068	gi|985398390|ref|XP_015366765.1|PREDICTED: esterase FE4-like [Diuraphis noxia]	XP_015366765	1.8157e-85	65	347
Gene11881_Transcript_15097	deoxynucleotidyltransferase terminal-interacting protein 2	516	gi|646713196|gb|KDR17654.1|Deoxynucleotidyltransferase terminal-interacting protein 2 [Zootermopsis nevadensis]	KDR17654	3.31359e-51	81	142
Gene11882_Transcript_15098	nucleolar protein 16	480	gi|189235480|ref|XP_967613.2|PREDICTED: nucleolar protein 16 [Tribolium castaneum] >gi|270003065|gb|EEZ99512.1| hypothetical protein TcasGA2_TC000093 [Tribolium castaneum]	XP_967613	9.24151e-28	59	168
Gene11883_Transcript_15099	PREDICTED: uncharacterized protein LOC106663910 isoform X2	495	gi|939250167|ref|XP_014244633.1|PREDICTED: uncharacterized protein LOC106663910 isoform X2 [Cimex lectularius]	XP_014244633	2.30886e-08	74	54
Gene11885_Transcript_15103	2-oxoisovalerate dehydrogenase subunit mitochondrial	1086	gi|350536741|ref|NP_001233071.1|uncharacterized protein LOC100165320 [Acyrthosiphon pisum] >gi|239799289|dbj|BAH70573.1| ACYPI006277 [Acyrthosiphon pisum]	NP_001233071	0	86	346
Gene11886_Transcript_15105	glycosylphosphatidylinositol anchor attachment 1 protein	570	gi|328719360|ref|XP_001951259.2|PREDICTED: glycosylphosphatidylinositol anchor attachment 1 protein [Acyrthosiphon pisum]	XP_001951259	6.73532e-62	71	189
Gene11887_Transcript_15106	PREDICTED: uncharacterized protein LOC103309246	2925	gi|641662879|ref|XP_008182420.1|PREDICTED: uncharacterized protein LOC103309246 [Acyrthosiphon pisum]	XP_008182420	2.45801e-37	52	329
Gene11888_Transcript_15107	---NA---	612	---NA---	---NA---	---NA---	---NA---	---NA---
Gene11889_Transcript_15109	tho complex subunit 7 homolog	642	gi|646710108|gb|KDR15728.1|THO complex subunit 7-like protein [Zootermopsis nevadensis]	KDR15728	2.37938e-41	79	181
Gene1189_Transcript_1169	myosin 1 light chain-like protein	471	gi|121543987|gb|ABM55658.1|myosin 1 light chain-like protein [Maconellicoccus hirsutus]	ABM55658	3.20636e-83	94	156
Gene11890_Transcript_15110	dynamin-like 120 kda mitochondrial isoform x1	1425	gi|936680450|ref|XP_014237029.1|PREDICTED: dynamin-like 120 kDa protein, mitochondrial isoform X1 [Trichogramma pretiosum]	XP_014237029	0	82	476
Gene11891_Transcript_15112	atp-dependent rna helicase ddx17	1092	gi|646713056|gb|KDR17557.1|putative ATP-dependent RNA helicase DDX17 [Zootermopsis nevadensis]	KDR17557	1.80693e-169	82	342
Gene11893_Transcript_15116	resistance to inhibitors of cholinesterase protein 3 isoform x4	447	gi|939272176|ref|XP_014256370.1|PREDICTED: resistance to inhibitors of cholinesterase protein 3 isoform X4 [Cimex lectularius]	XP_014256370	1.03338e-16	51	153
Gene11894_Transcript_15117	dead-box helicase dbp80	1002	gi|646714912|gb|KDR18709.1|DEAD-box helicase Dbp80 [Zootermopsis nevadensis]	KDR18709	8.10464e-135	86	258
Gene11896_Transcript_15124	tubulointerstitial nephritis antigen-like isoform x2	1002	gi|328712819|ref|XP_001942906.2|PREDICTED: tubulointerstitial nephritis antigen-like isoform X2 [Acyrthosiphon pisum] >gi|328712821|ref|XP_003244911.1| PREDICTED: tubulointerstitial nephritis antigen-like isoform X2 [Acyrthosiphon pisum]	XP_001942906	5.6845e-128	71	323
Gene11897_Transcript_15126	---NA---	516	---NA---	---NA---	---NA---	---NA---	---NA---
Gene11898_Transcript_15129	rna polymerase-associated protein ctr9-like protein	3174	gi|646710088|gb|KDR15708.1|RNA polymerase-associated protein CTR9-like protein [Zootermopsis nevadensis]	KDR15708	0	87	909
Gene119_Transcript_130	---NA---	576	---NA---	---NA---	---NA---	---NA---	---NA---
Gene1190_Transcript_1170	max-like protein x	705	gi|985409707|ref|XP_015370262.1|PREDICTED: max-like protein X [Diuraphis noxia] >gi|985409709|ref|XP_015370263.1| PREDICTED: max-like protein X [Diuraphis noxia]	XP_015370262	2.76243e-97	86	188
Gene11902_Transcript_15131	dual specificity mitogen-activated protein kinase kinase dsor1	1185	gi|939250061|ref|XP_014244579.1|PREDICTED: dual specificity mitogen-activated protein kinase kinase dSOR1 [Cimex lectularius]	XP_014244579	0	87	402
Gene11903_Transcript_15132	phd finger protein 12	2094	gi|195555989|ref|XP_002077182.1|GD24366 [Drosophila simulans] >gi|194202404|gb|EDX15980.1| GD24366 [Drosophila simulans]	XP_002077182	4.73458e-34	54	211
Gene11905_Transcript_15133	inositol-3-phosphate synthase 1-a-like	531	gi|662211435|ref|XP_008479404.1|PREDICTED: inositol-3-phosphate synthase 1-A-like [Diaphorina citri]	XP_008479404	1.27004e-56	81	137
Gene11906_Transcript_15135	---NA---	321	---NA---	---NA---	---NA---	---NA---	---NA---
Gene11907_Transcript_15136	molybdenum cofactor sulfurase	360	gi|646689254|gb|KDR06527.1|Molybdenum cofactor sulfurase [Zootermopsis nevadensis]	KDR06527	1.86658e-49	80	119
Gene11908_Transcript_15140	heat shock protein	1038	gi|699979708|gb|AIU47030.1|heat shock protein [Phenacoccus solenopsis]	AIU47030	0	100	345
Gene11909_Transcript_15141	---NA---	909	---NA---	---NA---	---NA---	---NA---	---NA---
Gene1191_Transcript_1171	tyrosine-protein kinase fps85d isoform x3	1131	gi|328712627|ref|XP_003244865.1|PREDICTED: tyrosine-protein kinase Fps85D isoform X3 [Acyrthosiphon pisum]	XP_003244865	0	88	376
Gene11910_Transcript_15142	---NA---	1308	---NA---	---NA---	---NA---	---NA---	---NA---
Gene11912_Transcript_15143	odorant binding protein 1	378	gi|972308042|gb|ALV87597.1|odorant binding protein 1 [Drosicha corpulenta]	ALV87597	3.3332e-60	90	122
Gene11913_Transcript_15144	cytochrome c oxidase assembly factor 7 homolog	699	gi|985394404|ref|XP_015364600.1|PREDICTED: cytochrome c oxidase assembly factor 7 homolog [Diuraphis noxia]	XP_015364600	7.84907e-63	67	232
Gene11914_Transcript_15145	PREDICTED: uncharacterized protein LOC105150044	660	gi|746860599|ref|XP_011061148.1|PREDICTED: uncharacterized protein LOC105150044 [Acromyrmex echinatior]	XP_011061148	4.47843e-08	48	205
Gene11915_Transcript_15146	nuclear transcription factor y subunit gamma-like	888	gi|817052611|ref|XP_012257327.1|PREDICTED: nuclear transcription factor Y subunit gamma-like [Athalia rosae]	XP_012257327	9.67375e-84	70	284
Gene11916_Transcript_15148	peroxisomal -2-hydroxy-acid oxidase glo1 isoform x2	432	gi|939665914|ref|XP_014280233.1|PREDICTED: peroxisomal (S)-2-hydroxy-acid oxidase GLO1 isoform X2 [Halyomorpha halys]	XP_014280233	4.38608e-59	85	132
Gene11917_Transcript_15149	---NA---	360	---NA---	---NA---	---NA---	---NA---	---NA---
Gene11918_Transcript_15150	dehydrogenase reductase sdr family protein 7-like	489	gi|915669344|gb|KOC70882.1|Dehydrogenase/reductase SDR family protein 7-like [Habropoda laboriosa]	KOC70882	5.79207e-41	66	153
Gene11919_Transcript_15151	phosphorylated adaptor for rna export	561	gi|357621740|gb|EHJ73471.1|putative Phosphorylated adaptor for RNA export [Danaus plexippus]	EHJ73471	3.04652e-20	67	103
Gene11920_Transcript_15152	---NA---	975	---NA---	---NA---	---NA---	---NA---	---NA---
Gene11921_Transcript_15153	trifunctional nucleotide phosphoesterase protein isoform x2	462	gi|641658576|ref|XP_008180765.1|PREDICTED: protein 5NUC [Acyrthosiphon pisum]	XP_008180765	1.28932e-71	84	158
Gene11922_Transcript_15155	inactive hydroxysteroid dehydrogenase-like protein 1	765	gi|939691084|ref|XP_014289551.1|PREDICTED: inactive hydroxysteroid dehydrogenase-like protein 1 [Halyomorpha halys]	XP_014289551	1.22836e-126	77	268
Gene11923_Transcript_15156	PREDICTED: uncharacterized protein LOC100161596	1509	gi|328712222|ref|XP_001948172.2|PREDICTED: uncharacterized protein LOC100161596 [Acyrthosiphon pisum]	XP_001948172	6.56891e-90	54	530
Gene11924_Transcript_15157	---NA---	969	---NA---	---NA---	---NA---	---NA---	---NA---
Gene11925_Transcript_15158	e3 ubiquitin-protein ligase hectd1 isoform x13	738	gi|939255269|ref|XP_014247381.1|PREDICTED: E3 ubiquitin-protein ligase HECTD1 isoform X13 [Cimex lectularius]	XP_014247381	2.96527e-122	86	246
Gene11927_Transcript_15161	ubx domain-containing protein 1	585	gi|751442315|ref|XP_011195795.1|PREDICTED: UBX domain-containing protein 1 [Bactrocera cucurbitae] >gi|751442317|ref|XP_011195796.1| PREDICTED: UBX domain-containing protein 1 [Bactrocera cucurbitae]	XP_011195795	4.10027e-27	74	207
Gene11929_Transcript_15162	mitogen-activated protein kinase kinase kinase kinase 5 isoform x6	1212	gi|951527096|ref|XP_014467698.1|PREDICTED: mitogen-activated protein kinase kinase kinase kinase 5 isoform X6 [Dinoponera quadriceps]	XP_014467698	0	83	413
Gene1193_Transcript_1172	calpain-7-like isoform x1	2448	gi|646694344|gb|KDR07957.1|Calpain-7 [Zootermopsis nevadensis]	KDR07957	0	75	831
Gene11930_Transcript_15163	meiosis arrest female protein 1 homolog isoform x1	504	gi|815825574|ref|XP_012234167.1|PREDICTED: meiosis arrest female protein 1 homolog isoform X1 [Linepithema humile]	XP_012234167	5.90592e-13	84	45
Gene11931_Transcript_15165	isopentenyl-diphosphate delta-isomerase 1-like isoform x2	636	gi|985419529|ref|XP_015375278.1|PREDICTED: isopentenyl-diphosphate Delta-isomerase 1-like isoform X2 [Diuraphis noxia] >gi|985419532|ref|XP_015375279.1| PREDICTED: isopentenyl-diphosphate Delta-isomerase 1-like isoform X2 [Diuraphis noxia] >gi|985419534|ref|XP_015375280.1| PREDICTED: isopentenyl-diphosphate Delta-isomerase 1-like isoform X2 [Diuraphis noxia] >gi|985419537|ref|XP_015375281.1| PRED…	XP_015375278	2.58251e-74	72	205
Gene11932_Transcript_15169	---NA---	708	---NA---	---NA---	---NA---	---NA---	---NA---
Gene11934_Transcript_15171	fk506-binding protein 5-like	3234	gi|662193435|ref|XP_008469627.1|PREDICTED: FK506-binding protein 5-like [Diaphorina citri]	XP_008469627	3.42198e-47	58	308
Gene11935_Transcript_15173	exosome complex exonuclease	810	gi|242022077|ref|XP_002431468.1|Exosome complex exonuclease RRP42, putative [Pediculus humanus corporis] >gi|212516756|gb|EEB18730.1| Exosome complex exonuclease RRP42, putative [Pediculus humanus corporis]	XP_002431468	1.27326e-97	73	271
Gene11936_Transcript_15174	protein shifted-like	1014	gi|939652422|ref|XP_014275159.1|PREDICTED: protein shifted-like [Halyomorpha halys]	XP_014275159	5.92444e-174	84	322
Gene11938_Transcript_15175	PREDICTED: uncharacterized protein LOC107167264 isoform X2	981	gi|985412406|ref|XP_015371715.1|PREDICTED: uncharacterized protein LOC107167264 isoform X2 [Diuraphis noxia]	XP_015371715	1.75831e-94	66	316
Gene11939_Transcript_15177	---NA---	693	---NA---	---NA---	---NA---	---NA---	---NA---
Gene1194_Transcript_1173	low quality protein: baculoviral iap repeat-containing protein 6	9516	gi|766921527|ref|XP_011505286.1|PREDICTED: LOW QUALITY PROTEIN: baculoviral IAP repeat-containing protein 6 [Ceratosolen solmsi marchali]	XP_011505286	0	55	3142
Gene11940_Transcript_15178	secreted salivary gland	591	gi|242002392|ref|XP_002435839.1|secreted salivary gland peptide, putative [Ixodes scapularis] >gi|215499175|gb|EEC08669.1| secreted salivary gland peptide, putative [Ixodes scapularis]	XP_002435839	8.24722e-23	55	193
Gene11941_Transcript_15179	branched-chain-amino-acid cytosolic	1059	gi|526124687|gb|AGR65731.1|branched chain amino-acid aminotransferase [Planococcus citri]	AGR65731	0	84	350
Gene11942_Transcript_15180	orotidine 5 -phosphate decarboxylase	582	gi|979428981|ref|WP_059323536.1|orotidine 5'-phosphate decarboxylase [Elizabethkingia genomosp. 4] >gi|975852582|gb|KUY30932.1| orotidine 5'-phosphate decarboxylase [Elizabethkingia genomosp. 4]	WP_059323536	1.19382e-59	76	187
Gene11943_Transcript_15181	igf2 mrna binding	723	gi|501296180|dbj|BAN20954.1|igf2 mRNA binding protein, putative [Riptortus pedestris]	BAN20954	8.44026e-72	70	231
Gene11944_Transcript_15182	extracellular regulated map kinase	1086	gi|528323948|gb|AGS38337.1|ERK [Litopenaeus vannamei]	AGS38337	0	94	353
Gene11945_Transcript_15183	rna-binding protein 25-like isoform x1	336	gi|662202114|ref|XP_008474338.1|PREDICTED: RNA-binding protein 25-like isoform X1 [Diaphorina citri] >gi|662202116|ref|XP_008474339.1| PREDICTED: RNA-binding protein 25-like isoform X2 [Diaphorina citri]	XP_008474338	1.32167e-13	87	41
Gene11946_Transcript_15184	ankyrin repeat and fibronectin type-iii domain-containing protein 1 isoform x5	513	gi|939243227|ref|XP_014240914.1|PREDICTED: ankyrin repeat and fibronectin type-III domain-containing protein 1 isoform X5 [Cimex lectularius]	XP_014240914	1.09384e-39	65	178
Gene11947_Transcript_15186	---NA---	447	---NA---	---NA---	---NA---	---NA---	---NA---
Gene11948_Transcript_15187	39s ribosomal protein mitochondrial	396	gi|913315372|ref|XP_013188569.1|PREDICTED: 39S ribosomal protein L52, mitochondrial [Amyelois transitella]	XP_013188569	5.84952e-22	60	122
Gene11949_Transcript_15190	---NA---	531	---NA---	---NA---	---NA---	---NA---	---NA---
Gene11950_Transcript_15191	zinc finger protein 883-like	780	gi|328712506|ref|XP_001943897.2|PREDICTED: zinc finger protein 708-like [Acyrthosiphon pisum]	XP_001943897	2.59555e-83	66	261
Gene11951_Transcript_15193	---NA---	462	---NA---	---NA---	---NA---	---NA---	---NA---
Gene11952_Transcript_15194	probable ubiquitin carboxyl-terminal hydrolase faf-x	489	gi|861634905|gb|KMQ91405.1|ubiquitin carboxyl-terminal hydrolase faf-x [Lasius niger]	KMQ91405	2.02148e-14	68	102
Gene11953_Transcript_15197	---NA---	417	---NA---	---NA---	---NA---	---NA---	---NA---
Gene11954_Transcript_15198	palmitoyl-protein thioesterase 1	903	gi|939641190|ref|XP_014271223.1|PREDICTED: palmitoyl-protein thioesterase 1 [Halyomorpha halys]	XP_014271223	1.80795e-140	78	299
Gene11955_Transcript_15199	protein eyes shut	513	gi|328700379|ref|XP_001944803.2|PREDICTED: tenascin-X [Acyrthosiphon pisum]	XP_001944803	7.28422e-71	83	156
Gene11956_Transcript_15200	e3 ubiquitin-protein ligase ubr3 isoform x3	1809	gi|939245348|ref|XP_014242046.1|PREDICTED: E3 ubiquitin-protein ligase UBR3 isoform X3 [Cimex lectularius]	XP_014242046	7.33742e-106	69	421
Gene11957_Transcript_15201	seryl-trna cytoplasmic	888	gi|646720428|gb|KDR22167.1|Seryl-tRNA synthetase, cytoplasmic [Zootermopsis nevadensis]	KDR22167	2.12017e-69	60	313
Gene11958_Transcript_15202	PREDICTED: uncharacterized protein LOC106662779	669	gi|939246361|ref|XP_014242583.1|PREDICTED: uncharacterized protein LOC106662779 [Cimex lectularius]	XP_014242583	7.0669e-71	76	172
Gene11959_Transcript_15205	---NA---	1074	---NA---	---NA---	---NA---	---NA---	---NA---
Gene11960_Transcript_15206	---NA---	531	---NA---	---NA---	---NA---	---NA---	---NA---
Gene11961_Transcript_15207	---NA---	402	---NA---	---NA---	---NA---	---NA---	---NA---
Gene11963_Transcript_15209	microtubule-associated serine threonine-protein kinase 3 isoform x2	918	gi|985417651|ref|XP_015374278.1|PREDICTED: microtubule-associated serine/threonine-protein kinase 3 isoform X2 [Diuraphis noxia]	XP_015374278	4.48048e-85	72	301
Gene11965_Transcript_15210	nf-kappa-b-repressing factor	303	gi|915659292|gb|KOC62277.1|NF-kappa-B-repressing factor [Habropoda laboriosa]	KOC62277	7.90157e-43	87	101
Gene11966_Transcript_15212	probable serine incorporator	1353	gi|939642879|ref|XP_014271825.1|PREDICTED: probable serine incorporator [Halyomorpha halys]	XP_014271825	8.86969e-178	79	462
Gene11968_Transcript_15213	uracil phosphoribosyltransferase	645	gi|665789650|ref|XP_008560472.1|PREDICTED: uracil phosphoribosyltransferase homolog [Microplitis demolitor]	XP_008560472	9.16905e-128	93	205
Gene1197_Transcript_1174	---NA---	402	---NA---	---NA---	---NA---	---NA---	---NA---
Gene11970_Transcript_15214	dnaj-like protein 60	390	gi|939246527|ref|XP_014242674.1|PREDICTED: dnaJ-like protein 60 [Cimex lectularius]	XP_014242674	1.30491e-19	65	96
Gene11971_Transcript_15215	serine threonine-protein kinase	663	gi|913326898|ref|XP_013194881.1|PREDICTED: putative serine/threonine-protein kinase F31E3.2 [Amyelois transitella]	XP_013194881	4.03881e-75	68	226
Gene11972_Transcript_15216	atp-dependent rna helicase ddx54	1887	gi|328708487|ref|XP_003243704.1|PREDICTED: ATP-dependent RNA helicase DDX54-like [Acyrthosiphon pisum]	XP_003243704	0	79	597
Gene11973_Transcript_15217	wd repeat-containing protein 74	327	gi|662186648|ref|XP_008483197.1|PREDICTED: WD repeat-containing protein 74 [Diaphorina citri]	XP_008483197	4.58317e-09	58	109
Gene11974_Transcript_15218	n-6 adenine-specific dna methyltransferase 2	642	gi|242023394|ref|XP_002432119.1|conserved hypothetical protein [Pediculus humanus corporis] >gi|212517493|gb|EEB19381.1| conserved hypothetical protein [Pediculus humanus corporis]	XP_002432119	8.18305e-61	65	206
Gene11975_Transcript_15219	homeodomain transcription factor	876	gi|646708434|gb|KDR14746.1|Putative homeodomain transcription factor [Zootermopsis nevadensis]	KDR14746	1.56701e-27	68	141
Gene11976_Transcript_15220	---NA---	594	---NA---	---NA---	---NA---	---NA---	---NA---
Gene11977_Transcript_15221	---NA---	303	---NA---	---NA---	---NA---	---NA---	---NA---
Gene11978_Transcript_15222	---NA---	486	---NA---	---NA---	---NA---	---NA---	---NA---
Gene11979_Transcript_15223	tigger transposable element-derived protein 6-like partial	1362	gi|943953012|ref|XP_014359384.1|PREDICTED: uncharacterized protein LOC106711553 [Papilio machaon]	XP_014359384	1.50305e-69	54	452
Gene1198_Transcript_1176	low quality protein: titin-like	1353	gi|501300898|dbj|BAN21695.1|conserved hypothetical protein, partial [Riptortus pedestris]	BAN21695	7.22193e-32	63	158
Gene11980_Transcript_15224	protein lap4 isoform x7	1032	gi|939265141|ref|XP_014252602.1|PREDICTED: protein lap4 isoform X7 [Cimex lectularius]	XP_014252602	9.09491e-62	64	348
Gene11981_Transcript_15225	PREDICTED: coronin-6	1311	gi|939662143|ref|XP_014278804.1|PREDICTED: coronin-6 [Halyomorpha halys] >gi|939662145|ref|XP_014278805.1| PREDICTED: coronin-6 [Halyomorpha halys]	XP_014278804	0	92	415
Gene11982_Transcript_15226	chitin binding peritrophin-	918	gi|780581714|gb|AJZ68821.1|obstructor B [Locusta migratoria]	AJZ68821	6.27689e-131	83	262
Gene11984_Transcript_15227	polypeptide n-acetylgalactosaminyltransferase partial	840	gi|985419885|ref|XP_015375442.1|PREDICTED: putative polypeptide N-acetylgalactosaminyltransferase 9, partial [Diuraphis noxia]	XP_015375442	4.5557e-101	68	297
Gene11985_Transcript_15228	transient receptor potential cation channel protein painless	2859	gi|985395454|ref|XP_015365177.1|PREDICTED: LOW QUALITY PROTEIN: transient receptor potential cation channel protein painless [Diuraphis noxia]	XP_015365177	0	58	934
Gene11986_Transcript_15229	complement component 1 q subcomponent-binding mitochondrial	780	gi|646704293|gb|KDR12558.1|Complement component 1 Q subcomponent-binding protein, mitochondrial [Zootermopsis nevadensis]	KDR12558	1.53737e-68	62	277
Gene11987_Transcript_15231	sodium potassium-transporting atpase subunit beta-2-like	978	gi|193654811|ref|XP_001950178.1|PREDICTED: sodium/potassium-transporting ATPase subunit beta-2-like [Acyrthosiphon pisum]	XP_001950178	2.06947e-101	64	325
Gene11989_Transcript_15232	serine carboxypeptidase cpvl	1167	gi|646698118|gb|KDR09452.1|putative serine carboxypeptidase CPVL [Zootermopsis nevadensis]	KDR09452	2.47616e-101	65	375
Gene1199_Transcript_1177	venom carboxylesterase-6	1110	gi|124487682|gb|ABN11929.1|juvenile hormone esterase-like protein [Maconellicoccus hirsutus]	ABN11929	9.96791e-151	76	359
Gene11990_Transcript_15235	aspartyl asparaginyl beta-	372	gi|642940340|ref|XP_008190806.1|PREDICTED: aspartyl/asparaginyl beta-hydroxylase isoform X2 [Tribolium castaneum]	XP_008190806	3.69128e-61	85	117
Gene11991_Transcript_15237	cdc42 homolog	576	gi|939636247|ref|XP_014294148.1|PREDICTED: cdc42 homolog [Halyomorpha halys] >gi|939636250|ref|XP_014294150.1| PREDICTED: cdc42 homolog [Halyomorpha halys]	XP_014294148	1.76492e-135	100	191
Gene11992_Transcript_15237	---NA---	300	---NA---	---NA---	---NA---	---NA---	---NA---
Gene11993_Transcript_15238	PREDICTED: uncharacterized protein LOC105850013	1416	gi|828233977|ref|XP_012565936.1|PREDICTED: uncharacterized protein LOC105850013 [Hydra vulgaris]	XP_012565936	9.80237e-49	51	380
Gene11996_Transcript_15241	transmembrane protein 165-like isoform x4	348	gi|939676672|ref|XP_014284210.1|PREDICTED: transmembrane protein 165-like isoform X4 [Halyomorpha halys]	XP_014284210	1.51854e-35	83	91
Gene11997_Transcript_15243	gpi-anchor transamidase	945	gi|985398574|ref|XP_015366863.1|PREDICTED: putative GPI-anchor transamidase [Diuraphis noxia]	XP_015366863	0	94	276
Gene11998_Transcript_15246	3-hydroxyisobutyryl- mitochondrial isoform x3	672	gi|766930923|ref|XP_011497619.1|PREDICTED: 3-hydroxyisobutyryl-CoA hydrolase, mitochondrial [Ceratosolen solmsi marchali]	XP_011497619	9.0555e-79	76	222
Gene11999_Transcript_15249	serine threonine-protein kinase tbk1	366	gi|985402940|ref|XP_015369260.1|PREDICTED: serine/threonine-protein kinase TBK1 [Diuraphis noxia]	XP_015369260	1.49886e-18	64	105
Gene12_Transcript_11	mitochondrial folate transporter carrier	810	gi|952530047|gb|KRT83367.1|mitochondrial carrier protein, partial [Oryctes borbonicus]	KRT83367	1.90043e-127	83	271
Gene120_Transcript_131	proton-coupled amino acid transporter 1-like isoform x3	1329	gi|939661801|ref|XP_014278669.1|PREDICTED: proton-coupled amino acid transporter 1-like isoform X3 [Halyomorpha halys] >gi|939661805|ref|XP_014278670.1| PREDICTED: proton-coupled amino acid transporter 1-like isoform X3 [Halyomorpha halys] >gi|939661809|ref|XP_014278671.1| PREDICTED: proton-coupled amino acid transporter 1-like isoform X3 [Halyomorpha halys]	XP_014278669	5.31851e-50	51	368
Gene1200_Transcript_1178	esterase e4-like	423	gi|665805191|ref|XP_008550778.1|PREDICTED: esterase E4-like [Microplitis demolitor]	XP_008550778	3.97827e-37	67	136
Gene12000_Transcript_15250	glycogen phosphorylase	1662	gi|91081301|ref|XP_968960.1|PREDICTED: glycogen phosphorylase [Tribolium castaneum] >gi|270006093|gb|EFA02541.1| hypothetical protein TcasGA2_TC008246 [Tribolium castaneum]	XP_968960	0	90	554
Gene12002_Transcript_15252	mediator of rna polymerase ii transcription subunit 10	414	gi|954578557|ref|XP_014613787.1|PREDICTED: mediator of RNA polymerase II transcription subunit 10 [Polistes canadensis]	XP_014613787	7.15892e-76	93	131
Gene12003_Transcript_15255	axin isoform x1	2625	gi|646705125|gb|KDR13004.1|Axin-1 [Zootermopsis nevadensis]	KDR13004	1.6322e-134	49	939
Gene12004_Transcript_15260	dentin sialophospho	726	gi|340710410|ref|XP_003393784.1|PREDICTED: uncharacterized protein LOC100649440 [Bombus terrestris]	XP_003393784	1.41701e-87	76	241
Gene12005_Transcript_15261	protein charybde-like	441	gi|646711379|gb|KDR16565.1|Protein charybde [Zootermopsis nevadensis]	KDR16565	2.91085e-74	89	139
Gene12006_Transcript_15262	adenomatous polyposis coli isoform x5	882	gi|939675473|ref|XP_014283786.1|PREDICTED: adenomatous polyposis coli protein-like isoform X5 [Halyomorpha halys]	XP_014283786	6.87674e-09	49	213
Gene12007_Transcript_15265	mitogen-activated protein kinase kinase	405	gi|662203346|ref|XP_008475006.1|PREDICTED: dual specificity mitogen-activated protein kinase kinase hemipterous-like, partial [Diaphorina citri]	XP_008475006	1.1345e-66	86	134
Gene12009_Transcript_15267	aminoacylase-1a-like isoform x2	825	gi|646710949|gb|KDR16327.1|Aminoacylase-1 [Zootermopsis nevadensis]	KDR16327	2.36255e-123	78	275
Gene1201_Transcript_1179	suz domain-containing protein 1 isoform x3	321	gi|939235278|ref|XP_014250277.1|PREDICTED: SUZ domain-containing protein 1 isoform X3 [Cimex lectularius]	XP_014250277	6.76089e-14	62	105
Gene12010_Transcript_15269	very-long-chain -3-hydroxyacyl- dehydratase 2	603	gi|936686041|ref|XP_014220995.1|PREDICTED: very-long-chain (3R)-3-hydroxyacyl-CoA dehydratase hpo-8 [Trichogramma pretiosum]	XP_014220995	6.71691e-36	57	207
Gene12011_Transcript_15271	2-oxoglutarate dehydrogenase e1 partial	459	gi|861625341|gb|KMQ88516.1|2-oxoglutarate dehydrogenase e1 mitochondrial, partial [Lasius niger]	KMQ88516	8.57218e-96	96	150
Gene12013_Transcript_15272	2-oxoglutarate mitochondrial	726	gi|662205659|ref|XP_008476253.1|PREDICTED: 2-oxoglutarate dehydrogenase, mitochondrial [Diaphorina citri]	XP_008476253	3.85962e-156	95	242
Gene12014_Transcript_15273	rab11 family-interacting protein 4 isoform x6	726	gi|939645625|ref|XP_014272765.1|PREDICTED: rab11 family-interacting protein 4 isoform X6 [Halyomorpha halys]	XP_014272765	1.07588e-62	78	244
Gene12015_Transcript_15274	probable glucosamine 6-phosphate n-acetyltransferase isoform x2	531	gi|817200443|ref|XP_012275933.1|PREDICTED: probable glucosamine 6-phosphate N-acetyltransferase isoform X2 [Orussus abietinus]	XP_012275933	5.28659e-62	83	149
Gene12016_Transcript_15275	protein lsm12 homolog	660	gi|156543995|ref|XP_001607591.1|PREDICTED: protein LSM12 homolog [Nasonia vitripennis]	XP_001607591	1.30241e-58	81	178
Gene12017_Transcript_15276	PREDICTED: uncharacterized protein LOC107168276	498	gi|985415434|ref|XP_015373113.1|PREDICTED: uncharacterized protein LOC107168276 [Diuraphis noxia]	XP_015373113	6.22128e-81	86	164
Gene12018_Transcript_15277	charged multivesicular body protein 2a	330	gi|939682005|ref|XP_014285936.1|PREDICTED: charged multivesicular body protein 2a [Halyomorpha halys]	XP_014285936	1.64157e-12	65	110
Gene12019_Transcript_15278	---NA---	471	---NA---	---NA---	---NA---	---NA---	---NA---
Gene1202_Transcript_1180	---NA---	654	---NA---	---NA---	---NA---	---NA---	---NA---
Gene12020_Transcript_15279	conserved hypothetical protein	423	gi|242004293|ref|XP_002423037.1|conserved hypothetical protein [Pediculus humanus corporis] >gi|212505968|gb|EEB10299.1| conserved hypothetical protein [Pediculus humanus corporis]	XP_002423037	8.44907e-06	47	109
Gene12021_Transcript_15286	dual specificity protein	1299	gi|817068184|ref|XP_012256018.1|PREDICTED: dual specificity protein phosphatase 10 isoform X1 [Athalia rosae]	XP_012256018	0	73	443
Gene12024_Transcript_15289	---NA---	759	---NA---	---NA---	---NA---	---NA---	---NA---
Gene12025_Transcript_15291	pumilio homolog 2 isoform x7	2214	gi|939249020|ref|XP_014244019.1|PREDICTED: pumilio homolog 2 isoform X7 [Cimex lectularius]	XP_014244019	1.28737e-50	72	202
Gene12026_Transcript_15294	---NA---	327	---NA---	---NA---	---NA---	---NA---	---NA---
Gene12027_Transcript_15298	---NA---	465	---NA---	---NA---	---NA---	---NA---	---NA---
Gene12028_Transcript_15301	type i inositol -trisphosphate 5-phosphatase isoform x3	630	gi|939236290|ref|XP_014255060.1|PREDICTED: type I inositol 1,4,5-trisphosphate 5-phosphatase isoform X4 [Cimex lectularius]	XP_014255060	8.7372e-101	84	207
Gene12029_Transcript_15302	bromo adjacent homology domain-containing 1 partial	2661	gi|270006004|gb|EFA02452.1|hypothetical protein TcasGA2_TC008139 [Tribolium castaneum]	EFA02452	8.86376e-69	79	194
Gene12033_Transcript_15306	zinc finger protein 883-like	1539	gi|328712506|ref|XP_001943897.2|PREDICTED: zinc finger protein 708-like [Acyrthosiphon pisum]	XP_001943897	2.63856e-107	69	313
Gene12034_Transcript_15307	late histone -like	396	gi|736249703|ref|XP_010787645.1|PREDICTED: late histone H2A.2.2-like [Notothenia coriiceps]	XP_010787645	3.8003e-30	63	118
Gene12036_Transcript_15309	eukaryotic translation initiation factor 4e type 2 isoform x1	660	gi|939633208|ref|XP_014287360.1|PREDICTED: eukaryotic translation initiation factor 4E type 2 isoform X1 [Halyomorpha halys]	XP_014287360	8.44453e-89	77	221
Gene12037_Transcript_15310	---NA---	417	---NA---	---NA---	---NA---	---NA---	---NA---
Gene12038_Transcript_15312	cd9 antigen-like	609	gi|662205270|ref|XP_008476040.1|PREDICTED: CD9 antigen-like [Diaphorina citri]	XP_008476040	5.66126e-64	76	191
Gene12039_Transcript_15313	peroxidase-like isoform x2	504	gi|985400309|ref|XP_015367819.1|PREDICTED: peroxidase-like [Diuraphis noxia] >gi|985400311|ref|XP_015367820.1| PREDICTED: peroxidase-like [Diuraphis noxia]	XP_015367819	4.82934e-54	73	166
Gene1204_Transcript_1181	dna-directed rna polymerases i and iii subunit rpac1	339	gi|913296101|ref|XP_013183239.1|PREDICTED: DNA-directed RNA polymerases I and III subunit RPAC1 [Amyelois transitella]	XP_013183239	3.14369e-35	76	106
Gene12040_Transcript_15314	PREDICTED: uncharacterized protein LOC106138113	2859	gi|913326420|ref|XP_013194618.1|PREDICTED: uncharacterized protein LOC106138113 [Amyelois transitella]	XP_013194618	3.21455e-09	55	109
Gene12042_Transcript_15316	uncharacterized protein LOC100168749 precursor	468	gi|240848789|ref|NP_001155799.1|uncharacterized protein LOC100168749 precursor [Acyrthosiphon pisum] >gi|239788070|dbj|BAH70730.1| ACYPI009426 [Acyrthosiphon pisum]	NP_001155799	3.10775e-64	86	131
Gene12043_Transcript_15321	origin recognition complex subunit 3	1995	gi|939237905|ref|XP_014261612.1|PREDICTED: origin recognition complex subunit 3 [Cimex lectularius]	XP_014261612	7.10457e-67	50	661
Gene12044_Transcript_15322	exportin-5 isoform x1	3570	gi|795059227|ref|XP_011872782.1|PREDICTED: exportin-5 isoform X1 [Vollenhovia emeryi]	XP_011872782	0	60	1203
Gene12045_Transcript_15323	cyclic amp-responsive element-binding protein partial	372	gi|662216498|ref|XP_008482183.1|PREDICTED: cyclic AMP-responsive element-binding protein 1, partial [Diaphorina citri]	XP_008482183	1.63541e-09	70	123
Gene12046_Transcript_15324	---NA---	447	---NA---	---NA---	---NA---	---NA---	---NA---
Gene12048_Transcript_15325	PREDICTED: uncharacterized protein LOC105850013	2196	gi|828233977|ref|XP_012565936.1|PREDICTED: uncharacterized protein LOC105850013 [Hydra vulgaris]	XP_012565936	7.66336e-54	50	458
Gene1205_Transcript_1185	set and mynd domain-containing protein 4-like	1917	gi|939662997|ref|XP_014279154.1|PREDICTED: SET and MYND domain-containing protein 4-like [Halyomorpha halys]	XP_014279154	9.90796e-150	57	656
Gene12050_Transcript_15327	ribose-5-phosphate isomerase isoform x2	477	gi|805826885|ref|XP_012153301.1|PREDICTED: ribose-5-phosphate isomerase isoform X2 [Megachile rotundata]	XP_012153301	2.25479e-56	72	153
Gene12051_Transcript_15328	pre-mrna-splicing factor rbm22	1206	gi|936699695|ref|XP_014227823.1|PREDICTED: pre-mRNA-splicing factor RBM22 [Trichogramma pretiosum]	XP_014227823	0	81	349
Gene12053_Transcript_15329	protein ovarian tumor locus isoform x2	2208	gi|939688754|ref|XP_014288287.1|PREDICTED: protein ovarian tumor locus isoform X2 [Halyomorpha halys]	XP_014288287	2.99244e-114	73	318
Gene12054_Transcript_15330	---NA---	303	---NA---	---NA---	---NA---	---NA---	---NA---
Gene12055_Transcript_15333	xanthine dehydrogenase oxidase-like	1149	gi|801394906|ref|XP_012058302.1|PREDICTED: xanthine dehydrogenase/oxidase-like [Atta cephalotes]	XP_012058302	2.44944e-148	74	383
Gene12056_Transcript_15334	r3h domain-containing protein 4-like	1086	gi|646710545|gb|KDR16025.1|R3H domain-containing protein C19orf22-like protein [Zootermopsis nevadensis]	KDR16025	1.34176e-20	56	157
Gene12057_Transcript_15336	zinc finger protein	747	gi|242017981|ref|XP_002429462.1|zinc finger protein RTS2, putative [Pediculus humanus corporis] >gi|212514394|gb|EEB16724.1| zinc finger protein RTS2, putative [Pediculus humanus corporis]	XP_002429462	1.93857e-100	81	228
Gene12058_Transcript_15337	PREDICTED: uncharacterized protein LOC106711553	1479	gi|943953012|ref|XP_014359384.1|PREDICTED: uncharacterized protein LOC106711553 [Papilio machaon]	XP_014359384	1.48044e-70	54	466
Gene12059_Transcript_15338	low quality protein: talin-1-like	882	gi|985416827|ref|XP_015373869.1|PREDICTED: talin-1-like [Diuraphis noxia]	XP_015373869	1.88111e-151	93	278
Gene1206_Transcript_1186	checkpoint protein hus1 isoform x1	375	gi|985418080|ref|XP_015374481.1|PREDICTED: checkpoint protein HUS1 isoform X1 [Diuraphis noxia] >gi|985418082|ref|XP_015374482.1| PREDICTED: checkpoint protein HUS1 isoform X1 [Diuraphis noxia] >gi|985418084|ref|XP_015374483.1| PREDICTED: checkpoint protein HUS1 isoform X1 [Diuraphis noxia]	XP_015374481	2.99136e-19	61	126
Gene12060_Transcript_15339	PREDICTED: uncharacterized protein LOC106667066 isoform X2	672	gi|939260694|ref|XP_014250215.1|PREDICTED: uncharacterized protein LOC106667066 isoform X2 [Cimex lectularius]	XP_014250215	1.47771e-62	64	224
Gene12061_Transcript_15340	---NA---	1323	---NA---	---NA---	---NA---	---NA---	---NA---
Gene12063_Transcript_15341	---NA---	1152	---NA---	---NA---	---NA---	---NA---	---NA---
Gene12064_Transcript_15342	cytosolic carboxypeptidase-like protein 5	1020	gi|909566721|ref|XP_013138745.1|PREDICTED: cytosolic carboxypeptidase-like protein 5, partial [Papilio polytes]	XP_013138745	1.95356e-134	73	339
Gene12065_Transcript_15343	galactosylceramide sulfotransferase-like	1041	gi|939257431|ref|XP_014248540.1|PREDICTED: galactosylceramide sulfotransferase-like [Cimex lectularius]	XP_014248540	2.29788e-21	45	369
Gene12066_Transcript_15344	insulin-like peptide receptor	2733	gi|985393276|ref|XP_015363980.1|PREDICTED: insulin-like peptide receptor [Diuraphis noxia] >gi|985393278|ref|XP_015363981.1| PREDICTED: insulin-like peptide receptor [Diuraphis noxia]	XP_015363980	0	60	904
Gene12069_Transcript_15347	solute carrier family 35 member g1	1068	gi|242013377|ref|XP_002427384.1|transmembrane protein, putative [Pediculus humanus corporis] >gi|212511758|gb|EEB14646.1| transmembrane protein, putative [Pediculus humanus corporis]	XP_002427384	2.29145e-145	83	348
Gene1207_Transcript_1187	protein fam214a	2427	gi|646715713|gb|KDR19217.1|hypothetical protein L798_06272 [Zootermopsis nevadensis]	KDR19217	4.10068e-33	55	227
Gene12070_Transcript_15348	tolloid-like protein 1	1482	gi|985410308|ref|XP_015370593.1|PREDICTED: tolloid-like protein 1 [Diuraphis noxia] >gi|985410310|ref|XP_015370594.1| PREDICTED: tolloid-like protein 1 [Diuraphis noxia]	XP_015370593	5.68995e-121	96	195
Gene12073_Transcript_15349	dna polymerase v	3597	gi|755939592|ref|XP_011297827.1|PREDICTED: DNA polymerase V [Fopius arisanus]	XP_011297827	2.25156e-145	54	1081
Gene12075_Transcript_15350	beclin-1-like protein	354	gi|170050729|ref|XP_001861442.1|beclin-1 [Culex quinquefasciatus] >gi|167872244|gb|EDS35627.1| beclin-1 [Culex quinquefasciatus]	XP_001861442	6.3695e-62	89	115
Gene12076_Transcript_15351	long-chain-fatty-acid-- ligase 5	1974	gi|985414860|ref|XP_015372835.1|PREDICTED: long-chain-fatty-acid--CoA ligase 5 [Diuraphis noxia] >gi|985414863|ref|XP_015372836.1| PREDICTED: long-chain-fatty-acid--CoA ligase 5 [Diuraphis noxia]	XP_015372835	0	84	653
Gene12077_Transcript_15352	histone deacetylase complex subunit	351	gi|646723035|gb|KDR23807.1|Histone deacetylase complex subunit SAP30-like protein [Zootermopsis nevadensis]	KDR23807	1.69598e-54	91	114
Gene12078_Transcript_15353	PREDICTED: fumarylacetoacetase	756	gi|390358848|ref|XP_787535.3|PREDICTED: fumarylacetoacetase [Strongylocentrotus purpuratus]	XP_787535	1.58256e-94	69	259
Gene12079_Transcript_15354	---NA---	495	---NA---	---NA---	---NA---	---NA---	---NA---
Gene1208_Transcript_1188	lim domain transcription factor -like isoform x1	744	gi|642921063|ref|XP_008192676.1|PREDICTED: LIM domain transcription factor LMO4.2-like isoform X1 [Tribolium castaneum]	XP_008192676	2.03754e-100	92	164
Gene12080_Transcript_15354	---NA---	324	---NA---	---NA---	---NA---	---NA---	---NA---
Gene12081_Transcript_15356	mitochondrial sodium hydrogen exchanger 9b2-like	1515	gi|939695267|ref|XP_014291733.1|PREDICTED: mitochondrial sodium/hydrogen exchanger 9B2-like [Halyomorpha halys]	XP_014291733	3.14842e-135	74	431
Gene12083_Transcript_15356	mitochondrial sodium hydrogen exchanger 9b2-like	324	gi|646723333|gb|KDR23967.1|Mitochondrial sodium/hydrogen exchanger NHA2 [Zootermopsis nevadensis]	KDR23967	1.28298e-28	82	106
Gene12084_Transcript_15357	transmembrane protein 70 mitochondrial	687	gi|970903035|ref|XP_015117349.1|PREDICTED: transmembrane protein 70 homolog, mitochondrial [Diachasma alloeum]	XP_015117349	1.61608e-23	57	151
Gene12085_Transcript_15361	---NA---	876	---NA---	---NA---	---NA---	---NA---	---NA---
Gene12087_Transcript_15364	rho gtpase-activating protein 1	468	gi|646719713|gb|KDR21731.1|Rho GTPase-activating protein 1 [Zootermopsis nevadensis]	KDR21731	9.79379e-65	89	155
Gene12088_Transcript_15365	embryonic polarity protein dorsal-like	381	gi|498947738|ref|XP_004522582.1|PREDICTED: embryonic polarity protein dorsal-like [Ceratitis capitata]	XP_004522582	1.79819e-26	61	127
Gene12089_Transcript_15367	sodium-coupled monocarboxylate transporter 2 isoform x2	1974	gi|328700747|ref|XP_001944913.2|PREDICTED: sodium-coupled monocarboxylate transporter 2-like isoform X1 [Acyrthosiphon pisum]	XP_001944913	0	69	636
Gene1209_Transcript_1189	phosphatidylinositol -bisphosphate 3-kinase catalytic subunit delta isoform	1041	gi|985399952|ref|XP_015367624.1|PREDICTED: phosphatidylinositol 4,5-bisphosphate 3-kinase catalytic subunit delta isoform [Diuraphis noxia] >gi|985399954|ref|XP_015367625.1| PREDICTED: phosphatidylinositol 4,5-bisphosphate 3-kinase catalytic subunit delta isoform [Diuraphis noxia]	XP_015367624	0	90	332
Gene12090_Transcript_15368	helicase mov10l1	1527	gi|646698234|gb|KDR09512.1|Putative helicase Mov10l1 [Zootermopsis nevadensis]	KDR09512	9.20731e-56	48	484
Gene12091_Transcript_15369	dna repair protein rad51 homolog 3	768	gi|328705511|ref|XP_001944618.2|PREDICTED: DNA repair protein RAD51 homolog 3 [Acyrthosiphon pisum] >gi|641657971|ref|XP_008180548.1| PREDICTED: DNA repair protein RAD51 homolog 3 [Acyrthosiphon pisum]	XP_001944618	8.4784e-44	55	263
Gene12092_Transcript_15373	domain-containing protein 4	435	gi|501297945|dbj|BAN21255.1|hypothetical protein [Riptortus pedestris]	BAN21255	2.55073e-59	75	145
Gene12093_Transcript_15374	putative alpha-amylase	687	gi|124487910|gb|ABN12038.1|putative alpha-amylase [Maconellicoccus hirsutus]	ABN12038	1.25734e-89	71	229
Gene12094_Transcript_15375	tata element modulatory factor	1374	gi|985412689|ref|XP_015371867.1|PREDICTED: TATA element modulatory factor [Diuraphis noxia]	XP_015371867	6.30471e-19	52	192
Gene12096_Transcript_15379	inorganic phosphate cotransporter isoform x2	1518	gi|328709271|ref|XP_001951876.2|PREDICTED: putative inorganic phosphate cotransporter isoform X2 [Acyrthosiphon pisum]	XP_001951876	0	85	466
Gene12098_Transcript_15381	cugbp elav-like family member 2 isoform x3	552	gi|939262649|ref|XP_014251256.1|PREDICTED: CUGBP Elav-like family member 2 isoform X3 [Cimex lectularius]	XP_014251256	6.08037e-63	67	187
Gene12099_Transcript_15385	PREDICTED: uncharacterized protein LOC100891206 isoform X1	1071	gi|780056110|ref|XP_011669779.1|PREDICTED: uncharacterized protein LOC100891206 isoform X1 [Strongylocentrotus purpuratus]	XP_011669779	7.45333e-22	54	225
Gene1210_Transcript_1190	---NA---	786	---NA---	---NA---	---NA---	---NA---	---NA---
Gene12100_Transcript_15386	transcription elongation regulator 1-like	1002	gi|662199635|ref|XP_008472989.1|PREDICTED: transcription elongation regulator 1-like [Diaphorina citri]	XP_008472989	9.82851e-149	84	340
Gene12101_Transcript_15387	aminopeptidase n	519	gi|242015848|ref|XP_002428559.1|Aminopeptidase N precursor, putative [Pediculus humanus corporis] >gi|212513193|gb|EEB15821.1| Aminopeptidase N precursor, putative [Pediculus humanus corporis]	XP_002428559	1.75816e-47	72	168
Gene12102_Transcript_15388	phosphatidylinositol 4-phosphate 5-kinase type-1 alpha-like isoform x10	1962	gi|817189326|ref|XP_012269986.1|PREDICTED: phosphatidylinositol 4-phosphate 5-kinase type-1 alpha-like isoform X10 [Orussus abietinus]	XP_012269986	0	74	666
Gene12103_Transcript_15389	uv-stimulated scaffold protein a-like	1377	gi|328724998|ref|XP_001945935.2|PREDICTED: UV-stimulated scaffold protein A-like [Acyrthosiphon pisum]	XP_001945935	2.69919e-72	58	465
Gene12104_Transcript_15390	---NA---	348	---NA---	---NA---	---NA---	---NA---	---NA---
Gene12105_Transcript_15391	---NA---	399	---NA---	---NA---	---NA---	---NA---	---NA---
Gene12106_Transcript_15392	---NA---	387	---NA---	---NA---	---NA---	---NA---	---NA---
Gene12107_Transcript_15393	vacuolar protein sorting-associated protein 28-like protein	645	gi|646717407|gb|KDR20282.1|Vacuolar protein sorting-associated protein 28-like protein [Zootermopsis nevadensis]	KDR20282	9.75953e-121	88	213
Gene12108_Transcript_15394	---NA---	744	---NA---	---NA---	---NA---	---NA---	---NA---
Gene1211_Transcript_1190	---NA---	315	---NA---	---NA---	---NA---	---NA---	---NA---
Gene12110_Transcript_15395	dna topoisomerase 2-binding protein 1-a-like	1476	gi|985408927|ref|XP_015369837.1|PREDICTED: DNA topoisomerase 2-binding protein 1-A-like [Diuraphis noxia]	XP_015369837	6.23827e-81	55	486
Gene12111_Transcript_15397	naked cuticle-like protein	1428	gi|642910553|ref|XP_008200263.1|PREDICTED: uncharacterized protein LOC661080 [Tribolium castaneum]	XP_008200263	3.0152e-39	65	176
Gene12113_Transcript_15400	mediator of rna polymerase ii transcription subunit 12 isoform x2	3738	gi|985398923|ref|XP_015367057.1|PREDICTED: mediator of RNA polymerase II transcription subunit 12 isoform X2 [Diuraphis noxia]	XP_015367057	0	71	1276
Gene12116_Transcript_15403	charged multivesicular body protein 2a isoform x1	369	gi|240848947|ref|NP_001155779.1|charged multivesicular body protein 2a [Acyrthosiphon pisum] >gi|641661228|ref|XP_008181802.1| PREDICTED: charged multivesicular body protein 2a isoform X1 [Acyrthosiphon pisum] >gi|641661230|ref|XP_008181803.1| PREDICTED: charged multivesicular body protein 2a isoform X1 [Acyrthosiphon pisum] >gi|641661232|ref|XP_008181804.1| PREDICTED: charged multivesicular body…	NP_001155779	4.93379e-70	95	123
Gene12117_Transcript_15404	protein hu-li tai shao isoform x12	453	gi|939269613|ref|XP_014254991.1|PREDICTED: protein hu-li tai shao isoform X12 [Cimex lectularius]	XP_014254991	4.34535e-74	94	132
Gene12118_Transcript_15405	probable helicase with zinc finger domain isoform x2	1569	gi|939666612|ref|XP_014280486.1|PREDICTED: probable helicase with zinc finger domain isoform X2 [Halyomorpha halys]	XP_014280486	1.32337e-171	69	498
Gene12119_Transcript_15405	probable helicase with zinc finger domain isoform x1	468	gi|939666612|ref|XP_014280486.1|PREDICTED: probable helicase with zinc finger domain isoform X2 [Halyomorpha halys]	XP_014280486	7.06916e-13	55	127
Gene1212_Transcript_1191	wd repeat-containing protein 20	1713	gi|646721215|gb|KDR22685.1|WD repeat-containing protein 20 [Zootermopsis nevadensis]	KDR22685	0	64	622
Gene12120_Transcript_15408	---NA---	474	---NA---	---NA---	---NA---	---NA---	---NA---
Gene12122_Transcript_15411	retinaldehyde-binding protein 1-like protein 2	960	gi|648215767|ref|NP_001280452.1|clavesin-1 [Acyrthosiphon pisum] >gi|239791870|dbj|BAH72346.1| ACYPI008879 [Acyrthosiphon pisum]	NP_001280452	3.53477e-157	81	319
Gene12123_Transcript_15413	---NA---	939	---NA---	---NA---	---NA---	---NA---	---NA---
Gene12126_Transcript_15414	autophagy protein 5	801	gi|646698989|gb|KDR09853.1|Autophagy protein 5 [Zootermopsis nevadensis]	KDR09853	2.59502e-133	83	262
Gene12127_Transcript_15415	protein breast cancer susceptibility 1 homolog	2436	gi|641655266|ref|XP_001944070.2|PREDICTED: uncharacterized protein LOC100168927 [Acyrthosiphon pisum]	XP_001944070	3.87576e-40	55	236
Gene1213_Transcript_1192	slender lobes protein	1059	gi|357608343|gb|EHJ65945.1|putative slender lobes protein [Danaus plexippus]	EHJ65945	1.08976e-26	56	290
Gene12130_Transcript_15418	n -dimethylarginine dimethylaminohydrolase 1	810	gi|646700304|gb|KDR10508.1|N(G),N(G)-dimethylarginine dimethylaminohydrolase 1 [Zootermopsis nevadensis]	KDR10508	2.26454e-123	81	284
Gene12131_Transcript_15419	semaphorin-1a isoform x3	711	gi|572315701|ref|XP_006623493.1|PREDICTED: semaphorin-1A-like [Apis dorsata]	XP_006623493	1.92582e-89	78	194
Gene12132_Transcript_15421	b-cell lymphoma leukemia 11a isoform x2	474	gi|641662435|ref|XP_008182249.1|PREDICTED: B-cell lymphoma/leukemia 11A isoform X2 [Acyrthosiphon pisum]	XP_008182249	7.55056e-30	91	67
Gene12134_Transcript_15422	exosome component 10	1536	gi|646707200|gb|KDR14061.1|Exosome component 10 [Zootermopsis nevadensis]	KDR14061	4.56702e-152	65	515
Gene12135_Transcript_15427	---NA---	450	---NA---	---NA---	---NA---	---NA---	---NA---
Gene12136_Transcript_15429	protein sickie-like isoform x3	1083	gi|939669533|ref|XP_014281645.1|PREDICTED: protein sickie-like isoform X3 [Halyomorpha halys]	XP_014281645	6.58893e-09	58	184
Gene12137_Transcript_15430	---NA---	795	---NA---	---NA---	---NA---	---NA---	---NA---
Gene12138_Transcript_15431	atp-dependent dna helicase 2 subunit 2	2055	gi|646706027|gb|KDR13452.1|ATP-dependent DNA helicase 2 subunit 2 [Zootermopsis nevadensis]	KDR13452	2.58608e-128	56	709
Gene12139_Transcript_15433	uncharacterized protein Dana_GF17085, isoform A	816	gi|194742479|ref|XP_001953730.1|uncharacterized protein Dana_GF17085, isoform A [Drosophila ananassae] >gi|964156856|ref|XP_014766264.1| uncharacterized protein Dana_GF17085, isoform B [Drosophila ananassae] >gi|190626767|gb|EDV42291.1| uncharacterized protein Dana_GF17085, isoform A [Drosophila ananassae] >gi|939224362|gb|KPU79644.1| uncharacterized protein Dana_GF17085, isoform B [Drosophila an…	XP_001953730	2.94816e-60	60	219
Gene12140_Transcript_15436	junctophilin- partial	1056	gi|662191051|ref|XP_008468322.1|PREDICTED: junctophilin-1 [Diaphorina citri]	XP_008468322	6.53368e-152	86	320
Gene12143_Transcript_15437	sterol regulatory element-binding protein cleavage-activating protein	1359	gi|646720359|gb|KDR22117.1|Sterol regulatory element-binding protein cleavage-activating protein [Zootermopsis nevadensis]	KDR22117	4.85041e-124	76	322
Gene12144_Transcript_15441	PREDICTED: uncharacterized protein LOC105849458	1692	gi|828231846|ref|XP_012565288.1|PREDICTED: uncharacterized protein LOC105849458 [Hydra vulgaris]	XP_012565288	5.24716e-34	47	503
Gene12145_Transcript_15442	protein d2-like isoform x1	600	gi|157133196|ref|XP_001662795.1|AAEL012666-PA [Aedes aegypti] >gi|108870917|gb|EAT35142.1| AAEL012666-PA [Aedes aegypti]	XP_001662795	1.7867e-23	50	201
Gene12146_Transcript_15443	PREDICTED: uncharacterized protein LOC105850013	1164	gi|828233977|ref|XP_012565936.1|PREDICTED: uncharacterized protein LOC105850013 [Hydra vulgaris]	XP_012565936	1.85759e-39	53	366
Gene12147_Transcript_15448	autophagy-related protein 9a	1104	gi|780011988|ref|XP_011663888.1|PREDICTED: autophagy-related protein 9A [Strongylocentrotus purpuratus]	XP_011663888	5.3905e-90	76	209
Gene12148_Transcript_15450	cell adhesion molecule 2-like	843	gi|939629706|ref|XP_014275548.1|PREDICTED: cell adhesion molecule 2-like [Halyomorpha halys]	XP_014275548	1.4926e-50	64	204
Gene1215_Transcript_1193	PREDICTED: uncharacterized protein LOC107168151	921	gi|985415111|ref|XP_015372951.1|PREDICTED: uncharacterized protein LOC107168151 [Diuraphis noxia]	XP_015372951	4.46586e-73	75	228
Gene12150_Transcript_15452	wd repeat-containing protein 7	2094	gi|646700139|gb|KDR10431.1|WD repeat-containing protein 7 [Zootermopsis nevadensis]	KDR10431	0	85	705
Gene12151_Transcript_15458	replication factor c subunit 1 isoform x1	2994	gi|939638338|ref|XP_014270250.1|PREDICTED: replication factor C subunit 1 isoform X1 [Halyomorpha halys]	XP_014270250	0	78	501
Gene12152_Transcript_15459	PREDICTED: uncharacterized protein LOC100168507	543	gi|328717136|ref|XP_001946195.2|PREDICTED: uncharacterized protein LOC100168507 [Acyrthosiphon pisum]	XP_001946195	1.47223e-07	62	67
Gene12153_Transcript_15460	zinc finger protein 77-like	1338	gi|961127433|ref|XP_014784726.1|PREDICTED: uncharacterized protein LOC106879599 [Octopus bimaculoides] >gi|961127436|ref|XP_014784727.1| PREDICTED: uncharacterized protein LOC106879599 [Octopus bimaculoides] >gi|961127439|ref|XP_014784728.1| PREDICTED: uncharacterized protein LOC106879599 [Octopus bimaculoides] >gi|961127442|ref|XP_014784729.1| PREDICTED: uncharacterized protein LOC106879599 [Oct…	XP_014784726	5.8438e-19	55	158
Gene12154_Transcript_15461	hypothetical protein BRAFLDRAFT_88471	1260	gi|260832370|ref|XP_002611130.1|hypothetical protein BRAFLDRAFT_88471 [Branchiostoma floridae] >gi|229296501|gb|EEN67140.1| hypothetical protein BRAFLDRAFT_88471 [Branchiostoma floridae]	XP_002611130	2.2561e-29	52	327
Gene12155_Transcript_15461	---NA---	300	---NA---	---NA---	---NA---	---NA---	---NA---
Gene12156_Transcript_15464	atlastin isoform x4	2037	gi|939633394|ref|XP_014287973.1|PREDICTED: atlastin-like [Halyomorpha halys]	XP_014287973	2.60455e-96	61	418
Gene12157_Transcript_15465	replication factor c subunit 5	468	gi|239788572|dbj|BAH70960.1|ACYPI007941 [Acyrthosiphon pisum]	BAH70960	3.76191e-74	91	150
Gene12158_Transcript_15466	interferon regulatory factor 2-binding b	1683	gi|662190728|ref|XP_008468143.1|PREDICTED: interferon regulatory factor 2-binding protein-like B [Diaphorina citri]	XP_008468143	2.22313e-131	69	566
Gene1216_Transcript_1194	telomerase cajal body protein 1	1251	gi|641674005|ref|XP_003246871.2|PREDICTED: telomerase Cajal body protein 1 [Acyrthosiphon pisum] >gi|641674007|ref|XP_008186541.1| PREDICTED: telomerase Cajal body protein 1 [Acyrthosiphon pisum]	XP_003246871	4.20503e-83	58	351
Gene12160_Transcript_15469	dedicator of cytokinesis protein 1 isoform x2	369	gi|646721109|gb|KDR22579.1|hypothetical protein L798_12707, partial [Zootermopsis nevadensis]	KDR22579	3.38291e-37	84	66
Gene12161_Transcript_15474	carbonic anhydrase 7	837	gi|344290917|ref|XP_003417183.1|PREDICTED: carbonic anhydrase 7 [Loxodonta africana]	XP_003417183	4.03835e-11	55	130
Gene12162_Transcript_15477	homeobox protein six1b-like	1047	gi|662208782|ref|XP_008477960.1|PREDICTED: homeobox protein six1b-like [Diaphorina citri] >gi|662208784|ref|XP_008477961.1| PREDICTED: homeobox protein six1b-like [Diaphorina citri]	XP_008477960	6.48715e-132	98	188
Gene12163_Transcript_15478	xaa-pro aminopeptidase 2-like	2091	gi|985399612|ref|XP_015367435.1|PREDICTED: xaa-Pro aminopeptidase 2-like [Diuraphis noxia]	XP_015367435	0	68	645
Gene12164_Transcript_15479	solute carrier family 46 member 3-like	1434	gi|985419869|ref|XP_015375433.1|PREDICTED: uncharacterized protein LOC107169971 [Diuraphis noxia]	XP_015375433	2.24608e-71	53	445
Gene12166_Transcript_15480	hypothetical protein	309	gi|657275204|ref|WP_029374783.1|hypothetical protein [Rickettsia helvetica]	WP_029374783	5.19602e-09	64	101
Gene12167_Transcript_15483	upf0378 protein kiaa0100	522	gi|328720165|ref|XP_001945624.2|PREDICTED: UPF0378 protein KIAA0100 [Acyrthosiphon pisum]	XP_001945624	7.494e-20	55	145
Gene12169_Transcript_15485	protein kinase c and casein kinase substrate in neurons protein 1 isoform x3	459	gi|546683946|gb|ERL93686.1|hypothetical protein D910_10973 [Dendroctonus ponderosae]	ERL93686	4.25965e-46	82	124
Gene12170_Transcript_15489	---NA---	330	---NA---	---NA---	---NA---	---NA---	---NA---
Gene12171_Transcript_15490	low quality protein: proton-coupled amino acid transporter 1-like	1347	gi|662192058|ref|XP_008468870.1|PREDICTED: LOW QUALITY PROTEIN: proton-coupled amino acid transporter 1-like [Diaphorina citri]	XP_008468870	2.20241e-54	52	350
Gene12172_Transcript_15491	glutathione s-transferase c-terminal domain-containing protein	1365	gi|646716168|gb|KDR19528.1|Glutathione S-transferase C-terminal domain-containing protein-like protein [Zootermopsis nevadensis]	KDR19528	8.52308e-138	63	475
Gene12173_Transcript_15494	---NA---	864	---NA---	---NA---	---NA---	---NA---	---NA---
Gene12174_Transcript_15496	btb poz domain-containing protein 9	1047	gi|646721790|gb|KDR23020.1|BTB/POZ domain-containing protein 9 [Zootermopsis nevadensis]	KDR23020	3.29108e-173	81	344
Gene12175_Transcript_15497	PREDICTED: uncharacterized protein LOC105849458	1968	gi|828231846|ref|XP_012565288.1|PREDICTED: uncharacterized protein LOC105849458 [Hydra vulgaris]	XP_012565288	1.45045e-38	47	654
Gene12176_Transcript_15499	PREDICTED: uncharacterized protein LOC106673838 isoform X2	1995	gi|939237968|ref|XP_014261646.1|PREDICTED: uncharacterized protein LOC106673838 isoform X2 [Cimex lectularius]	XP_014261646	1.05123e-166	61	652
Gene12178_Transcript_15500	hypothetical protein L798_00860	789	gi|646698239|gb|KDR09517.1|hypothetical protein L798_00860 [Zootermopsis nevadensis]	KDR09517	3.87412e-89	68	275
Gene12179_Transcript_15501	myotubularin-related protein 6 isoform x1	558	gi|939689756|ref|XP_014288826.1|PREDICTED: myotubularin-related protein 6 isoform X1 [Halyomorpha halys]	XP_014288826	2.1929e-84	84	184
Gene12180_Transcript_15502	mitochondrial chaperone bcs1	465	gi|646707906|gb|KDR14433.1|Mitochondrial chaperone BCS1 [Zootermopsis nevadensis]	KDR14433	4.22176e-70	88	154
Gene12181_Transcript_15505	adhesion g protein-coupled receptor a3	2259	gi|939243728|ref|XP_014241185.1|PREDICTED: adhesion G protein-coupled receptor A3 [Cimex lectularius]	XP_014241185	1.23753e-106	57	601
Gene12183_Transcript_15507	membrane-associated protein hem	2373	gi|646710538|gb|KDR16018.1|Membrane-associated protein Hem [Zootermopsis nevadensis]	KDR16018	0	89	795
Gene12184_Transcript_15510	tyrosine-protein phosphatase 69d	1839	gi|805804388|ref|XP_012145483.1|PREDICTED: tyrosine-protein phosphatase 69D [Megachile rotundata]	XP_012145483	0	83	610
Gene12186_Transcript_15511	protein bric-a-brac 2-like isoform x2	315	gi|939662663|ref|XP_014279019.1|PREDICTED: protein bric-a-brac 2-like isoform X2 [Halyomorpha halys]	XP_014279019	4.4889e-24	78	69
Gene12187_Transcript_15514	---NA---	375	---NA---	---NA---	---NA---	---NA---	---NA---
Gene12188_Transcript_15516	dna-directed rna polymerase i subunit rpa2	3075	gi|328704219|ref|XP_001948731.2|PREDICTED: DNA-directed RNA polymerase I subunit RPA2 [Acyrthosiphon pisum]	XP_001948731	0	78	1015
Gene12190_Transcript_15518	PREDICTED: uncharacterized protein LOC106686544 isoform X1	2304	gi|939680331|ref|XP_014285389.1|PREDICTED: uncharacterized protein LOC106686544 isoform X1 [Halyomorpha halys]	XP_014285389	0	73	754
Gene12192_Transcript_15519	puromycin-sensitive aminopeptidase isoform x1	477	gi|759080182|ref|XP_011349924.1|PREDICTED: puromycin-sensitive aminopeptidase isoform X1 [Cerapachys biroi] >gi|607352407|gb|EZA47371.1| Puromycin-sensitive aminopeptidase [Cerapachys biroi]	XP_011349924	8.13153e-31	67	153
Gene12193_Transcript_15520	sh3 domain-containing ring finger protein 3	969	gi|831297413|ref|XP_012680534.1|PREDICTED: LOW QUALITY PROTEIN: SH3 domain-containing RING finger protein 3 [Clupea harengus]	XP_012680534	1.55773e-17	76	72
Gene12194_Transcript_15521	PREDICTED: chaoptin-like	990	gi|939252503|ref|XP_014245889.1|PREDICTED: chaoptin-like [Cimex lectularius] >gi|939252505|ref|XP_014245890.1| PREDICTED: chaoptin-like [Cimex lectularius]	XP_014245889	2.03895e-60	59	309
Gene12195_Transcript_15522	zinc finger protein 208-like	2358	gi|918311878|gb|KOF82222.1|hypothetical protein OCBIM_22025535mg [Octopus bimaculoides]	KOF82222	3.43158e-68	45	669
Gene12197_Transcript_15523	alpha-tocopherol transfer	627	gi|954556451|ref|XP_014601832.1|PREDICTED: alpha-tocopherol transfer protein-like [Polistes canadensis] >gi|954556453|ref|XP_014601833.1| PREDICTED: alpha-tocopherol transfer protein-like [Polistes canadensis]	XP_014601832	8.03523e-28	54	208
Gene12198_Transcript_15525	calcium-dependent secretion activator isoform x1	1143	gi|646709978|gb|KDR15617.1|Calcium-dependent secretion activator [Zootermopsis nevadensis]	KDR15617	0	86	390
Gene12199_Transcript_15527	probable g-protein coupled receptor mth-like 1	1680	gi|939655449|ref|XP_014276238.1|PREDICTED: probable G-protein coupled receptor Mth-like 1 [Halyomorpha halys]	XP_014276238	1.64682e-152	62	551
Gene122_Transcript_133	methyltransferase nsun6 isoform x1	1353	gi|985389528|ref|XP_015379372.1|PREDICTED: putative methyltransferase NSUN6 isoform X1 [Diuraphis noxia]	XP_015379372	1.22106e-108	61	429
Gene1220_Transcript_1196	39s ribosomal protein mitochondrial	897	gi|985418264|ref|XP_015374581.1|PREDICTED: 39S ribosomal protein L44, mitochondrial [Diuraphis noxia]	XP_015374581	9.10352e-105	75	276
Gene12200_Transcript_15529	---NA---	429	---NA---	---NA---	---NA---	---NA---	---NA---
Gene12201_Transcript_15530	methyltransferase-like protein 13	1599	gi|646720546|gb|KDR22226.1|Methyltransferase-like protein 13 [Zootermopsis nevadensis]	KDR22226	1.14763e-128	64	537
Gene12203_Transcript_15533	gastrula zinc finger	1188	gi|974120356|ref|XP_015259831.1|PREDICTED: gastrula zinc finger protein XlCGF8.2DB-like [Cyprinodon variegatus]	XP_015259831	5.73355e-42	46	306
Gene12204_Transcript_15536	e3 ubiquitin-protein ligase su	1362	gi|939652704|ref|XP_014275265.1|PREDICTED: E3 ubiquitin-protein ligase Su(dx) [Halyomorpha halys]	XP_014275265	0	94	453
Gene12206_Transcript_15537	chromobox -like protein 3	372	gi|734555833|gb|KHN82815.1|Chromobox -like protein 3 [Toxocara canis]	KHN82815	1.92121e-10	71	52
Gene12207_Transcript_15538	hexokinase type 2-like	624	gi|223036836|gb|ACM78948.1|hexokinase [Locusta migratoria]	ACM78948	4.47355e-99	83	208
Gene12208_Transcript_15539	---NA---	384	---NA---	---NA---	---NA---	---NA---	---NA---
Gene12209_Transcript_15540	multidrug resistance-associated protein 7	645	gi|478259101|gb|ENN79033.1|hypothetical protein YQE_04500, partial [Dendroctonus ponderosae]	ENN79033	1.80987e-92	81	215
Gene1221_Transcript_1197	sentrin-specific protease partial	564	gi|321475736|gb|EFX86698.1|hypothetical protein DAPPUDRAFT_307887 [Daphnia pulex]	EFX86698	2.63804e-53	66	184
Gene12211_Transcript_15545	protein lin-37 homolog	801	gi|939661317|ref|XP_014278473.1|PREDICTED: protein lin-37 homolog [Halyomorpha halys]	XP_014278473	1.12152e-38	53	258
Gene12212_Transcript_15546	esterase fe4-like isoform x1	1089	gi|985418638|ref|XP_015374787.1|PREDICTED: esterase FE4-like isoform X1 [Diuraphis noxia]	XP_015374787	1.37979e-36	50	374
Gene12213_Transcript_15549	diacylglycerol kinase eta-like	636	gi|985423320|ref|XP_015377156.1|PREDICTED: diacylglycerol kinase eta-like [Diuraphis noxia]	XP_015377156	1.42774e-107	89	194
Gene12214_Transcript_15549	diacylglycerol kinase eta	378	gi|952511586|gb|KRT78458.1|hypothetical protein AMK59_8442, partial [Oryctes borbonicus]	KRT78458	3.31707e-47	80	126
Gene12215_Transcript_15550	tom1-like protein 2 isoform x2	405	gi|91079070|ref|XP_975209.1|PREDICTED: TOM1-like protein 2 isoform X2 [Tribolium castaneum]	XP_975209	2.68878e-64	84	132
Gene12216_Transcript_15551	---NA---	690	---NA---	---NA---	---NA---	---NA---	---NA---
Gene12217_Transcript_15552	phosphoprotein phosphatase 2a 55 kda regulatory subunit	372	gi|124487827|gb|ABN11997.1|putative phosphoprotein phosphatase 2A 55 kDa regulatory subunit [Maconellicoccus hirsutus]	ABN11997	4.05613e-78	96	123
Gene12218_Transcript_15553	fasciculation and elongation protein zeta-2	1269	gi|939279652|ref|XP_014260413.1|PREDICTED: fasciculation and elongation protein zeta-2 [Cimex lectularius]	XP_014260413	8.38388e-170	76	425
Gene1222_Transcript_1198	c-1-tetrahydrofolate cytoplasmic isoform x1	2157	gi|557768041|ref|XP_005183706.1|PREDICTED: C-1-tetrahydrofolate synthase, cytoplasmic isoform X1 [Musca domestica] >gi|755875599|ref|XP_011292587.1| PREDICTED: C-1-tetrahydrofolate synthase, cytoplasmic isoform X1 [Musca domestica]	XP_005183706	0	84	705
Gene12221_Transcript_15558	polycomb group protein asxl3 isoform x1	1455	gi|952512334|gb|KRT79084.1|hypothetical protein AMK59_8809 [Oryctes borbonicus]	KRT79084	1.53974e-07	63	77
Gene12225_Transcript_15559	---NA---	450	---NA---	---NA---	---NA---	---NA---	---NA---
Gene12226_Transcript_15561	multidrug resistance-associated protein 1 isoform x5	1086	gi|642933797|ref|XP_008197328.1|PREDICTED: multidrug resistance-associated protein 1 isoform X5 [Tribolium castaneum]	XP_008197328	3.50109e-52	58	319
Gene12228_Transcript_15562	ACYPI004465	744	gi|239788821|dbj|BAH71072.1|ACYPI004465 [Acyrthosiphon pisum]	BAH71072	1.00103e-16	67	80
Gene12229_Transcript_15564	---NA---	1473	---NA---	---NA---	---NA---	---NA---	---NA---
Gene12232_Transcript_15565	alpha-protein kinase 1 isoform x1	909	gi|642920822|ref|XP_972707.2|PREDICTED: alpha-protein kinase 1 isoform X1 [Tribolium castaneum]	XP_972707	1.29752e-47	60	285
Gene12233_Transcript_15566	PREDICTED: uncharacterized protein LOC105850013	543	gi|828233977|ref|XP_012565936.1|PREDICTED: uncharacterized protein LOC105850013 [Hydra vulgaris]	XP_012565936	6.85082e-18	64	125
Gene12234_Transcript_15569	nicolin-1-like isoform x1	495	gi|939690980|ref|XP_014289492.1|PREDICTED: nicolin-1-like isoform X1 [Halyomorpha halys]	XP_014289492	3.65693e-21	53	128
Gene12235_Transcript_15572	thioredoxin-related transmembrane protein 1-like	399	gi|817079740|ref|XP_012262302.1|PREDICTED: thioredoxin-related transmembrane protein 1-like [Athalia rosae]	XP_012262302	5.68523e-33	81	85
Gene12236_Transcript_15573	atp-binding cassette sub-family d member 3	2010	gi|641673195|ref|XP_008186233.1|PREDICTED: ATP-binding cassette sub-family D member 3 [Acyrthosiphon pisum] >gi|641673197|ref|XP_008186234.1| PREDICTED: ATP-binding cassette sub-family D member 3 [Acyrthosiphon pisum] >gi|641673199|ref|XP_008186235.1| PREDICTED: ATP-binding cassette sub-family D member 3 [Acyrthosiphon pisum] >gi|641673201|ref|XP_008186236.1| PREDICTED: ATP-binding cassette sub-f…	XP_008186233	0	86	632
Gene12237_Transcript_15574	transforming protein	684	gi|662208368|ref|XP_008477731.1|PREDICTED: ski oncogene-like [Diaphorina citri]	XP_008477731	9.35678e-53	64	206
Gene12239_Transcript_15575	gastrula zinc finger	2379	gi|974060377|ref|XP_015227329.1|PREDICTED: gastrula zinc finger protein XlCGF57.1-like [Cyprinodon variegatus]	XP_015227329	9.60717e-41	51	272
Gene1224_Transcript_1199	nuclear pore complex protein nup93-like	2490	gi|646701114|gb|KDR10998.1|Nuclear pore complex protein Nup93 [Zootermopsis nevadensis]	KDR10998	0	60	839
Gene12244_Transcript_15577	serine palmitoyltransferase 2	1620	gi|646707742|gb|KDR14360.1|Serine palmitoyltransferase 2 [Zootermopsis nevadensis]	KDR14360	0	76	528
Gene12245_Transcript_15578	protein d3	702	gi|557753007|ref|XP_005176249.1|PREDICTED: protein D3 [Musca domestica]	XP_005176249	2.40527e-66	70	185
Gene12246_Transcript_15583	nesprin-1 isoform x13	1479	gi|907628993|ref|XP_013098612.1|PREDICTED: nesprin-1 isoform X13 [Stomoxys calcitrans]	XP_013098612	7.74005e-90	59	517
Gene12248_Transcript_15587	u11 u12 small nuclear ribonucleoprotein 59 kda	1218	gi|951540770|ref|XP_014473337.1|PREDICTED: U11/U12 small nuclear ribonucleoprotein 59 kDa protein-like [Dinoponera quadriceps]	XP_014473337	4.88324e-15	51	165
Gene12249_Transcript_15588	beclin-1-like protein	393	gi|568254708|gb|ETN63629.1|beclin-1 [Anopheles darlingi]	ETN63629	5.95837e-28	67	131
Gene1225_Transcript_1200	osiris 19 precursor	822	gi|662207460|ref|XP_008477233.1|PREDICTED: uncharacterized protein LOC103514145 isoform X1 [Diaphorina citri] >gi|662207462|ref|XP_008477234.1| PREDICTED: uncharacterized protein LOC103514145 isoform X2 [Diaphorina citri]	XP_008477233	1.2558e-59	64	292
Gene12250_Transcript_15591	26s proteasome non-atpase regulatory subunit 5	393	gi|766923663|ref|XP_011506465.1|PREDICTED: 26S proteasome non-ATPase regulatory subunit 5 [Ceratosolen solmsi marchali]	XP_011506465	9.56694e-11	72	72
Gene12251_Transcript_15592	neurocalcin homolog	573	gi|91093203|ref|XP_969368.1|PREDICTED: neurocalcin homolog [Tribolium castaneum] >gi|642938151|ref|XP_008199786.1| PREDICTED: neurocalcin homolog [Tribolium castaneum] >gi|270016483|gb|EFA12929.1| hypothetical protein TcasGA2_TC010475 [Tribolium castaneum]	XP_969368	5.07244e-134	99	190
Gene12252_Transcript_15593	muskelin- partial	831	gi|939688685|ref|XP_014288250.1|PREDICTED: muskelin-like [Halyomorpha halys]	XP_014288250	2.64417e-110	73	277
Gene12253_Transcript_15598	mediator of rna polymerase ii transcription subunit 21	420	gi|641668725|ref|XP_008184552.1|PREDICTED: mediator of RNA polymerase II transcription subunit 21 [Acyrthosiphon pisum] >gi|985411327|ref|XP_015371119.1| PREDICTED: mediator of RNA polymerase II transcription subunit 21 [Diuraphis noxia]	XP_008184552	1.27732e-63	84	132
Gene12254_Transcript_15601	kh domain- rna- signal transduction-associated protein 2-like	411	gi|939636614|ref|XP_014294285.1|PREDICTED: KH domain-containing, RNA-binding, signal transduction-associated protein 2-like [Halyomorpha halys]	XP_014294285	7.9279e-27	76	110
Gene12256_Transcript_15604	---NA---	327	---NA---	---NA---	---NA---	---NA---	---NA---
Gene12257_Transcript_15607	zinc finger swim domain-containing protein 8-like	432	gi|568253838|gb|ETN62899.1|hypothetical protein AND_005397 [Anopheles darlingi]	ETN62899	2.40849e-27	68	106
Gene12259_Transcript_15613	30s ribosomal protein s5	369	gi|653272002|ref|WP_027469941.1|30S ribosomal protein S5 [Deefgea rivuli]	WP_027469941	1.29086e-31	72	115
Gene12260_Transcript_15615	prostaglandin e2 receptor ep3 subtype-like	582	gi|662196974|ref|XP_008471541.1|PREDICTED: prostaglandin E2 receptor EP3 subtype-like [Diaphorina citri]	XP_008471541	1.9627e-42	64	177
Gene12261_Transcript_15618	dna repair protein rad51 homolog 4	525	gi|641655564|ref|XP_008179643.1|PREDICTED: DNA repair protein RAD51 homolog 4 isoform X2 [Acyrthosiphon pisum]	XP_008179643	8.30839e-18	56	141
[truncated: 10,926 more rows]
