# Supplementary material for: Using de novo transcriptome assembly and analysis to study RNAi in Phenacoccus solenopsis Tinsley (Hemiptera: Pseudococcidae)
Source: Sci Rep. 2019 Sep 23;9:13710. doi: 10.1038/s41598-019-49997-y (PMC6757040; doi:10.1038/s41598-019-49997-y)
Supplement: Supplementary file 2 — Supplementary information 2 [file 41598_2019_49997_MOESM2_ESM.xlsx]

## Sheet: Biological_Process
Sequence Name	Biological Process
Gene10000_Transcript_12314	regulation of transcription, DNA-templated;hippo signaling
Gene10001_Transcript_12315	fatty acid biosynthetic process
Gene10003_Transcript_12318	protein phosphorylation
Gene10006_Transcript_12322	DNA metabolic process
Gene10009_Transcript_12324	transport
Gene10010_Transcript_12327	metabolic process
Gene10012_Transcript_12337	release of sequestered calcium ion into cytosol
Gene10013_Transcript_12339	DNA replication;DNA repair;DNA biosynthetic process;nucleic acid phosphodiester bond hydrolysis
Gene10016_Transcript_12346	small GTPase mediated signal transduction
Gene10032_Transcript_12369	single-organism metabolic process
Gene10043_Transcript_12383	Rho protein signal transduction;regulation of Wnt signaling pathway
Gene10049_Transcript_12396	ion transport
Gene10054_Transcript_12412	microtubule-based process
Gene1006_Transcript_1009	protein catabolic process
Gene10060_Transcript_12428	transport
Gene10072_Transcript_12452	peptidyl-tyrosine dephosphorylation
Gene10073_Transcript_12456	phosphorylation
Gene10074_Transcript_12459	lipid metabolic process
Gene10075_Transcript_12460	autophagosome maturation
Gene10087_Transcript_12475	I-kappaB phosphorylation
Gene10104_Transcript_12499	protein phosphorylation
Gene10109_Transcript_12502	regulation of macromolecule metabolic process
Gene1011_Transcript_1014	small GTPase mediated signal transduction
Gene10123_Transcript_12520	intracellular protein transport
Gene10124_Transcript_12523	DNA metabolic process
Gene10125_Transcript_12523	DNA replication;DNA repair;DNA recombination;DNA duplex unwinding;oxidation-reduction process
Gene10132_Transcript_12531	oxidation-reduction process
Gene10133_Transcript_12531	oxidation-reduction process
Gene10161_Transcript_12573	cellular process;single-organism process;biological regulation
Gene1017_Transcript_1019	glycerol-3-phosphate metabolic process;oxidation-reduction process
Gene10170_Transcript_12588	ATP synthesis coupled proton transport
Gene10172_Transcript_12590	translation
Gene10177_Transcript_12604	metabolic process
Gene10182_Transcript_12608	translation
Gene10183_Transcript_12610	lipid metabolic process;oxidation-reduction process
Gene10189_Transcript_12616	autophagy;protein transport
Gene10191_Transcript_12619	nucleic acid phosphodiester bond hydrolysis
Gene10195_Transcript_12630	ubiquitin-dependent protein catabolic process
Gene10197_Transcript_12633	transport
Gene10199_Transcript_12635	metabolic process
Gene10202_Transcript_12639	regulation of protein catabolic process;regulation of catalytic activity
Gene10203_Transcript_12641	small GTPase mediated signal transduction
Gene1021_Transcript_1024	rRNA processing;ribosomal large subunit biogenesis
Gene10213_Transcript_12650	regulation of transcription, DNA-templated;protein phosphorylation;ATP-dependent chromatin remodeling
Gene10218_Transcript_12655	small GTPase mediated signal transduction;biosynthetic process;positive regulation of GTPase activity
Gene10219_Transcript_12657	small GTPase mediated signal transduction
Gene10225_Transcript_12662	transcription, DNA-templated;cell cycle
Gene10226_Transcript_12663	'de novo' AMP biosynthetic process
Gene10233_Transcript_12676	MAPK cascade
Gene10243_Transcript_12688	oxidation-reduction process
Gene10249_Transcript_12696	translational initiation
Gene10260_Transcript_12717	biotin biosynthetic process
Gene10263_Transcript_12721	intracellular protein transport;protein transmembrane transport
Gene10264_Transcript_12722	single-organism cellular process;glycosylation
Gene10274_Transcript_12741	oxidation-reduction process
Gene10277_Transcript_12747	GMP biosynthetic process
Gene10292_Transcript_12769	multicellular organism development;anatomical structure morphogenesis
Gene103_Transcript_115	protein glycosylation
Gene10300_Transcript_12777	regulation of Rho protein signal transduction;positive regulation of GTPase activity
Gene10305_Transcript_12783	cellular process
Gene10306_Transcript_12784	protein transport;intracellular transport
Gene10314_Transcript_12791	pyrimidine nucleotide biosynthetic process
Gene10316_Transcript_12796	vacuolar acidification;ATP hydrolysis coupled proton transport
Gene10320_Transcript_12799	riboflavin biosynthetic process
Gene10335_Transcript_12819	mitochondrial electron transport, NADH to ubiquinone
Gene10341_Transcript_12827	transcription, DNA-templated;regulation of transcription, DNA-templated;steroid hormone mediated signaling pathway
Gene1035_Transcript_1034	vesicle-mediated transport
Gene10353_Transcript_12846	metabolic process
Gene10355_Transcript_12850	cellular process;regulation of cellular process
Gene10362_Transcript_12859	deoxyribonucleoside diphosphate metabolic process;deoxyribonucleotide biosynthetic process;oxidation-reduction process
Gene10365_Transcript_12863	protein phosphorylation;intracellular protein transport;vesicle-mediated transport
Gene10371_Transcript_12869	small GTPase mediated signal transduction;nucleic acid phosphodiester bond hydrolysis
Gene10374_Transcript_12872	transcription, DNA-templated
Gene10377_Transcript_12877	actin filament organization;cell adhesion;cell migration
Gene1038_Transcript_1037	translational initiation
Gene10382_Transcript_12883	protein ubiquitination;ion homeostasis
Gene10383_Transcript_12886	SRP-dependent cotranslational protein targeting to membrane
Gene10389_Transcript_12897	protein phosphorylation
Gene10392_Transcript_12905	methylation
Gene10397_Transcript_12911	peptidyl-arginine methylation, to asymmetrical-dimethyl arginine
Gene10399_Transcript_12915	vacuolar transport
Gene104_Transcript_116	signal transduction
Gene10404_Transcript_12920	biological regulation
Gene10408_Transcript_12922	transcription from RNA polymerase II promoter
Gene10426_Transcript_12946	N-terminal protein amino acid acetylation
Gene10437_Transcript_12960	transmembrane transport
Gene10438_Transcript_12963	RNA processing
Gene10445_Transcript_12975	signal transduction;metabolic process
Gene10446_Transcript_12979	regulation of cellular process
Gene10448_Transcript_12983	'de novo' pyrimidine nucleobase biosynthetic process;pyrimidine nucleotide biosynthetic process;nucleotide phosphorylation
Gene10452_Transcript_12989	metabolic process
Gene10453_Transcript_12990	lipid metabolic process
Gene10465_Transcript_13010	ubiquinone biosynthetic process;methylation
Gene10466_Transcript_13011	glutamine metabolic process;'de novo' CTP biosynthetic process
Gene10467_Transcript_13012	negative regulation of peptidase activity
Gene10470_Transcript_13018	glycyl-tRNA aminoacylation
Gene10471_Transcript_13019	ubiquitin-dependent protein catabolic process
Gene10472_Transcript_13019	ubiquitin-dependent protein catabolic process
Gene10479_Transcript_13028	cellular process;single-organism process
Gene10483_Transcript_13035	tricarboxylic acid cycle
Gene10493_Transcript_13045	vesicle-mediated transport;single-organism cellular process
Gene10496_Transcript_13048	DNA integration
Gene105_Transcript_117	protein phosphorylation
Gene1050_Transcript_1047	carbohydrate metabolic process
Gene10504_Transcript_13057	multicellular organism development;canonical Wnt signaling pathway
Gene10514_Transcript_13066	exocytosis
Gene1052_Transcript_1049	transcription, DNA-templated;regulation of transcription, DNA-templated;steroid hormone mediated signaling pathway
Gene10520_Transcript_13071	protein dephosphorylation
Gene10524_Transcript_13076	protein peptidyl-prolyl isomerization;protein folding
Gene10526_Transcript_13077	protein phosphorylation
Gene10529_Transcript_13083	cellular nitrogen compound metabolic process;primary metabolic process;cellular macromolecule metabolic process;organonitrogen compound metabolic process
Gene1053_Transcript_1050	regulation of cellular protein metabolic process;regulation of kinase activity
Gene10540_Transcript_13091	peptidyl-tyrosine phosphorylation
Gene10553_Transcript_13101	transport;lysosome organization
Gene10567_Transcript_13127	aromatic compound biosynthetic process;single-organism biosynthetic process;single-organism cellular process;pyridine-containing compound biosynthetic process;organic hydroxy compound biosynthetic process
Gene10572_Transcript_13135	single-organism process
Gene10578_Transcript_13146	signal transduction;positive regulation of GTPase activity;negative regulation of Ras protein signal transduction
Gene10584_Transcript_13152	nucleobase-containing small molecule metabolic process
Gene10585_Transcript_13154	transcription, DNA-templated;negative regulation of transcription from RNA polymerase III promoter
Gene10597_Transcript_13172	glycosaminoglycan biosynthetic process;heparan sulfate proteoglycan biosynthetic process
Gene10608_Transcript_13185	cytoskeleton organization
Gene10609_Transcript_13188	translation;selenocysteinyl-tRNA(Sec) biosynthetic process
Gene10610_Transcript_13189	actin cytoskeleton organization;barbed-end actin filament capping
Gene10643_Transcript_13229	regulation of cell growth
Gene10658_Transcript_13253	DNA metabolic process
Gene1066_Transcript_1063	Wnt signaling pathway;intracellular signal transduction
Gene10689_Transcript_13292	negative regulation of transcription, DNA-templated
Gene10696_Transcript_13307	aromatic amino acid family metabolic process
Gene10699_Transcript_13312	regulation of cyclin-dependent protein serine/threonine kinase activity;regulation of transcription, DNA-templated
Gene10715_Transcript_13333	isoprenoid biosynthetic process;coenzyme A metabolic process;oxidation-reduction process
Gene10724_Transcript_13357	microtubule-based process
Gene10727_Transcript_13361	signal transduction
Gene10734_Transcript_13378	ubiquitin-dependent protein catabolic process
Gene10739_Transcript_13382	methylation
Gene10744_Transcript_13389	metabolic process
Gene10753_Transcript_13403	signal transduction;positive regulation of GTPase activity
Gene10754_Transcript_13403	biological regulation
Gene10763_Transcript_13413	nucleosome assembly
Gene10764_Transcript_13414	single-organism cellular process
Gene10770_Transcript_13424	regulation of transcription, DNA-templated
Gene10782_Transcript_13444	cellular carbohydrate metabolic process;regulation of innate immune response;fructose catabolic process to hydroxyacetone phosphate and glyceraldehyde-3-phosphate;glycolytic process through fructose-1-phosphate
Gene1081_Transcript_1076	protein folding
Gene1082_Transcript_1077	chloride transport;transmembrane transport
Gene10826_Transcript_13512	cellular protein metabolic process
Gene10827_Transcript_13513	polysaccharide catabolic process
Gene1083_Transcript_1078	small GTPase mediated signal transduction
Gene10833_Transcript_13518	DNA replication initiation
Gene10835_Transcript_13520	DNA-templated transcription, initiation
Gene10839_Transcript_13535	regulation of transcription, DNA-templated;hemopoiesis
Gene1084_Transcript_1079	signal transduction;adherens junction assembly
Gene10842_Transcript_13538	protein phosphorylation
Gene10854_Transcript_13553	ion transport
Gene10873_Transcript_13591	MAPK cascade;activation of MAPKKK activity
Gene10879_Transcript_13597	transport
Gene10884_Transcript_13603	monovalent inorganic cation transport;cation transmembrane transport
Gene10904_Transcript_13643	single-organism metabolic process
Gene10910_Transcript_13653	riboflavin transport
Gene10913_Transcript_13658	ion transmembrane transport;ionotropic glutamate receptor signaling pathway
Gene10925_Transcript_13672	biological regulation
Gene10927_Transcript_13679	microtubule-based process
Gene10935_Transcript_13700	Wnt signaling pathway
Gene10943_Transcript_13717	ion transport
Gene1095_Transcript_1091	exocytosis;vesicle docking
Gene10958_Transcript_13734	regulation of transcription, DNA-templated;transport
Gene10992_Transcript_13797	histone H3-K4 methylation
Gene10996_Transcript_13809	protein peptidyl-prolyl isomerization;protein folding
Gene10997_Transcript_13810	ATP hydrolysis coupled proton transport
Gene10998_Transcript_13818	transport
Gene110_Transcript_121	phosphate-containing compound metabolic process;organic substance metabolic process
Gene11008_Transcript_13831	proteolysis
Gene11011_Transcript_13838	nucleosome assembly
Gene11019_Transcript_13852	fructose 6-phosphate metabolic process;glycolytic process through fructose-6-phosphate
Gene11021_Transcript_13855	cellular process
Gene11027_Transcript_13863	tricarboxylic acid cycle;electron transport chain
Gene11035_Transcript_13875	oxidation-reduction process;L-proline biosynthetic process
Gene11042_Transcript_13885	DNA replication;regulation of DNA replication
Gene11043_Transcript_13889	mRNA splicing, via spliceosome
Gene11044_Transcript_13892	establishment of mitotic spindle orientation;transport;mitotic nuclear division;cell division
Gene11046_Transcript_13894	metabolic process
Gene11049_Transcript_13897	protein folding;response to endoplasmic reticulum stress
Gene1105_Transcript_1097	small GTPase mediated signal transduction
Gene11052_Transcript_13903	purine nucleotide biosynthetic process
Gene11056_Transcript_13909	sulfate assimilation;phosphorylation
Gene11059_Transcript_13913	oxidation-reduction process;hydrogen ion transmembrane transport
Gene11063_Transcript_13920	base-excision repair
Gene11065_Transcript_13924	metabolic process
Gene1107_Transcript_1100	ion transport
Gene11071_Transcript_13933	glycolytic process
Gene11072_Transcript_13934	proteolysis;protein catabolic process
Gene11073_Transcript_13935	mRNA polyadenylation
Gene11074_Transcript_13936	metabolic process
Gene11087_Transcript_13954	transmembrane transport
Gene11094_Transcript_13962	UDP-galactose transport;negative regulation of Toll signaling pathway;negative regulation of innate immune response
Gene11095_Transcript_13963	fructose metabolic process;fructose 2,6-bisphosphate metabolic process;carbohydrate phosphorylation
Gene11096_Transcript_13964	ubiquitin-dependent protein catabolic process
Gene11099_Transcript_13967	metabolic process
Gene11109_Transcript_13978	transport
Gene11111_Transcript_13980	phosphatidylinositol-3-phosphate biosynthetic process;phosphatidylinositol phosphorylation;phosphatidylinositol-mediated signaling
Gene1112_Transcript_1104	nucleotide-excision repair;proteasome-mediated ubiquitin-dependent protein catabolic process
Gene11123_Transcript_13992	regulation of transcription, DNA-templated;transcription elongation from RNA polymerase II promoter;histone modification
Gene11127_Transcript_13995	cellular protein metabolic process
Gene11130_Transcript_13998	protein dephosphorylation
Gene11131_Transcript_13999	phosphorylation
Gene11136_Transcript_14004	vacuolar transport
Gene11137_Transcript_14005	tricarboxylic acid cycle
Gene1115_Transcript_1107	regulation of biological process
Gene11154_Transcript_14027	intracellular protein transport;vesicle-mediated transport;oxidation-reduction process
Gene11167_Transcript_14045	G2/M transition of mitotic cell cycle;movement of cell or subcellular component;microtubule-based process;natural killer cell mediated cytotoxicity
Gene11177_Transcript_14054	rRNA processing
Gene11183_Transcript_14063	fatty acid metabolic process;oxidation-reduction process
Gene11186_Transcript_14068	oxidation-reduction process
Gene11194_Transcript_14074	DNA repair
Gene11196_Transcript_14077	translation
Gene11197_Transcript_14078	protein phosphorylation
Gene11201_Transcript_14082	proteolysis
Gene11207_Transcript_14088	tricarboxylic acid cycle
Gene11214_Transcript_14095	single-organism process
Gene11220_Transcript_14106	microtubule-based movement
Gene11221_Transcript_14108	protein phosphorylation
Gene11222_Transcript_14109	single-organism metabolic process
Gene11231_Transcript_14118	transmembrane transport
Gene11236_Transcript_14124	nitric oxide biosynthetic process;oxidation-reduction process
Gene11237_Transcript_14127	protein import into mitochondrial matrix
Gene11239_Transcript_14129	pseudouridine synthesis;tRNA processing
Gene11248_Transcript_14137	microtubule-based movement
Gene11257_Transcript_14147	vacuolar transport
Gene11263_Transcript_14155	proteolysis involved in cellular protein catabolic process
Gene11278_Transcript_14172	signal transduction;adherens junction assembly
Gene11284_Transcript_14178	NAD biosynthetic process;nicotinate nucleotide salvage
Gene11285_Transcript_14180	transposition, DNA-mediated
Gene11292_Transcript_14190	gamma-aminobutyric acid catabolic process;oxidation-reduction process
Gene113_Transcript_124	protein phosphorylation
Gene11307_Transcript_14212	protein phosphorylation;exocytosis;spermatogenesis;growth hormone secretion;neuron projection development;regulation of cell cycle;regulation of insulin secretion involved in cellular response to glucose stimulus
Gene1131_Transcript_1121	regulation of transcription, DNA-templated
Gene11319_Transcript_14223	transmembrane transport
Gene11341_Transcript_14250	actin filament polymerization;Arp2/3 complex-mediated actin nucleation
Gene11343_Transcript_14253	carbohydrate metabolic process;carbohydrate derivative biosynthetic process
Gene11344_Transcript_14254	metabolic process
Gene11353_Transcript_14267	oxidation-reduction process
Gene11354_Transcript_14268	metabolic process
Gene11366_Transcript_14284	glycogen biosynthetic process
Gene11368_Transcript_14286	multicellular organism development
Gene1137_Transcript_1127	vesicle docking involved in exocytosis
Gene11383_Transcript_14306	amino acid transmembrane transport
Gene11389_Transcript_14312	chromatin remodeling
Gene11399_Transcript_14324	transport
Gene1140_Transcript_1130	protein phosphorylation;cell division
Gene11402_Transcript_14325	single-organism metabolic process
Gene11403_Transcript_14326	protein phosphorylation
Gene11404_Transcript_14328	cellular process
Gene11407_Transcript_14331	transcription, DNA-templated;regulation of transcription from RNA polymerase II promoter
Gene11409_Transcript_14337	protein phosphorylation
Gene11414_Transcript_14347	biological regulation
Gene11424_Transcript_14363	carbohydrate metabolic process;chitin catabolic process
Gene11427_Transcript_14365	protein transport
Gene11432_Transcript_14373	protein phosphorylation
Gene11448_Transcript_14399	mitochondrial transport
Gene11472_Transcript_14434	lipid metabolic process
Gene11476_Transcript_14439	protein folding
Gene11477_Transcript_14440	carbohydrate metabolic process;chitin catabolic process
Gene11482_Transcript_14447	transmembrane transport
Gene11497_Transcript_14468	carboxylic acid metabolic process
Gene11499_Transcript_14469	protein phosphorylation
Gene11507_Transcript_14478	regulation of translation
Gene11511_Transcript_14484	transport
Gene11525_Transcript_14510	negative regulation of cellular metabolic process
Gene11528_Transcript_14514	protein phosphorylation
Gene11533_Transcript_14519	actin cytoskeleton organization;actin filament severing
Gene11539_Transcript_14526	proteolysis;peptide catabolic process;cellular lipid metabolic process
Gene11545_Transcript_14534	snRNA processing
Gene11549_Transcript_14541	protein phosphorylation;intracellular signal transduction
Gene11550_Transcript_14542	nucleobase-containing compound metabolic process
Gene11551_Transcript_14544	protein dephosphorylation
Gene11560_Transcript_14554	cation transport;transmembrane transport
Gene11561_Transcript_14556	triglyceride biosynthetic process
Gene11562_Transcript_14557	protein phosphorylation
Gene11569_Transcript_14566	isoleucine biosynthetic process;valine biosynthetic process;oxidation-reduction process
Gene11573_Transcript_14572	phosphorylation;cell cycle process
Gene11582_Transcript_14582	DNA metabolic process
Gene11585_Transcript_14585	carbohydrate metabolic process
Gene11591_Transcript_14596	tricarboxylic acid cycle
Gene11597_Transcript_14607	oxidation-reduction process
Gene1160_Transcript_1151	biological regulation
Gene11604_Transcript_14614	homophilic cell adhesion via plasma membrane adhesion molecules
Gene11611_Transcript_14620	DNA damage checkpoint;DNA repair
Gene11615_Transcript_14623	regulation of transcription, DNA-templated
Gene1162_Transcript_1153	pantothenate biosynthetic process
Gene11621_Transcript_14629	metabolic process
Gene11622_Transcript_14630	cellular protein modification process
Gene11624_Transcript_14638	primary metabolic process;organic substance metabolic process
Gene11631_Transcript_14657	maturation of LSU-rRNA from tricistronic rRNA transcript (SSU-rRNA, 5.8S rRNA, LSU-rRNA);maturation of 5.8S rRNA from tricistronic rRNA transcript (SSU-rRNA, 5.8S rRNA, LSU-rRNA);intracellular protein transport
Gene11635_Transcript_14662	oxidation-reduction process
Gene11648_Transcript_14689	dephosphorylation
Gene1166_Transcript_1157	cellular process
Gene11677_Transcript_14750	proteolysis
Gene11680_Transcript_14757	DNA replication
Gene11685_Transcript_14764	superoxide metabolic process
Gene11695_Transcript_14781	protein phosphorylation
Gene11699_Transcript_14793	regulation of transcription from RNA polymerase II promoter;regulation of cell proliferation;anatomical structure development
Gene11712_Transcript_14810	mitochondrial pyruvate transport
Gene11720_Transcript_14825	biological regulation
Gene11727_Transcript_14834	phosphorylation
Gene11763_Transcript_14901	glutathione biosynthetic process
Gene11767_Transcript_14914	cAMP biosynthetic process;intracellular signal transduction
Gene11774_Transcript_14937	transport
Gene11787_Transcript_14954	biotin biosynthetic process
Gene11788_Transcript_14955	translational elongation
Gene11789_Transcript_14955	translational elongation
Gene11792_Transcript_14957	regulation of transcription, DNA-templated;multicellular organism development
Gene1180_Transcript_1161	intracellular protein transport;ER to Golgi vesicle-mediated transport
Gene11801_Transcript_14977	primary metabolic process;organic substance metabolic process
Gene11814_Transcript_15014	microtubule-based process
Gene11815_Transcript_15015	signal peptide processing;protein processing involved in protein targeting to mitochondrion;mitochondrial respiratory chain complex assembly
Gene11817_Transcript_15018	oxidation-reduction process
Gene11818_Transcript_15022	magnesium ion transmembrane transport
Gene11820_Transcript_15028	protein polyubiquitination;DNA repair;histone ubiquitination;proteasome-mediated ubiquitin-dependent protein catabolic process
Gene1183_Transcript_1164	intracellular protein transport
Gene11836_Transcript_15043	metabolic process
Gene11852_Transcript_15060	nucleotide-excision repair;DNA duplex unwinding
Gene11858_Transcript_15066	metabolic process
Gene11861_Transcript_15069	protein dephosphorylation
Gene11863_Transcript_15071	translation;transmembrane transport
Gene11869_Transcript_15079	respiratory electron transport chain
Gene11879_Transcript_15094	nucleobase-containing compound metabolic process;phosphorylation
Gene11885_Transcript_15103	metabolic process
Gene11889_Transcript_15109	mRNA processing
Gene11894_Transcript_15117	mRNA export from nucleus;RNA secondary structure unwinding
Gene11898_Transcript_15129	regulation of transcription, DNA-templated;histone modification
Gene1190_Transcript_1170	regulation of transcription, DNA-templated
Gene11907_Transcript_15136	Mo-molybdopterin cofactor biosynthetic process
Gene11908_Transcript_15140	response to stress;positive regulation of ATPase activity
Gene1191_Transcript_1171	peptidyl-tyrosine phosphorylation
Gene11919_Transcript_15151	snRNA export from nucleus
Gene11922_Transcript_15155	oxidation-reduction process
Gene11941_Transcript_15179	branched-chain amino acid biosynthetic process
Gene11942_Transcript_15180	pyrimidine nucleotide biosynthetic process;nucleoside metabolic process
Gene11944_Transcript_15182	MAPK cascade
Gene11945_Transcript_15183	mRNA processing
Gene11952_Transcript_15194	ubiquitin-dependent protein catabolic process;protein deubiquitination
Gene11954_Transcript_15198	protein depalmitoylation;Mo-molybdopterin cofactor biosynthetic process
Gene11957_Transcript_15201	tRNA aminoacylation for protein translation
Gene11982_Transcript_15226	chitin metabolic process
Gene11985_Transcript_15228	transport;metabolic process
Gene11990_Transcript_15235	peptidyl-amino acid modification;oxidation-reduction process
Gene11991_Transcript_15237	small GTPase mediated signal transduction
Gene11997_Transcript_15243	proteolysis;attachment of GPI anchor to protein
Gene12_Transcript_11	transmembrane transport
Gene12000_Transcript_15250	carbohydrate metabolic process
Gene12005_Transcript_15261	negative regulation of signal transduction
Gene12007_Transcript_15265	signal transduction by protein phosphorylation
Gene12009_Transcript_15267	primary metabolic process;organic substance metabolic process
Gene12011_Transcript_15271	tricarboxylic acid cycle
Gene12017_Transcript_15276	cellular response to stress
Gene12021_Transcript_15286	protein dephosphorylation
Gene12036_Transcript_15309	translational initiation
Gene12066_Transcript_15344	cellular process
Gene12070_Transcript_15348	proteolysis
Gene12075_Transcript_15350	endocytosis;autophagy;regulation of cytokinesis
Gene12076_Transcript_15351	metabolic process
Gene12077_Transcript_15352	transcription, DNA-templated;regulation of transcription, DNA-templated
Gene12083_Transcript_15356	hydrogen ion transmembrane transport
Gene12087_Transcript_15364	signal transduction
Gene12089_Transcript_15367	biological regulation
Gene1209_Transcript_1189	phosphatidylinositol phosphorylation;phosphatidylinositol-mediated signaling
Gene12096_Transcript_15379	sulfate assimilation;phosphorylation;transmembrane transport
Gene12102_Transcript_15388	phosphatidylinositol metabolic process
Gene12116_Transcript_15403	vacuolar transport
Gene12122_Transcript_15411	transport
Gene12126_Transcript_15414	autophagy
Gene12134_Transcript_15422	nucleobase-containing compound metabolic process
Gene12138_Transcript_15431	cellular process
Gene12157_Transcript_15465	DNA replication
Gene12160_Transcript_15469	cytoskeleton organization;small GTPase mediated signal transduction;cell migration;positive regulation of GTPase activity
Gene12161_Transcript_15474	regulation of biological process
Gene12162_Transcript_15477	regulation of transcription, DNA-templated;apoptotic process;cell proliferation;animal organ development
Gene12179_Transcript_15501	peptidyl-tyrosine dephosphorylation
Gene12180_Transcript_15502	mitochondrial respiratory chain complex III assembly
Gene12183_Transcript_15507	oxidation-reduction process
Gene12184_Transcript_15510	peptidyl-tyrosine dephosphorylation
Gene12188_Transcript_15516	transcription, DNA-templated;oxidation-reduction process
Gene12198_Transcript_15525	synaptic vesicle exocytosis;dense core granule exocytosis
Gene1220_Transcript_1196	RNA phosphodiester bond hydrolysis
Gene12201_Transcript_15530	metabolic process
Gene12204_Transcript_15536	protein ubiquitination
Gene12207_Transcript_15538	cellular glucose homeostasis;glycolytic process;carbohydrate phosphorylation
Gene12209_Transcript_15540	transmembrane transport
Gene1221_Transcript_1197	proteolysis
Gene12213_Transcript_15549	protein kinase C-activating G-protein coupled receptor signaling pathway;phosphorylation;intracellular signal transduction
Gene12214_Transcript_15549	protein kinase C-activating G-protein coupled receptor signaling pathway;phosphorylation;intracellular signal transduction
Gene12236_Transcript_15573	peroxisomal long-chain fatty acid import;transmembrane transport
Gene12244_Transcript_15577	metabolic process
Gene12249_Transcript_15588	autophagy;vacuolar transport
Gene12265_Transcript_15630	oxidation-reduction process
Gene12271_Transcript_15645	phospholipid biosynthetic process
Gene12274_Transcript_15660	transmembrane transport
Gene12281_Transcript_15668	intracellular protein transport
Gene12308_Transcript_15731	transport
Gene12311_Transcript_15742	translation
Gene1232_Transcript_1206	ubiquitin-dependent protein catabolic process;protein deubiquitination
Gene1233_Transcript_1207	metabolic process
Gene12357_Transcript_15846	proteolysis
Gene12369_Transcript_15863	chitin metabolic process;autophagy
Gene12377_Transcript_15874	deoxyribonucleoside monophosphate biosynthetic process;phosphorylation;thymidine metabolic process;DNA biosynthetic process
Gene12384_Transcript_15888	translational initiation
Gene12388_Transcript_15898	formation of translation preinitiation complex;regulation of translational initiation
Gene12393_Transcript_15904	ATP hydrolysis coupled proton transport
Gene12402_Transcript_15914	protein complex assembly
Gene12404_Transcript_15916	oxidation-reduction process
Gene12406_Transcript_15918	small GTPase mediated signal transduction
Gene12409_Transcript_15923	protein phosphorylation
Gene12420_Transcript_15943	protein glycosylation;carboxylic acid metabolic process
Gene12425_Transcript_15963	proteolysis
Gene12426_Transcript_15965	transport
Gene12427_Transcript_15966	proteolysis
Gene12430_Transcript_15975	transport
Gene12434_Transcript_15982	transport
Gene12438_Transcript_15987	metabolic process
Gene1244_Transcript_1219	positive regulation of GTPase activity
Gene12449_Transcript_16003	phosphorylation
Gene12458_Transcript_16010	protein ubiquitination
Gene12459_Transcript_16014	peptidyl-tyrosine phosphorylation
Gene12468_Transcript_16023	phospholipid biosynthetic process
Gene12473_Transcript_16027	proteolysis
Gene12478_Transcript_16030	riboflavin biosynthetic process;oxidation-reduction process
Gene12481_Transcript_16032	protein phosphorylation
Gene12488_Transcript_16048	mitotic spindle assembly checkpoint
Gene12492_Transcript_16053	ubiquinone biosynthetic process;oxidation-reduction process
Gene12509_Transcript_16077	DNA-templated transcription, initiation
Gene12510_Transcript_16078	UDP-glucose transport
Gene12512_Transcript_16082	ATP hydrolysis coupled proton transport
Gene12521_Transcript_16095	phosphorylation
Gene12523_Transcript_16098	phosphorylation
Gene12534_Transcript_16109	metabolic process
Gene12544_Transcript_16127	transcription, DNA-templated;regulation of transcription, DNA-templated;signal transduction
Gene12550_Transcript_16135	nuclear-transcribed mRNA poly(A) tail shortening;mRNA processing;protein phosphorylation;positive regulation of cytoplasmic mRNA processing body assembly
Gene12560_Transcript_16155	DNA repair;nucleic acid phosphodiester bond hydrolysis
Gene12568_Transcript_16172	nucleotide-excision repair;transcription, DNA-templated
Gene12569_Transcript_16173	histone deacetylation;nucleic acid metabolic process
Gene12571_Transcript_16176	small GTPase mediated signal transduction
Gene12574_Transcript_16179	proteolysis
Gene12577_Transcript_16181	proteolysis;cellular protein metabolic process
Gene12584_Transcript_16187	ubiquitin-dependent protein catabolic process;multicellular organism development;protein ubiquitination
Gene12595_Transcript_16202	coenzyme A biosynthetic process;phosphorylation
Gene126_Transcript_137	protein O-linked mannosylation
Gene12602_Transcript_16209	tricarboxylic acid cycle
Gene12603_Transcript_16211	protein ubiquitination
Gene12607_Transcript_16219	S-adenosylmethioninamine biosynthetic process;spermine biosynthetic process;spermidine biosynthetic process
Gene12612_Transcript_16226	protein phosphorylation
Gene1262_Transcript_1236	G2/M transition of mitotic cell cycle;movement of cell or subcellular component;microtubule-based process;natural killer cell mediated cytotoxicity
Gene12624_Transcript_16242	protein folding
Gene12634_Transcript_16256	spliceosomal complex assembly;spliceosomal snRNP assembly
Gene12635_Transcript_16257	lipid metabolic process
Gene12640_Transcript_16263	Arp2/3 complex-mediated actin nucleation
Gene12641_Transcript_16265	transport
Gene12662_Transcript_16297	cellular process
Gene12669_Transcript_16308	metabolic process
Gene1267_Transcript_1240	intracellular signal transduction
Gene12684_Transcript_16325	vesicle-mediated transport
Gene1270_Transcript_1245	sphingomyelin catabolic process
Gene12716_Transcript_16375	ubiquitin-dependent protein catabolic process
Gene12736_Transcript_16413	phosphorylation
Gene12745_Transcript_16426	magnesium ion transmembrane transport
Gene12751_Transcript_16434	transport
Gene12758_Transcript_16438	protein glycosylation
Gene12761_Transcript_16444	translational initiation
Gene1277_Transcript_1253	cGMP biosynthetic process;small GTPase mediated signal transduction
Gene12773_Transcript_16465	regulation of transcription, DNA-templated;cell differentiation
Gene12778_Transcript_16472	tyrosyl-tRNA aminoacylation
Gene12780_Transcript_16475	glutathione metabolic process
Gene12786_Transcript_16482	cellular metabolic process
Gene12795_Transcript_16498	metabolic process
Gene128_Transcript_140	spliceosomal complex assembly
Gene12800_Transcript_16510	lipid metabolic process
Gene12801_Transcript_16511	'de novo' IMP biosynthetic process;'de novo' AMP biosynthetic process
Gene12802_Transcript_16513	metabolic process
Gene12816_Transcript_16533	single-organism cellular process;positive regulation of biological process;regulation of cellular process;response to stimulus
Gene12821_Transcript_16544	carbohydrate transport;transmembrane transport
Gene12831_Transcript_16568	carbohydrate metabolic process;protein phosphorylation
Gene12841_Transcript_16583	methylation
Gene12881_Transcript_16660	regulation of transcription, DNA-templated
Gene12884_Transcript_16664	ion transport
Gene12900_Transcript_16700	phosphorylation
Gene12907_Transcript_16714	DNA-templated transcription, initiation;transport
Gene12919_Transcript_16729	proton transport;transmembrane transport
Gene12922_Transcript_16732	cation transport;transmembrane transport
Gene12927_Transcript_16738	metabolic process
Gene12929_Transcript_16740	coenzyme A biosynthetic process;phosphorylation
Gene12931_Transcript_16744	intracellular protein transport;vesicle-mediated transport
Gene12937_Transcript_16753	one-carbon metabolic process
Gene12940_Transcript_16757	mRNA processing;protein dephosphorylation
Gene12946_Transcript_16766	ribosome assembly
Gene12947_Transcript_16769	protein phosphorylation
Gene12949_Transcript_16772	L-serine biosynthetic process
Gene12953_Transcript_16777	ADP biosynthetic process;intracellular protein transport;AMP metabolic process;ATP metabolic process;nucleotide phosphorylation
Gene12956_Transcript_16784	ubiquitin-dependent protein catabolic process;protein deubiquitination
Gene12957_Transcript_16785	protein folding;metabolic process
Gene12969_Transcript_16795	microtubule-based process;positive regulation of ATPase activity
Gene1297_Transcript_1267	protein phosphorylation
Gene12985_Transcript_16818	hydrogen ion transmembrane transport
Gene12987_Transcript_16821	cell surface receptor signaling pathway
Gene12996_Transcript_16830	fructose 6-phosphate metabolic process;glycolytic process through fructose-6-phosphate
Gene13_Transcript_13	single-organism metabolic process
Gene13005_Transcript_16841	protein import into nucleus
Gene13025_Transcript_16862	protein ubiquitination
Gene13026_Transcript_16863	nucleotide biosynthetic process;phosphorylation
Gene13036_Transcript_16872	cellular protein metabolic process
Gene13037_Transcript_16873	maturation of LSU-rRNA from tricistronic rRNA transcript (SSU-rRNA, 5.8S rRNA, LSU-rRNA);maturation of 5.8S rRNA from tricistronic rRNA transcript (SSU-rRNA, 5.8S rRNA, LSU-rRNA)
Gene13038_Transcript_16876	protein transport
Gene13039_Transcript_16878	amino acid transmembrane transport
Gene13041_Transcript_16882	carbohydrate metabolic process
Gene1305_Transcript_1274	protein ubiquitination
Gene13051_Transcript_16894	G-protein coupled receptor signaling pathway
Gene13053_Transcript_16903	formation of translation preinitiation complex;regulation of translational initiation
Gene13056_Transcript_16910	microtubule-based process
Gene13066_Transcript_16925	regulation of transcription from RNA polymerase II promoter
Gene13070_Transcript_16929	lipid transport
Gene13090_Transcript_16958	regulation of transcription, DNA-templated;ATP-dependent chromatin remodeling
Gene13102_Transcript_16972	methylation
Gene13107_Transcript_16984	tRNA aminoacylation for protein translation
Gene13113_Transcript_16996	mitochondrial electron transport, ubiquinol to cytochrome c;mitochondrial ATP synthesis coupled proton transport
Gene1312_Transcript_1282	ion transport;carnitine biosynthetic process;oxidation-reduction process
Gene13120_Transcript_17015	transport
Gene13132_Transcript_17028	metabolic process
Gene13133_Transcript_17029	L-serine biosynthetic process;dephosphorylation
Gene13165_Transcript_17088	DNA replication
Gene13173_Transcript_17103	cytoskeletal anchoring at plasma membrane;cell adhesion
Gene13177_Transcript_17109	signal transduction
Gene1318_Transcript_1288	transcription, DNA-templated
Gene13196_Transcript_17142	single-organism metabolic process
Gene13198_Transcript_17144	phosphorylation
Gene13224_Transcript_17203	regulation of transcription, DNA-templated
Gene13242_Transcript_17236	protein ubiquitination;ion homeostasis
Gene13247_Transcript_17244	nucleotide-excision repair;DNA duplex unwinding
Gene1326_Transcript_1292	regulation of transcription, DNA-templated;transcription initiation from RNA polymerase III promoter
Gene13261_Transcript_17271	polyamine biosynthetic process
Gene13280_Transcript_17308	methylation
Gene13281_Transcript_17308	methylation
Gene13286_Transcript_17320	oxygen transport
Gene13288_Transcript_17330	glycine catabolic process;oxidation-reduction process
Gene13294_Transcript_17340	nucleic acid phosphodiester bond hydrolysis
Gene13298_Transcript_17355	receptor-mediated endocytosis;Notch signaling pathway;multicellular organism development
Gene13299_Transcript_17355	cell communication;single-organism process
Gene13320_Transcript_17391	defense response to bacterium
Gene13323_Transcript_17397	pyrimidine nucleotide biosynthetic process;cellular amino acid biosynthetic process
Gene13325_Transcript_17400	cell-cell signaling;multicellular organism development;intein-mediated protein splicing
Gene13334_Transcript_17419	Arp2/3 complex-mediated actin nucleation
Gene13337_Transcript_17423	carbohydrate metabolic process;chitin metabolic process
Gene13350_Transcript_17449	fructose metabolic process;fructose 2,6-bisphosphate metabolic process;carbohydrate phosphorylation
Gene13351_Transcript_17450	biosynthetic process
Gene13356_Transcript_17456	glycolytic process
Gene1336_Transcript_1301	phosphorylation
Gene13361_Transcript_17461	generation of catalytic spliceosome for second transesterification step;mRNA 3'-splice site recognition
Gene13362_Transcript_17463	DNA integration
Gene13369_Transcript_17474	double-strand break repair via homologous recombination;protein folding;mitotic recombination-dependent replication fork processing
Gene1337_Transcript_1305	pseudouridine synthesis
Gene13372_Transcript_17477	ubiquitin-dependent protein catabolic process
Gene13373_Transcript_17479	regulation of transcription, DNA-templated
Gene13390_Transcript_17507	release of sequestered calcium ion into cytosol
Gene13395_Transcript_17516	mRNA processing
Gene13403_Transcript_17527	microtubule-based movement
Gene13407_Transcript_17533	single-organism cellular process
Gene13416_Transcript_17551	RNA processing;barbed-end actin filament capping
Gene13420_Transcript_17568	tryptophanyl-tRNA aminoacylation
Gene13424_Transcript_17577	transport
Gene13430_Transcript_17585	intracellular protein transport;Golgi vesicle transport;membrane fusion
Gene13444_Transcript_17604	mitotic chromosome condensation
Gene13453_Transcript_17622	regulation of receptor recycling;lysosome organization;positive regulation of TOR signaling;endosome localization;cholesterol homeostasis;positive regulation of MAPK cascade;cellular response to amino acid stimulus
Gene13455_Transcript_17625	metabolic process
Gene13456_Transcript_17628	protein transport;retrograde transport, endosome to Golgi
Gene1346_Transcript_1315	metabolic process
Gene13463_Transcript_17636	regulation of transcription, DNA-templated;methylation;histone H3-K4 demethylation;oxidation-reduction process
Gene13480_Transcript_17670	phosphorylation
Gene13502_Transcript_17712	cellular response to DNA damage stimulus;primary metabolic process;cellular macromolecule metabolic process
Gene13526_Transcript_17749	carbohydrate metabolic process;chitin catabolic process
Gene13540_Transcript_17773	protein folding;proteolysis
Gene13546_Transcript_17779	regulation of transcription, DNA-templated
Gene13555_Transcript_17787	peptidyl-tyrosine dephosphorylation
Gene13564_Transcript_17804	microtubule-based movement
Gene13572_Transcript_17815	microtubule cytoskeleton organization;single-organism cellular process
Gene13580_Transcript_17836	biological regulation
Gene13583_Transcript_17840	phosphorylation
Gene13594_Transcript_17870	ion transmembrane transport
Gene13605_Transcript_17888	positive regulation of pathway-restricted SMAD protein phosphorylation;regulation of apoptotic process;regulation of MAPK cascade;cell development;SMAD protein signal transduction
Gene13614_Transcript_17910	signal transduction
Gene13615_Transcript_17911	protein phosphorylation
Gene13625_Transcript_17949	neuropeptide signaling pathway
Gene13640_Transcript_17978	metabolic process
Gene13646_Transcript_17992	regulation of transcription from RNA polymerase II promoter
Gene13647_Transcript_18000	translational elongation
Gene13649_Transcript_18002	transposition, DNA-mediated
Gene13651_Transcript_18003	transport
Gene13666_Transcript_18021	ketone body catabolic process
Gene13675_Transcript_18034	signal transduction
Gene13676_Transcript_18035	mRNA splicing, via spliceosome
Gene13679_Transcript_18040	mitochondrion organization;regulation of apoptotic process
Gene1368_Transcript_1332	ribosome biogenesis
Gene13683_Transcript_18046	regulation of transcription, DNA-templated;transcription initiation from RNA polymerase II promoter
Gene13689_Transcript_18054	acetyl-CoA metabolic process
Gene13691_Transcript_18056	vacuolar transport
Gene13692_Transcript_18057	transcription, DNA-templated
Gene13693_Transcript_18060	protein glycosylation
Gene13695_Transcript_18063	fatty acid metabolic process;oxidation-reduction process
Gene13699_Transcript_18073	regulation of transcription, DNA-templated;transcription initiation from RNA polymerase II promoter;translational initiation
Gene137_Transcript_147	proteolysis
Gene13700_Transcript_18074	regulation of catalytic activity;regulation of cellular process
Gene13706_Transcript_18083	oxidation-reduction process
Gene13710_Transcript_18091	protein glycosylation
Gene13720_Transcript_18109	regulation of transcription, DNA-templated
Gene13728_Transcript_18131	mRNA splicing, via spliceosome
Gene13733_Transcript_18135	small GTPase mediated signal transduction
Gene13736_Transcript_18142	nucleotide phosphorylation
Gene13737_Transcript_18142	phosphorylation
Gene1374_Transcript_1338	protein phosphorylation
Gene13741_Transcript_18146	cell adhesion
Gene13743_Transcript_18150	tRNA aminoacylation for protein translation
Gene13747_Transcript_18159	SRP-dependent cotranslational protein targeting to membrane
Gene13760_Transcript_18180	protein dephosphorylation
Gene13764_Transcript_18187	DNA-templated transcription, initiation;regulation of transcription, DNA-templated;translational initiation
Gene13768_Transcript_18198	phosphorylation
Gene13771_Transcript_18203	methylation;primary metabolic process;organic substance metabolic process
Gene13778_Transcript_18215	small GTPase mediated signal transduction;glycerolipid biosynthetic process
Gene13779_Transcript_18220	negative regulation of endopeptidase activity
Gene13781_Transcript_18224	transcription, DNA-templated;regulation of transcription, DNA-templated
Gene13786_Transcript_18237	transmembrane transport;oxidation-reduction process
Gene13802_Transcript_18260	formation of translation preinitiation complex;regulation of translational initiation
Gene13804_Transcript_18266	regulation of actin filament polymerization
Gene13821_Transcript_18297	vesicle docking involved in exocytosis;protein transport;oxidation-reduction process
Gene1385_Transcript_1351	mRNA splicing, via spliceosome
Gene1386_Transcript_1352	transport
Gene13866_Transcript_18363	transport
Gene13874_Transcript_18383	peptidyl-tyrosine dephosphorylation
Gene13879_Transcript_18394	peptidyl-tyrosine phosphorylation
Gene13880_Transcript_18395	protein phosphorylation;signal transduction
Gene13897_Transcript_18439	positive regulation of GTPase activity;regulation of small GTPase mediated signal transduction
Gene13905_Transcript_18465	DNA replication;DNA repair;DNA biosynthetic process;nucleic acid phosphodiester bond hydrolysis
Gene13906_Transcript_18465	DNA replication;DNA repair;DNA biosynthetic process;nucleic acid phosphodiester bond hydrolysis
Gene13911_Transcript_18473	proteolysis
Gene13918_Transcript_18492	protein dephosphorylation
Gene13923_Transcript_18500	amino acid transmembrane transport
Gene13927_Transcript_18509	poly(A) mRNA export from nucleus
Gene13932_Transcript_18529	proton transport;transmembrane transport
Gene13933_Transcript_18531	chitin metabolic process
Gene13940_Transcript_18543	transmembrane transport
Gene13947_Transcript_18552	transmembrane transport
Gene1395_Transcript_1364	glutamate biosynthetic process;proline biosynthetic process;oxidation-reduction process
Gene13951_Transcript_18559	transcription, DNA-templated
Gene13954_Transcript_18566	protein phosphorylation
Gene13966_Transcript_18578	mRNA processing
Gene13997_Transcript_18626	RNA metabolic process
Gene13998_Transcript_18627	regulation of transcription from RNA polymerase II promoter
Gene140_Transcript_154	G-protein coupled receptor signaling pathway;small GTPase mediated signal transduction
Gene14000_Transcript_18632	protein peptidyl-prolyl isomerization;protein folding
Gene14012_Transcript_18652	apoptotic process;mitochondrion organization
Gene14014_Transcript_18656	peptidyl-diphthamide biosynthetic process from peptidyl-histidine
Gene14019_Transcript_18668	methylation
Gene14030_Transcript_18688	intracellular signal transduction;protein homooligomerization
Gene14031_Transcript_18689	cellular process
Gene14037_Transcript_18705	biosynthetic process;oxidation-reduction process
Gene1405_Transcript_1378	cellular process
Gene14051_Transcript_18727	rRNA processing
Gene14067_Transcript_18761	negative regulation of Arp2/3 complex-mediated actin nucleation
Gene14071_Transcript_18768	metabolic process
Gene14074_Transcript_18776	protein phosphorylation;signal transduction
Gene14075_Transcript_18778	synapse organization
Gene14077_Transcript_18779	protein phosphorylation
Gene14086_Transcript_18796	protein phosphorylation
Gene14091_Transcript_18801	transmembrane transport
Gene14092_Transcript_18804	oxidation-reduction process
Gene14104_Transcript_18824	ubiquitin-dependent protein catabolic process;protein deubiquitination
Gene14118_Transcript_18855	regulation of mitotic cell cycle
Gene14119_Transcript_18855	regulation of mitotic cell cycle
Gene14122_Transcript_18859	phosphorylation
Gene14133_Transcript_18883	translation
Gene14149_Transcript_18911	ion transport;single-organism transport;membrane organization
Gene14157_Transcript_18931	metabolic process
Gene14159_Transcript_18936	transport
Gene14160_Transcript_18938	transport
Gene14167_Transcript_18960	G-protein coupled receptor signaling pathway
Gene14169_Transcript_18968	L-serine catabolic process;threonine catabolic process
Gene14174_Transcript_18981	small GTPase mediated signal transduction
Gene14177_Transcript_18987	protein folding
Gene14184_Transcript_18998	cation transmembrane transport
Gene14190_Transcript_19009	sodium ion transport;inorganic cation transmembrane transport
Gene14196_Transcript_19020	glycine decarboxylation via glycine cleavage system
Gene14200_Transcript_19024	phospholipid translocation
Gene14201_Transcript_19026	NADP biosynthetic process;phosphorylation;NAD metabolic process
Gene14207_Transcript_19033	S-adenosylmethionine biosynthetic process;one-carbon metabolic process
Gene14211_Transcript_19044	transcription, DNA-templated
Gene14221_Transcript_19057	small GTPase mediated signal transduction
Gene14227_Transcript_19069	cellular response to DNA damage stimulus;nucleic acid metabolic process
Gene14232_Transcript_19078	lysine biosynthetic process via diaminopimelate
Gene14234_Transcript_19079	cysteine biosynthetic process from serine;cysteine biosynthetic process via cystathionine
Gene14239_Transcript_19092	mRNA cis splicing, via spliceosome
Gene14246_Transcript_19102	peptidyl-tyrosine phosphorylation
Gene1425_Transcript_1405	single-multicellular organism process;negative regulation of transmembrane receptor protein serine/threonine kinase signaling pathway;negative regulation of cellular response to growth factor stimulus
Gene14260_Transcript_19123	regulation of transcription, DNA-templated;multicellular organism development
Gene14261_Transcript_19124	protein peptidyl-prolyl isomerization;protein folding
Gene14263_Transcript_19125	small GTPase mediated signal transduction
Gene14297_Transcript_19189	mRNA splicing, via spliceosome;protein phosphorylation
Gene14336_Transcript_19270	ATP hydrolysis coupled proton transport
Gene14340_Transcript_19275	cellular nitrogen compound metabolic process;primary metabolic process;organonitrogen compound metabolic process
Gene14352_Transcript_19293	cAMP biosynthetic process;intracellular signal transduction
Gene14369_Transcript_19352	amino acid transmembrane transport
Gene14388_Transcript_19413	SRP-dependent cotranslational protein targeting to membrane
Gene14389_Transcript_19415	metabolic process
Gene14396_Transcript_19433	carbohydrate metabolic process;cell adhesion
Gene14397_Transcript_19434	signal transduction;phosphatidylinositol dephosphorylation
Gene14401_Transcript_19439	protein ubiquitination
Gene14412_Transcript_19459	carbohydrate transport;transmembrane transport
Gene14417_Transcript_19464	regulation of transcription from RNA polymerase III promoter;RNA biosynthetic process
Gene14437_Transcript_19493	anion transport
Gene14442_Transcript_19497	metabolic process
Gene14445_Transcript_19499	protein phosphorylation;homophilic cell adhesion via plasma membrane adhesion molecules;regulation of cell cycle;oxidation-reduction process
Gene14453_Transcript_19505	intracellular protein transport
Gene14463_Transcript_19523	tRNA wobble uridine modification;protein urmylation;tRNA thio-modification
Gene14465_Transcript_19528	cytoskeleton organization
Gene14466_Transcript_19529	transmembrane transport
Gene14469_Transcript_19532	Arp2/3 complex-mediated actin nucleation
Gene14483_Transcript_19554	mRNA cis splicing, via spliceosome;mRNA transport
Gene14498_Transcript_19584	metabolic process
Gene14501_Transcript_19600	small GTPase mediated signal transduction
Gene14509_Transcript_19629	phosphorylation
Gene1451_Transcript_1433	cellular response to DNA damage stimulus;nucleic acid metabolic process
Gene14510_Transcript_19630	peptidyl-tyrosine phosphorylation
Gene14531_Transcript_19684	phosphorylation;single-organism process
Gene14539_Transcript_19716	translation
Gene14545_Transcript_19741	oxidation-reduction process
Gene14555_Transcript_19750	microtubule-based process
Gene14556_Transcript_19751	endocytosis
Gene1456_Transcript_1441	chitin metabolic process
Gene14560_Transcript_19760	DNA-templated transcription, initiation
Gene14563_Transcript_19768	fatty acid biosynthetic process
Gene14577_Transcript_19789	oxidation-reduction process
Gene14581_Transcript_19799	autophagy
Gene14582_Transcript_19805	peptidyl-tyrosine phosphorylation
Gene14590_Transcript_19823	transcription, DNA-templated;positive regulation of transcription from RNA polymerase II promoter
Gene14591_Transcript_19824	carbohydrate metabolic process;N-acetylglucosamine metabolic process
Gene14596_Transcript_19833	carbohydrate metabolic process
Gene146_Transcript_160	fatty acid metabolic process;oxidation-reduction process
Gene1460_Transcript_1444	GDP-mannose biosynthetic process
Gene14603_Transcript_19846	nucleic acid phosphodiester bond hydrolysis
Gene14612_Transcript_19858	transport
Gene14621_Transcript_19874	protein geranylgeranylation
Gene14628_Transcript_19883	iron-sulfur cluster assembly
Gene14630_Transcript_19892	metabolic process
Gene1464_Transcript_1447	cellular component organization
Gene14642_Transcript_19907	transport
Gene1465_Transcript_1448	DNA repair
Gene14663_Transcript_19961	sensory perception of sound;chaeta morphogenesis;actin filament-based movement;imaginal disc-derived wing hair organization;antennal morphogenesis
Gene14665_Transcript_19963	transcription, DNA-templated
Gene14672_Transcript_19970	single-organism process
Gene14680_Transcript_19986	carbohydrate metabolic process
Gene14686_Transcript_19994	sphingolipid biosynthetic process;oxidation-reduction process
Gene1469_Transcript_1451	protein phosphorylation
Gene14699_Transcript_20014	protein phosphorylation;small GTPase mediated signal transduction;isopentenyl diphosphate biosynthetic process, methylerythritol 4-phosphate pathway;dimethylallyl diphosphate biosynthetic process;oxidation-reduction process
Gene14700_Transcript_20014	phosphorylation
Gene14716_Transcript_20053	proteolysis
Gene14729_Transcript_20074	biological regulation
Gene14731_Transcript_20076	ubiquitin-dependent protein catabolic process
Gene14736_Transcript_20086	translation
Gene1475_Transcript_1455	macromolecule metabolic process;primary metabolic process
Gene14751_Transcript_20119	nucleotide-sugar biosynthetic process;oxidation-reduction process
Gene14753_Transcript_20122	ribonucleoside monophosphate biosynthetic process;nucleotide biosynthetic process
Gene14757_Transcript_20128	single-organism metabolic process
Gene14761_Transcript_20136	Wnt signaling pathway
Gene14763_Transcript_20139	retrograde vesicle-mediated transport, Golgi to ER
Gene14776_Transcript_20165	transcription, DNA-templated;regulation of transcription, DNA-templated
Gene14780_Transcript_20169	nucleic acid metabolic process
Gene14784_Transcript_20174	cell surface receptor signaling pathway;protein ubiquitination;regulation of signaling
Gene14785_Transcript_20175	microtubule-based movement
Gene14788_Transcript_20180	nucleoside metabolic process;nucleotide catabolic process
Gene14793_Transcript_20189	rRNA processing
Gene14794_Transcript_20193	translation
Gene14800_Transcript_20210	biosynthetic process;oxidation-reduction process
Gene14808_Transcript_20221	phosphorylation;cell cycle process
Gene14809_Transcript_20226	cellular process;regulation of cellular process
Gene14815_Transcript_20238	7-methylguanosine mRNA capping;RNA (guanine-N7)-methylation
Gene14816_Transcript_20239	oxidation-reduction process
Gene14821_Transcript_20248	regulation of transcription from RNA polymerase II promoter
Gene14824_Transcript_20262	base-excision repair, AP site formation;proteolysis;nucleic acid phosphodiester bond hydrolysis
Gene14834_Transcript_20284	translational initiation;proteolysis
Gene14850_Transcript_20320	transcription, DNA-templated;regulation of transcription, DNA-templated;transforming growth factor beta receptor signaling pathway
Gene14886_Transcript_20373	proteolysis
Gene149_Transcript_163	formation of translation preinitiation complex;regulation of translational initiation
Gene14912_Transcript_20423	ubiquitin-dependent protein catabolic process
Gene14916_Transcript_20432	DNA metabolic process
Gene14935_Transcript_20477	pseudouridine synthesis;ribosome biogenesis
Gene14938_Transcript_20481	transport;protein insertion into ER membrane
Gene1494_Transcript_1470	cellular process
Gene14941_Transcript_20485	carbohydrate metabolic process;pentose-phosphate shunt
Gene14944_Transcript_20491	transport
Gene14949_Transcript_20498	single-organism cellular process
Gene14954_Transcript_20509	transport
Gene14956_Transcript_20513	metabolic process
Gene1496_Transcript_1472	transport
Gene14962_Transcript_20526	metabolic process
Gene14967_Transcript_20536	proteolysis
Gene14974_Transcript_20556	regulation of transcription, DNA-templated
Gene14978_Transcript_20561	transcription, DNA-templated;regulation of transcription, DNA-templated
Gene14986_Transcript_20581	transmembrane transport
Gene14992_Transcript_20596	peptidyl-tyrosine dephosphorylation
Gene150_Transcript_164	protein refolding;hydrogen ion transmembrane transport
Gene15021_Transcript_20648	phosphorylation
Gene15041_Transcript_20710	cellular amino acid metabolic process
Gene15042_Transcript_20711	ER to Golgi vesicle-mediated transport
Gene15043_Transcript_20711	protein transport
Gene15046_Transcript_20715	mitochondrial pyruvate transport
Gene15048_Transcript_20718	metabolic process
Gene15052_Transcript_20729	'de novo' IMP biosynthetic process
Gene15055_Transcript_20744	protein dephosphorylation
Gene1507_Transcript_1483	L-methionine salvage from methylthioadenosine;oxidation-reduction process
Gene15074_Transcript_20776	tricarboxylic acid cycle;isocitrate metabolic process
Gene15077_Transcript_20779	dTMP biosynthetic process;methylation
Gene15078_Transcript_20783	dephosphorylation;synapse organization
Gene15084_Transcript_20793	tryptophanyl-tRNA aminoacylation
Gene15087_Transcript_20801	transport
Gene15088_Transcript_20801	transport
Gene15089_Transcript_20801	sulfate transport;transmembrane transport
Gene1509_Transcript_1487	intracellular signal transduction
Gene15104_Transcript_20826	ion transmembrane transport;ionotropic glutamate receptor signaling pathway
Gene15105_Transcript_20831	proteolysis
Gene15106_Transcript_20831	proteolysis
Gene15113_Transcript_20849	carbohydrate metabolic process;chitin catabolic process
Gene15116_Transcript_20854	mismatch repair
Gene15118_Transcript_20858	phosphate-containing compound metabolic process;single-organism process
Gene1513_Transcript_1490	DNA-templated transcription, initiation;translational initiation;regulation of sequence-specific DNA binding transcription factor activity
Gene15137_Transcript_20922	tricarboxylic acid cycle;isocitrate metabolic process;hemopoiesis
Gene15138_Transcript_20923	oxidation-reduction process
Gene15139_Transcript_20925	metabolic process
Gene15144_Transcript_20934	phosphorylation
Gene15154_Transcript_20953	metabolic process
Gene15170_Transcript_20981	metabolic process
Gene15175_Transcript_20992	phosphorylation
Gene15191_Transcript_21016	intracellular protein transport
Gene15192_Transcript_21017	mitochondrial respiratory chain complex III assembly
Gene15199_Transcript_21029	glutamine metabolic process;'de novo' CTP biosynthetic process
Gene15204_Transcript_21036	lipid metabolic process
Gene15211_Transcript_21052	methylation;oxidation-reduction process
Gene15220_Transcript_21072	metabolic process
Gene15222_Transcript_21076	protein phosphorylation;intracellular signal transduction
Gene15247_Transcript_21168	intracellular protein transport
Gene15248_Transcript_21169	protein phosphorylation;cell cycle
Gene1525_Transcript_1505	metabolic process
Gene15252_Transcript_21176	transcription, DNA-templated;regulation of transcription, DNA-templated
Gene15253_Transcript_21180	phosphorylation
Gene15255_Transcript_21183	fatty acid biosynthetic process
Gene15256_Transcript_21184	carbohydrate metabolic process
Gene15265_Transcript_21206	oxidation-reduction process
Gene15270_Transcript_21213	single-organism process
Gene15284_Transcript_21243	acetyl-CoA biosynthetic process from acetate
Gene15286_Transcript_21248	phosphorylation;histone acetylation
Gene15308_Transcript_21307	homophilic cell adhesion via plasma membrane adhesion molecules
Gene15312_Transcript_21316	oxidation-reduction process
Gene15325_Transcript_21370	transcription, DNA-templated;regulation of transcription, DNA-templated
Gene15338_Transcript_21397	mitotic spindle organization;regulation of cytokinesis;histone-serine phosphorylation
Gene1534_Transcript_1513	transmembrane transport
Gene15341_Transcript_21402	translation
Gene15353_Transcript_21424	intracellular signal transduction
Gene15369_Transcript_21456	metabolic process
Gene15377_Transcript_21471	isoprenoid biosynthetic process;coenzyme A metabolic process;oxidation-reduction process
Gene15380_Transcript_21480	single-organism metabolic process
Gene15387_Transcript_21503	transcription, DNA-templated;regulation of transcription, DNA-templated;steroid hormone mediated signaling pathway
Gene15397_Transcript_21536	chloride transmembrane transport
Gene15418_Transcript_21596	intracellular protein transport;vesicle-mediated transport;membrane fusion
Gene15427_Transcript_21608	G-protein coupled receptor signaling pathway
Gene1544_Transcript_1519	DNA replication
Gene15449_Transcript_21644	methylation
Gene15450_Transcript_21645	release of sequestered calcium ion into cytosol
Gene15459_Transcript_21674	translational initiation
Gene15460_Transcript_21678	protein ubiquitination;ion homeostasis
Gene15476_Transcript_21716	chromatin organization
Gene15486_Transcript_21722	formation of translation preinitiation complex;regulation of translational initiation
Gene15501_Transcript_21756	peptidyl-tyrosine dephosphorylation
Gene15516_Transcript_21793	transport
Gene15517_Transcript_21793	transmembrane transport;oxidation-reduction process
Gene15519_Transcript_21794	DNA-templated transcription, initiation;regulation of transcription, DNA-templated
Gene15528_Transcript_21825	protein folding
Gene1553_Transcript_1528	oxidation-reduction process
Gene15542_Transcript_21851	DNA replication
Gene15546_Transcript_21857	proteolysis;cellular protein metabolic process
Gene15549_Transcript_21875	metabolic process
Gene1555_Transcript_1530	transport
Gene15566_Transcript_21897	DNA replication;oxidation-reduction process
Gene15572_Transcript_21914	nitrate assimilation;oxidation-reduction process
Gene15575_Transcript_21915	vesicle docking involved in exocytosis
Gene15583_Transcript_21941	tRNA splicing, via endonucleolytic cleavage and ligation
Gene15584_Transcript_21942	proteolysis
Gene15588_Transcript_21957	protein peptidyl-prolyl isomerization;protein folding
Gene15593_Transcript_21966	protein peptidyl-prolyl isomerization;protein folding;protein ubiquitination
Gene15614_Transcript_22011	fatty acid metabolic process
Gene15620_Transcript_22024	tRNA aminoacylation for protein translation
Gene15638_Transcript_22089	cell redox homeostasis;oxidation-reduction process
Gene15651_Transcript_22115	carbohydrate metabolic process;phosphorylation
Gene15657_Transcript_22122	protein phosphorylation
Gene15662_Transcript_22139	carbohydrate metabolic process;chitin catabolic process
Gene15666_Transcript_22142	release of sequestered calcium ion into cytosol
Gene15671_Transcript_22151	proteolysis
Gene15677_Transcript_22169	phosphorylation
Gene15683_Transcript_22188	protein phosphorylation;proteolysis
Gene157_Transcript_170	formation of translation preinitiation complex;regulation of translational initiation
Gene15700_Transcript_22217	metabolic process
Gene15715_Transcript_22247	protein phosphorylation;G-protein coupled receptor signaling pathway
Gene15720_Transcript_22257	nucleosome assembly
Gene15727_Transcript_22273	convergent extension involved in axis elongation
Gene1573_Transcript_1545	regulation of cellular process
Gene15730_Transcript_22285	protein transport
Gene15735_Transcript_22293	regulation of transcription, DNA-templated
Gene15742_Transcript_22320	protein dephosphorylation;phosphorylation
Gene15758_Transcript_22368	glutathione metabolic process
Gene1577_Transcript_1551	metabolic process
Gene15778_Transcript_22408	cellular biosynthetic process
Gene15797_Transcript_22466	iron-sulfur cluster assembly
Gene15798_Transcript_22467	cellular protein metabolic process
Gene15799_Transcript_22472	small GTPase mediated signal transduction
Gene158_Transcript_172	malate metabolic process;oxidation-reduction process
Gene15802_Transcript_22482	transcription from RNA polymerase I promoter;transcription from RNA polymerase II promoter;transcription from RNA polymerase III promoter
Gene15805_Transcript_22494	phosphorylation
Gene15808_Transcript_22503	RNA 3'-end processing;RNA polyadenylation
Gene15813_Transcript_22512	regulation of transcription, DNA-templated
Gene15819_Transcript_22541	metabolic process
Gene15824_Transcript_22555	fatty acid biosynthetic process
Gene15825_Transcript_22556	proteolysis
Gene15828_Transcript_22563	nitrogen compound metabolic process
Gene15833_Transcript_22572	intracellular protein transport;vesicle-mediated transport
Gene15839_Transcript_22586	intracellular protein transport
Gene1584_Transcript_1557	lipid metabolic process
Gene15850_Transcript_22615	RNA metabolic process
Gene15861_Transcript_22647	protein phosphorylation
Gene1589_Transcript_1562	single-organism metabolic process
Gene159_Transcript_173	signal transduction
Gene15907_Transcript_22759	oxidation-reduction process
Gene15908_Transcript_22760	protein dephosphorylation
Gene15918_Transcript_22784	primary metabolic process;organic substance metabolic process
Gene1592_Transcript_1568	transcription, DNA-templated
Gene15931_Transcript_22815	isoprenoid biosynthetic process
Gene15932_Transcript_22818	phosphatidylinositol phosphorylation;phosphatidylinositol-mediated signaling
Gene15940_Transcript_22829	ATP hydrolysis coupled proton transport
Gene15942_Transcript_22832	intracellular protein transport;vesicle-mediated transport
Gene15962_Transcript_22882	purine nucleobase metabolic process;purine nucleotide metabolic process;oxidation-reduction process
Gene15973_Transcript_22918	protein phosphorylation
Gene15977_Transcript_22941	protein phosphorylation;cell cycle
Gene15983_Transcript_22968	oxidation-reduction process
Gene15985_Transcript_22972	transcription initiation from RNA polymerase II promoter
Gene15987_Transcript_22975	metabolic process
Gene15999_Transcript_23002	lipid metabolic process
Gene16011_Transcript_23060	intracellular protein transport;vesicle-mediated transport
Gene16012_Transcript_23065	lipid metabolic process
Gene16019_Transcript_23089	negative regulation of transcription from RNA polymerase II promoter
Gene16023_Transcript_23098	signal transduction
Gene16024_Transcript_23099	anatomical structure development;cellular developmental process;regulation of cellular process
Gene16029_Transcript_23108	compound eye photoreceptor cell differentiation;morphogenesis of an epithelium;larval development;immune system process;developmental process involved in reproduction;regulation of transcription, DNA-templated;axon guidance;behavior;single organism reproductive process;post-embryonic animal organ development;multi-organism process
Gene16046_Transcript_23159	metabolic process;cellular process
Gene16062_Transcript_23215	ubiquitin-dependent protein catabolic process
Gene16063_Transcript_23216	cation transmembrane transport
Gene16084_Transcript_23265	tRNA dihydrouridine synthesis;oxidation-reduction process
Gene16087_Transcript_23278	chitin metabolic process
Gene1609_Transcript_1585	DNA metabolic process;nucleic acid phosphodiester bond hydrolysis
Gene16094_Transcript_23294	methylation
Gene161_Transcript_175	actin filament depolymerization
Gene1611_Transcript_1587	tRNA aminoacylation for protein translation
Gene16114_Transcript_23354	phosphorylation;single-organism process
Gene16143_Transcript_23485	glutathione biosynthetic process
Gene16149_Transcript_23503	apoptotic process
Gene16153_Transcript_23514	protein phosphorylation
Gene16162_Transcript_23533	ubiquitin-dependent protein catabolic process;protein ubiquitination;single-organism process
Gene1617_Transcript_1593	signal transduction
Gene16185_Transcript_23603	carbohydrate metabolic process
Gene163_Transcript_177	translation
Gene1633_Transcript_1614	ion transport
Gene1635_Transcript_1616	phosphorylation;regulation of cellular process
Gene1640_Transcript_1621	carbohydrate metabolic process;chitin catabolic process
Gene1644_Transcript_1626	protein metabolic process
Gene1652_Transcript_1637	DNA-templated transcription, initiation;translational initiation
Gene1653_Transcript_1639	protein phosphorylation
Gene1663_Transcript_1649	regulation of cell cycle
Gene1690_Transcript_1674	phosphorylation
Gene1691_Transcript_1675	protein phosphorylation
Gene1697_Transcript_1684	mitotic nuclear division;microtubule severing;cell division
Gene1699_Transcript_1687	Golgi vesicle transport
Gene1707_Transcript_1692	nucleic acid metabolic process
Gene172_Transcript_186	gluconeogenesis;phosphorylation
Gene1731_Transcript_1723	DNA repair;transcription, DNA-templated;regulation of transcription, DNA-templated;DNA duplex unwinding
Gene1741_Transcript_1739	protein glycosylation
Gene1753_Transcript_1750	proteolysis;cellular protein metabolic process
Gene1754_Transcript_1751	RNA metabolic process
Gene1755_Transcript_1752	ubiquinone biosynthetic process;methylation
Gene1757_Transcript_1754	transcription, DNA-templated
Gene1760_Transcript_1760	fatty acid beta-oxidation using acyl-CoA dehydrogenase;lipid homeostasis
Gene1762_Transcript_1763	fatty acid biosynthetic process
Gene178_Transcript_194	Arp2/3 complex-mediated actin nucleation
Gene1783_Transcript_1783	primary metabolic process;organic substance metabolic process
Gene1787_Transcript_1788	proteolysis
Gene179_Transcript_195	fatty acid beta-oxidation using acyl-CoA dehydrogenase;lipid homeostasis
Gene1804_Transcript_1801	fatty acid biosynthetic process;intracellular protein transport;vesicle-mediated transport
Gene1806_Transcript_1805	intracellular signal transduction
Gene1807_Transcript_1806	protein phosphorylation
Gene1808_Transcript_1807	RNA methylation
Gene181_Transcript_199	protein folding;response to stress
Gene1811_Transcript_1811	methylation
Gene1837_Transcript_1832	RNA modification
Gene184_Transcript_202	branched-chain amino acid catabolic process
Gene1858_Transcript_1853	glutaminyl-tRNA aminoacylation
Gene187_Transcript_207	cell redox homeostasis;oxidation-reduction process
Gene1870_Transcript_1864	response to oxidative stress;oxidation-reduction process;cellular oxidant detoxification
Gene1873_Transcript_1867	metabolic process
Gene188_Transcript_208	metabolic process
Gene1880_Transcript_1876	long-chain fatty acid metabolic process
Gene1881_Transcript_1877	oxidation-reduction process
Gene1883_Transcript_1878	proteolysis
Gene1884_Transcript_1879	protein phosphorylation
Gene1893_Transcript_1888	metabolic process
Gene1897_Transcript_1893	small GTPase mediated signal transduction;protein transport;regulation of catalytic activity;oxidation-reduction process
Gene1898_Transcript_1894	COP9 signalosome assembly
Gene19_Transcript_18	proteolysis involved in cellular protein catabolic process
Gene1900_Transcript_1896	dephosphorylation
Gene1909_Transcript_1906	protein dephosphorylation
Gene1913_Transcript_1910	phosphorylation
Gene1916_Transcript_1914	signal transduction
Gene1927_Transcript_1925	asparagine biosynthetic process
Gene1934_Transcript_1936	regulation of mRNA splicing, via spliceosome
Gene194_Transcript_214	metabolic process
Gene196_Transcript_218	metabolic process
Gene1963_Transcript_1966	metabolic process
Gene2001_Transcript_2015	chitin metabolic process
Gene2023_Transcript_2038	chloride transport;ion transmembrane transport;regulation of anion transmembrane transport
Gene203_Transcript_225	proteolysis
Gene2031_Transcript_2048	transport
Gene2033_Transcript_2054	translation
Gene205_Transcript_228	proteolysis;protein catabolic process
Gene206_Transcript_229	viral genome replication
Gene2063_Transcript_2090	proteolysis;cellular protein metabolic process
Gene2065_Transcript_2092	transcription elongation from RNA polymerase II promoter;histone modification
Gene2076_Transcript_2113	RNA metabolic process
Gene2098_Transcript_2136	anatomical structure development;cellular developmental process;regulation of cellular process
Gene2099_Transcript_2137	fatty acid metabolic process
Gene21_Transcript_21	regulation of nitric-oxide synthase activity
Gene2101_Transcript_2139	transcription, DNA-templated;regulation of transcription, DNA-templated;histone H3 deacetylation
Gene2104_Transcript_2142	protein phosphorylation
Gene2117_Transcript_2163	mRNA splicing, via spliceosome
Gene2119_Transcript_2166	regulation of transcription, DNA-templated
Gene212_Transcript_234	protein ubiquitination
Gene2131_Transcript_2179	protein ubiquitination
Gene2133_Transcript_2180	signal transduction
Gene2135_Transcript_2182	proteolysis
Gene2137_Transcript_2185	cAMP biosynthetic process;intracellular signal transduction
Gene2138_Transcript_2191	peptidyl-tyrosine dephosphorylation
Gene2148_Transcript_2202	cellular process
Gene2157_Transcript_2208	small GTPase mediated signal transduction
Gene2158_Transcript_2210	regulation of transcription, DNA-templated;protein phosphorylation;ATP-dependent chromatin remodeling
Gene2168_Transcript_2223	protein phosphorylation;mitotic nuclear division;hippo signaling
Gene217_Transcript_241	biosynthetic process;oxidation-reduction process
Gene2178_Transcript_2239	cholesterol biosynthetic process;phosphorylation
Gene2181_Transcript_2241	proteolysis;cellular protein metabolic process
Gene2206_Transcript_2261	mitochondrial transport;transmembrane transport
Gene2224_Transcript_2281	fatty acid biosynthetic process
Gene2229_Transcript_2288	proteolysis;glutamine metabolic process
Gene2245_Transcript_2305	RNA methylation;7-methylguanosine RNA capping
Gene2265_Transcript_2326	peptidyl-tyrosine phosphorylation;oxidation-reduction process
Gene2271_Transcript_2334	proteolysis
Gene2272_Transcript_2337	regulation of mitotic cell cycle
Gene2278_Transcript_2342	transport
Gene2280_Transcript_2346	cGMP biosynthetic process;intracellular signal transduction
Gene2290_Transcript_2355	glutamate biosynthetic process;oxidation-reduction process
Gene2291_Transcript_2356	tRNA aminoacylation for protein translation
Gene2298_Transcript_2363	cell adhesion;segment polarity determination;neuroblast fate commitment;Wnt signaling pathway;adherens junction assembly
Gene2305_Transcript_2369	protein folding;response to heat
Gene2310_Transcript_2372	proteolysis
Gene2316_Transcript_2379	dephosphorylation
Gene232_Transcript_256	ATP synthesis coupled proton transport
Gene2325_Transcript_2389	protein phosphorylation;transmembrane transport
Gene2331_Transcript_2397	phosphorylation
Gene2334_Transcript_2402	metabolic process
Gene2340_Transcript_2409	intracellular signal transduction
Gene2345_Transcript_2416	peptidyl-tyrosine dephosphorylation
Gene2347_Transcript_2418	protein kinase C-activating G-protein coupled receptor signaling pathway;phosphorylation;intracellular signal transduction
Gene236_Transcript_261	single-organism process
Gene2375_Transcript_2458	mitochondrial translational elongation
Gene24_Transcript_25	intracellular protein transport;vesicle-mediated transport;membrane fusion
Gene2401_Transcript_2495	glycogen metabolic process;phosphorylation
Gene2411_Transcript_2511	small GTPase mediated signal transduction;sulfate transmembrane transport
Gene2413_Transcript_2513	RNA metabolic process;nucleic acid phosphodiester bond hydrolysis
Gene243_Transcript_265	biosynthetic process;oxidation-reduction process
Gene2444_Transcript_2547	small GTPase mediated signal transduction
Gene2455_Transcript_2561	ion transport;transmembrane transport
Gene2458_Transcript_2563	protein folding
Gene2459_Transcript_2565	ribosomal small subunit assembly;translation
Gene2464_Transcript_2570	single-organism metabolic process
Gene2469_Transcript_2573	transmembrane transport
Gene2470_Transcript_2574	translational initiation;proteolysis
Gene2473_Transcript_2577	phosphorylation
Gene2489_Transcript_2595	multicellular organism development
Gene2504_Transcript_2615	methylation
Gene2505_Transcript_2616	intracellular protein transport;ER to Golgi vesicle-mediated transport
Gene251_Transcript_274	mRNA splicing, via spliceosome;protein phosphorylation
Gene2516_Transcript_2636	mRNA cis splicing, via spliceosome
Gene2526_Transcript_2641	phosphate-containing compound metabolic process;primary metabolic process;single-organism process;organic substance metabolic process
Gene2541_Transcript_2661	protein dephosphorylation
Gene2550_Transcript_2676	proteolysis;transmembrane transport
Gene2557_Transcript_2689	transport
Gene2564_Transcript_2704	nuclear-transcribed mRNA catabolic process, exonucleolytic;rRNA processing;miRNA catabolic process;rRNA catabolic process;nucleic acid phosphodiester bond hydrolysis
Gene257_Transcript_282	DNA replication;DNA-templated transcription, initiation;regulation of transcription, DNA-templated;DNA duplex unwinding
Gene2571_Transcript_2708	intracellular protein transport;vesicle-mediated transport
Gene2575_Transcript_2715	signal transduction
Gene2578_Transcript_2719	mRNA processing;protein dephosphorylation
Gene2585_Transcript_2729	single-organism cellular process
Gene259_Transcript_284	retrograde vesicle-mediated transport, Golgi to ER;intra-Golgi vesicle-mediated transport;small GTPase mediated signal transduction;retrograde transport, endosome to Golgi
Gene2597_Transcript_2738	actin filament-based process;regulation of actin filament polymerization
Gene2603_Transcript_2748	ion transport;transmembrane transport
Gene2615_Transcript_2764	intracellular signal transduction
Gene2625_Transcript_2784	carbohydrate metabolic process;chitin catabolic process
Gene2626_Transcript_2784	carbohydrate metabolic process;chitin catabolic process
Gene2631_Transcript_2792	proteolysis
Gene2634_Transcript_2797	protein ubiquitination
Gene2638_Transcript_2801	system development
Gene2644_Transcript_2812	cellular biosynthetic process
Gene2650_Transcript_2824	valine catabolic process
Gene2662_Transcript_2849	cellular protein modification process
Gene2663_Transcript_2852	macromolecule biosynthetic process;carbohydrate derivative biosynthetic process
Gene2664_Transcript_2853	peptidyl-tyrosine dephosphorylation
Gene2681_Transcript_2871	protein folding
Gene2689_Transcript_2880	cellular process;regulation of cellular process
Gene27_Transcript_28	tyrosyl-tRNA aminoacylation
Gene271_Transcript_296	protein homooligomerization;transmembrane transport
Gene2721_Transcript_2912	regulation of transcription, DNA-templated
Gene2739_Transcript_2946	transmembrane transport
Gene2742_Transcript_2956	transport
Gene2751_Transcript_2971	protein O-linked glycosylation;mannosylation
Gene2755_Transcript_2978	DNA topological change
Gene2762_Transcript_2985	mRNA splicing, via spliceosome
Gene2772_Transcript_2997	nucleosome assembly
Gene2774_Transcript_2998	carbohydrate metabolic process;chitin catabolic process
Gene2789_Transcript_3015	ATP synthesis coupled proton transport;ATP hydrolysis coupled proton transport
Gene28_Transcript_29	viral genome replication;negative regulation of cysteine-type endopeptidase activity involved in apoptotic process
Gene2805_Transcript_3030	signal transduction;histone acetylation
Gene2807_Transcript_3033	oligopeptide transport
Gene2813_Transcript_3043	semaphorin-plexin signaling pathway
Gene2840_Transcript_3082	malate metabolic process;oxidation-reduction process
Gene2850_Transcript_3094	cyclic nucleotide biosynthetic process
Gene2852_Transcript_3095	regulation of transcription, DNA-templated
Gene2859_Transcript_3102	protein phosphorylation;mitotic nuclear division;hippo signaling
Gene2860_Transcript_3103	regulation of ARF protein signal transduction;positive regulation of GTPase activity
Gene2872_Transcript_3119	DNA topological change
Gene2878_Transcript_3132	signal transduction;regulation of GTPase activity
Gene2883_Transcript_3139	glycolytic process
Gene2884_Transcript_3139	glycolytic process;nucleic acid phosphodiester bond hydrolysis
Gene2889_Transcript_3149	ribosome biogenesis
Gene2890_Transcript_3150	glutamine biosynthetic process
Gene2912_Transcript_3184	phosphorylation
Gene2914_Transcript_3193	translation
Gene292_Transcript_312	protein folding
Gene2920_Transcript_3199	transcription, DNA-templated;regulation of transcription, DNA-templated;steroid hormone mediated signaling pathway
Gene2921_Transcript_3200	metabolic process
Gene2923_Transcript_3204	phosphatidylserine biosynthetic process
Gene2926_Transcript_3208	transcription, DNA-templated;rRNA processing
Gene2930_Transcript_3218	DNA topological change
Gene2936_Transcript_3226	protein refolding
Gene2939_Transcript_3228	ATP biosynthetic process;proton transport
Gene2949_Transcript_3246	G-protein coupled receptor signaling pathway
Gene2951_Transcript_3251	neuron migration;outflow tract morphogenesis;epithelial cell migration, open tracheal system;salivary gland boundary specification;digestive tract mesoderm development;mesoderm migration involved in gastrulation;glial cell migration;gonad development;axon midline choice point recognition;positive regulation of cell-cell adhesion;embryonic heart tube development;Roundabout signaling pathway;latera…
Gene296_Transcript_320	transport
Gene2961_Transcript_3267	metabolic process
Gene297_Transcript_321	glycogen metabolic process
Gene2971_Transcript_3276	DNA replication
Gene2982_Transcript_3293	translational initiation
Gene2988_Transcript_3319	single-organism process
Gene2999_Transcript_3334	intracellular protein transport;vesicle-mediated transport;regulation of exocytosis;membrane fusion
Gene3007_Transcript_3348	protein metabolic process;cell cycle process
Gene3017_Transcript_3364	translation
Gene3037_Transcript_3399	small GTPase mediated signal transduction
Gene3049_Transcript_3421	cyclic nucleotide biosynthetic process;intracellular signal transduction
Gene3054_Transcript_3428	single-organism metabolic process
Gene3055_Transcript_3429	aromatic amino acid family metabolic process;catecholamine biosynthetic process;oxidation-reduction process
Gene3066_Transcript_3454	ion transport;transmembrane transport
Gene307_Transcript_334	microtubule-based process;transmembrane transport
Gene3075_Transcript_3465	one-carbon metabolic process;S-adenosylhomocysteine catabolic process;S-adenosylmethionine cycle
Gene3085_Transcript_3474	signal transduction
Gene3086_Transcript_3476	transport
Gene3095_Transcript_3491	phosphorylation
Gene3097_Transcript_3496	cell adhesion
Gene3098_Transcript_3498	translational initiation
Gene3102_Transcript_3504	heterocycle biosynthetic process;aromatic compound biosynthetic process;cellular nitrogen compound biosynthetic process;single-organism metabolic process;organic cyclic compound biosynthetic process
Gene3117_Transcript_3528	acetyl-CoA biosynthetic process;citrate metabolic process;lipid metabolic process
Gene3118_Transcript_3528	metabolic process
Gene3119_Transcript_3529	carbohydrate metabolic process;chitin catabolic process
Gene3121_Transcript_3537	mismatch repair;nucleic acid phosphodiester bond hydrolysis
Gene3122_Transcript_3540	translational elongation
Gene3123_Transcript_3541	oxidation-reduction process;cellular oxidant detoxification
Gene3126_Transcript_3550	protein folding;response to stress
Gene3127_Transcript_3552	protein folding
Gene3132_Transcript_3555	cellular process
Gene3136_Transcript_3561	protein folding
Gene3137_Transcript_3562	protein folding
Gene3146_Transcript_3574	RNA interference
Gene3154_Transcript_3582	protein folding
Gene3168_Transcript_3596	spliceosomal snRNP assembly;mRNA 5'-splice site recognition
Gene3169_Transcript_3597	proteolysis
Gene3174_Transcript_3603	signal transduction;phosphorylation;regulation of protein kinase activity
Gene3181_Transcript_3613	carbohydrate metabolic process;tricarboxylic acid cycle;malate metabolic process
Gene3184_Transcript_3616	translational elongation
Gene3186_Transcript_3616	translational elongation
Gene3202_Transcript_3636	removal of superoxide radicals;oxidation-reduction process
Gene3204_Transcript_3639	ribosome biogenesis
Gene3212_Transcript_3649	biotin biosynthetic process
Gene3214_Transcript_3651	translational initiation
Gene3225_Transcript_3663	transport;cellular metabolic process;single-organism process
Gene3227_Transcript_3665	cell cycle;cell division
Gene3234_Transcript_3671	tRNA splicing, via endonucleolytic cleavage and ligation
Gene3239_Transcript_3677	signal transduction;phosphorylation
Gene3241_Transcript_3680	microtubule-based process
Gene325_Transcript_352	vesicle docking involved in exocytosis
Gene3250_Transcript_3687	ribosome biogenesis
Gene3253_Transcript_3690	fatty acid metabolic process
Gene3265_Transcript_3703	formation of translation preinitiation complex;regulation of translational initiation
Gene3267_Transcript_3707	carbohydrate metabolic process;pentose-phosphate shunt
Gene327_Transcript_355	oxidation-reduction process;cellular oxidant detoxification
Gene3274_Transcript_3715	RNA metabolic process;methylation
Gene3276_Transcript_3717	fatty acid metabolic process;oxidation-reduction process
Gene328_Transcript_356	fatty acid biosynthetic process
Gene3280_Transcript_3720	intracellular protein transport;vesicle-mediated transport
Gene3282_Transcript_3721	transport
Gene3284_Transcript_3723	cell redox homeostasis
Gene3285_Transcript_3724	ATP hydrolysis coupled proton transport;ATP metabolic process
Gene3289_Transcript_3732	transport
Gene3294_Transcript_3741	single-organism metabolic process
Gene3297_Transcript_3744	gluconeogenesis;glycolytic process
Gene3299_Transcript_3746	ubiquitin-dependent protein catabolic process;protein deubiquitination
Gene330_Transcript_359	protein folding
Gene3302_Transcript_3748	oxidation-reduction process
Gene3306_Transcript_3753	transport
Gene331_Transcript_360	regulation of transcription, DNA-templated
Gene3310_Transcript_3759	carbohydrate metabolic process;tricarboxylic acid cycle
Gene3316_Transcript_3765	transport
Gene3322_Transcript_3770	proteolysis
Gene3327_Transcript_3777	glycolytic process
Gene3329_Transcript_3779	chitin metabolic process
Gene3332_Transcript_3787	protein phosphorylation;potassium ion transport;positive regulation of transcription, DNA-templated;regulation of cell cycle
Gene3334_Transcript_3789	metabolic process
Gene3338_Transcript_3790	proteolysis;protein catabolic process
Gene3339_Transcript_3791	cytoskeleton organization;small GTPase mediated signal transduction;cell migration;positive regulation of GTPase activity
Gene3343_Transcript_3794	nuclear-transcribed mRNA catabolic process, nonsense-mediated decay
Gene3344_Transcript_3795	actin cytoskeleton organization;barbed-end actin filament capping
Gene3353_Transcript_3807	fatty acid biosynthetic process;oxidation-reduction process
Gene3355_Transcript_3808	carbohydrate metabolic process;chitin metabolic process
Gene336_Transcript_363	regulation of signal transduction;L-methionine salvage from S-adenosylmethionine;L-methionine salvage from methylthioadenosine;negative regulation of catalytic activity;regulation of phosphoprotein phosphatase activity
Gene3362_Transcript_3810	cellular amino acid biosynthetic process
Gene3366_Transcript_3814	anion transport;transmembrane transport;regulation of anion transmembrane transport
Gene3382_Transcript_3829	metabolic process
Gene3384_Transcript_3833	glucose metabolic process;pentose-phosphate shunt;oxidation-reduction process
Gene339_Transcript_367	regulation of transcription from RNA polymerase II promoter;negative regulation of macromolecule metabolic process;cellular response to stress;negative regulation of nucleobase-containing compound metabolic process
Gene3399_Transcript_3850	cellular process
Gene3400_Transcript_3851	cell redox homeostasis
Gene3401_Transcript_3852	microtubule-based movement
Gene3405_Transcript_3855	nucleobase-containing compound metabolic process;phosphorylation
Gene3406_Transcript_3856	protein folding
Gene3412_Transcript_3860	metabolic process
Gene3419_Transcript_3867	cation transmembrane transport
Gene342_Transcript_369	ATP synthesis coupled proton transport;ATP hydrolysis coupled proton transport
Gene3424_Transcript_3870	oxidation-reduction process
Gene3437_Transcript_3886	metabolic process
Gene344_Transcript_371	methylation
Gene3441_Transcript_3890	metabolic process
Gene3442_Transcript_3891	ER to Golgi vesicle-mediated transport
Gene3444_Transcript_3893	transcription, DNA-templated
Gene3445_Transcript_3894	ATP hydrolysis coupled proton transport
Gene3446_Transcript_3895	regulation of transcription from RNA polymerase III promoter;RNA biosynthetic process
Gene3456_Transcript_3905	mitochondrial fusion
Gene3458_Transcript_3908	ubiquitin-dependent protein catabolic process
Gene3460_Transcript_3911	regulation of transcription, DNA-templated;multicellular organism development
Gene3463_Transcript_3913	response to oxidative stress;oxidation-reduction process;cellular oxidant detoxification
Gene3466_Transcript_3916	oxidation-reduction process
Gene3473_Transcript_3922	metabolic process
Gene3476_Transcript_3923	cell redox homeostasis
Gene3480_Transcript_3927	small GTPase mediated signal transduction
Gene3487_Transcript_3935	protein complex assembly
Gene35_Transcript_36	signal transduction
Gene3500_Transcript_3948	protein dephosphorylation
Gene3501_Transcript_3949	catabolic process;macromolecule metabolic process;primary metabolic process
Gene3503_Transcript_3951	transport
Gene3504_Transcript_3952	DNA metabolic process;cellular response to stress
Gene3508_Transcript_3959	signal peptide processing
Gene3511_Transcript_3963	translational initiation
Gene3513_Transcript_3965	calcium ion transmembrane transport
Gene3515_Transcript_3966	small GTPase mediated signal transduction
Gene352_Transcript_381	cell adhesion
Gene3524_Transcript_3974	protein folding
Gene3526_Transcript_3976	cell adhesion
Gene3529_Transcript_3979	phospholipid biosynthetic process
Gene3535_Transcript_3984	spliceosomal tri-snRNP complex assembly
Gene3537_Transcript_3986	metabolic process
Gene3545_Transcript_3998	cyclic nucleotide biosynthetic process;response to stimulus
Gene356_Transcript_385	regulation of transcription from RNA polymerase II promoter
Gene3561_Transcript_4014	intracellular protein transport;ER to Golgi vesicle-mediated transport
Gene3564_Transcript_4017	protein import into nucleus
Gene3567_Transcript_4019	ATP synthesis coupled proton transport;ATP hydrolysis coupled proton transport
Gene3568_Transcript_4020	proteolysis
Gene3570_Transcript_4023	protein glycosylation
Gene3586_Transcript_4036	intracellular protein transport;phosphorylation
Gene359_Transcript_389	formation of translation preinitiation complex;regulation of translational initiation;transmembrane transport
Gene3596_Transcript_4049	phosphorylation
Gene36_Transcript_37	signal transduction
Gene3600_Transcript_4052	proteolysis;cellular protein metabolic process
Gene3601_Transcript_4053	NAD biosynthetic process
Gene3603_Transcript_4055	transport
Gene3611_Transcript_4064	regulation of pH;sodium ion transmembrane transport;hydrogen ion transmembrane transport
Gene3613_Transcript_4065	protein phosphorylation
Gene3614_Transcript_4066	inositol biosynthetic process;phospholipid biosynthetic process
Gene3617_Transcript_4071	nucleic acid metabolic process
Gene3623_Transcript_4077	proteolysis
Gene3626_Transcript_4082	protein methylation
Gene363_Transcript_391	biosynthetic process
Gene3643_Transcript_4104	RNA processing
Gene3646_Transcript_4106	protein glycosylation;regulation of Rho protein signal transduction;positive regulation of GTPase activity
Gene3647_Transcript_4108	DNA repair
Gene3649_Transcript_4109	growth
Gene3650_Transcript_4110	translation
Gene3667_Transcript_4133	signal transduction
Gene3668_Transcript_4134	translation
Gene3678_Transcript_4143	carbohydrate biosynthetic process
Gene3693_Transcript_4161	protein homooligomerization
Gene3697_Transcript_4165	negative regulation of transcription, DNA-templated
Gene3704_Transcript_4171	metal ion transport;transmembrane transport
Gene3705_Transcript_4172	nucleic acid metabolic process
Gene3706_Transcript_4172	queuosine biosynthetic process
Gene3709_Transcript_4176	formation of translation preinitiation complex;regulation of translational initiation
Gene3710_Transcript_4177	cellular aldehyde metabolic process;oxidation-reduction process
Gene3712_Transcript_4178	cation transmembrane transport
Gene3713_Transcript_4179	endoplasmic reticulum organization
Gene3720_Transcript_4185	proteolysis;protein initiator methionine removal
Gene3729_Transcript_4192	cellular protein modification process
Gene373_Transcript_399	protein folding
Gene3731_Transcript_4194	protein phosphorylation
Gene3733_Transcript_4197	formation of translation preinitiation complex;regulation of translational initiation
Gene3734_Transcript_4198	tRNA modification;queuosine biosynthetic process
Gene3740_Transcript_4203	formation of translation preinitiation complex;regulation of translational initiation
Gene375_Transcript_401	transport
Gene3758_Transcript_4216	mitochondrial translational elongation
Gene3761_Transcript_4218	ion transmembrane transport;ionotropic glutamate receptor signaling pathway
Gene3770_Transcript_4229	protein phosphorylation;regulation of cellular metabolic process;positive regulation of molecular function;positive regulation of biological process;regulation of macromolecule metabolic process;regulation of primary metabolic process
Gene3771_Transcript_4230	metabolic process
Gene3777_Transcript_4236	carbohydrate metabolic process;chitin metabolic process
Gene3778_Transcript_4237	peptidyl-tyrosine phosphorylation
Gene3781_Transcript_4238	protein phosphorylation
Gene3787_Transcript_4248	misfolded or incompletely synthesized protein catabolic process;cellular response to oxidative stress;chaperone-mediated protein complex assembly;oxidation-dependent protein catabolic process;regulation of mitochondrial DNA replication
Gene3788_Transcript_4249	misfolded or incompletely synthesized protein catabolic process;cellular response to oxidative stress;chaperone-mediated protein complex assembly;oxidation-dependent protein catabolic process;regulation of mitochondrial DNA replication
Gene3792_Transcript_4255	small GTPase mediated signal transduction
Gene3803_Transcript_4263	methylation
Gene3821_Transcript_4285	carbohydrate metabolic process
Gene3825_Transcript_4293	peptidyl-lysine modification;protein deacylation
Gene3837_Transcript_4305	chromosome organization
Gene3838_Transcript_4306	cyclic nucleotide biosynthetic process
Gene3840_Transcript_4308	transport
Gene3847_Transcript_4318	multicellular organism development;Wnt signaling pathway
Gene385_Transcript_411	pentose-phosphate shunt;oxidation-reduction process
Gene3858_Transcript_4329	fatty acid metabolic process
Gene3866_Transcript_4343	signal transduction;phosphorylation
Gene3884_Transcript_4368	transport
Gene3886_Transcript_4372	metabolic process
Gene3888_Transcript_4375	small GTPase mediated signal transduction
Gene389_Transcript_414	signal transduction
Gene3890_Transcript_4377	proteolysis
Gene3900_Transcript_4388	calcium ion transmembrane transport
Gene3902_Transcript_4390	protein peptidyl-prolyl isomerization;protein folding
Gene3903_Transcript_4391	smoothened signaling pathway;multicellular organism development
Gene3915_Transcript_4410	DNA replication;DNA biosynthetic process
Gene3924_Transcript_4421	protein ubiquitination
Gene393_Transcript_421	regulation of transcription, DNA-templated;methylation;histone H3-K4 demethylation;oxidation-reduction process
Gene3931_Transcript_4428	translational elongation
Gene3935_Transcript_4432	DNA topological change;oxidation-reduction process
Gene3939_Transcript_4435	organic substance metabolic process
Gene3943_Transcript_4439	[2Fe-2S] cluster assembly
Gene3948_Transcript_4446	inositol catabolic process;oxidation-reduction process
Gene3955_Transcript_4451	macromolecule biosynthetic process;carbohydrate derivative biosynthetic process
Gene3956_Transcript_4453	DNA-templated transcription, initiation
Gene3959_Transcript_4456	translation
Gene3987_Transcript_4492	mRNA polyadenylation;mRNA cleavage
Gene399_Transcript_426	single-organism process
Gene3994_Transcript_4501	protein refolding
Gene3997_Transcript_4507	proteolysis
Gene40_Transcript_42	cellular process;single-organism process;regulation of biological process
Gene4001_Transcript_4511	cysteinyl-tRNA aminoacylation
Gene4018_Transcript_4527	translation;phosphorylation
Gene4045_Transcript_4558	tRNA aminoacylation for protein translation
Gene4055_Transcript_4569	formation of translation preinitiation complex;regulation of translational initiation
Gene4063_Transcript_4574	metabolic process;cellular process;single-organism process;biological regulation
Gene4064_Transcript_4575	protein deubiquitination
Gene4065_Transcript_4577	cellular macromolecule metabolic process;nucleic acid metabolic process
Gene4075_Transcript_4586	regulation of transcription, DNA-templated
Gene4076_Transcript_4587	intracellular protein transport;vesicle-mediated transport;membrane fusion;nucleic acid phosphodiester bond hydrolysis
Gene4082_Transcript_4595	RNA metabolic process
Gene4086_Transcript_4601	regulation of transcription, DNA-templated
Gene4088_Transcript_4606	protein phosphorylation;peptidyl-tyrosine dephosphorylation
Gene4095_Transcript_4614	nuclear-transcribed mRNA catabolic process, non-stop decay;nuclear-transcribed mRNA catabolic process, no-go decay;RNA surveillance;nucleic acid phosphodiester bond hydrolysis
Gene410_Transcript_441	transmembrane transport
Gene4107_Transcript_4627	protein polyglutamylation
Gene411_Transcript_442	proteolysis
Gene4111_Transcript_4632	telomere maintenance;DNA repair;DNA duplex unwinding
Gene4113_Transcript_4634	transmembrane transport
Gene4117_Transcript_4640	phosphorylation
Gene4127_Transcript_4648	potassium ion transmembrane transport
Gene4148_Transcript_4670	cation transport
Gene4150_Transcript_4673	iron-sulfur cluster assembly
Gene4157_Transcript_4679	single-organism biosynthetic process;nucleobase-containing small molecule metabolic process;pyrimidine-containing compound biosynthetic process
Gene4168_Transcript_4696	SCF complex assembly;protein ubiquitination;cell differentiation;negative regulation of catalytic activity;positive regulation of RNA polymerase II transcriptional preinitiation complex assembly
Gene4169_Transcript_4697	histone lysine methylation
Gene4170_Transcript_4698	carbohydrate metabolic process;chitin catabolic process
Gene4173_Transcript_4702	regulation of transcription from RNA polymerase II promoter
Gene4177_Transcript_4706	regulation of transcription, DNA-templated
Gene4197_Transcript_4738	dephosphorylation
Gene4215_Transcript_4759	transcription, DNA-templated;regulation of transcription, DNA-templated;transforming growth factor beta receptor signaling pathway
Gene4216_Transcript_4760	protein phosphorylation
Gene4217_Transcript_4763	methylation
Gene423_Transcript_450	DNA-templated transcription, initiation;translational initiation
Gene4237_Transcript_4783	transposition, DNA-mediated
Gene424_Transcript_451	protein ubiquitination
Gene4241_Transcript_4789	transport
Gene4246_Transcript_4793	liver development;retina development in camera-type eye
Gene4249_Transcript_4796	cellular process;negative regulation of cellular process
Gene425_Transcript_452	cellular process;single-organism process
Gene4259_Transcript_4809	oxidation-reduction process
Gene426_Transcript_453	fatty acid metabolic process
Gene4279_Transcript_4836	proteolysis
Gene4282_Transcript_4839	DNA repair;DNA biosynthetic process
Gene4297_Transcript_4861	phosphate-containing compound metabolic process
Gene4306_Transcript_4871	protein phosphorylation
Gene4308_Transcript_4874	intracellular protein transport
Gene4309_Transcript_4875	mitotic nuclear division;regulation of mitotic metaphase/anaphase transition;anaphase-promoting complex-dependent catabolic process;cell division
Gene4323_Transcript_4890	single-organism metabolic process;organic substance metabolic process
Gene4331_Transcript_4898	negative regulation of cell proliferation;negative regulation of angiogenesis;negative regulation of vascular endothelial growth factor receptor signaling pathway;reelin-mediated signaling pathway;positive regulation of apoptotic process;positive regulation of GTPase activity
Gene4341_Transcript_4918	oxidation-reduction process
Gene4355_Transcript_4931	transcription, DNA-templated
Gene4357_Transcript_4933	cellular metabolic process;primary metabolic process;organic substance metabolic process
Gene4359_Transcript_4935	glycogen metabolic process;phosphorylation
Gene4360_Transcript_4936	intracellular protein transport;vesicle-mediated transport
Gene4364_Transcript_4938	rRNA processing;methylation
Gene4369_Transcript_4942	oxidation-reduction process
Gene4376_Transcript_4953	fatty acid alpha-oxidation
Gene4379_Transcript_4958	signal transduction
Gene4380_Transcript_4959	transport
Gene4391_Transcript_4981	protein phosphorylation
Gene4399_Transcript_4989	lipid metabolic process
Gene44_Transcript_46	actin filament-based process;regulation of actin filament polymerization
Gene440_Transcript_460	peptidyl-tyrosine dephosphorylation;actin filament bundle assembly;actin crosslink formation
Gene4413_Transcript_5006	negative regulation of cell proliferation
Gene4426_Transcript_5020	phosphatidylserine biosynthetic process
Gene4432_Transcript_5032	proteolysis;protein catabolic process
Gene4436_Transcript_5038	biological regulation
Gene4438_Transcript_5040	microtubule nucleation;cytoplasmic microtubule organization
Gene4442_Transcript_5043	transport
Gene4444_Transcript_5045	transmembrane transport
Gene4459_Transcript_5060	phosphorylation
Gene446_Transcript_465	nuclear-transcribed mRNA catabolic process, deadenylation-dependent decay;translational termination
Gene4461_Transcript_5062	cell adhesion;integrin-mediated signaling pathway;sulfate transmembrane transport
Gene4470_Transcript_5074	transport
Gene4471_Transcript_5074	neurotransmitter transport;transmembrane transport
Gene4472_Transcript_5076	malate metabolic process;oxidation-reduction process
Gene4473_Transcript_5077	transport
Gene4479_Transcript_5083	autophagosome assembly;cellular response to nitrogen starvation;CVT pathway;nucleophagy;late endosome to vacuole transport
Gene448_Transcript_467	regulation of transcription from RNA polymerase II promoter
Gene4489_Transcript_5095	transport
Gene449_Transcript_469	oxidation-reduction process
Gene4497_Transcript_5111	ATP hydrolysis coupled proton transport
Gene4499_Transcript_5114	trehalose metabolic process
Gene45_Transcript_50	protein folding;response to heat
Gene4503_Transcript_5121	regulation of transcription, DNA-templated
Gene4507_Transcript_5123	base-excision repair;nucleotide-excision repair
Gene4508_Transcript_5127	transcription, DNA-templated;regulation of transcription from RNA polymerase II promoter;regulation of development, heterochronic
Gene4511_Transcript_5128	macromolecule metabolic process
Gene4527_Transcript_5142	protein peptidyl-prolyl isomerization;protein folding
Gene4539_Transcript_5158	transcription elongation from RNA polymerase II promoter;histone modification
Gene4541_Transcript_5159	regulation of mitotic cell cycle
Gene455_Transcript_473	translation
Gene4554_Transcript_5178	cellular metabolic process
Gene4560_Transcript_5185	vesicle docking involved in exocytosis
Gene4562_Transcript_5189	transport
Gene4568_Transcript_5195	metabolic process
Gene4569_Transcript_5196	oxidation-reduction process
Gene4572_Transcript_5201	protein glycosylation
Gene4582_Transcript_5211	cellular metabolic process
Gene460_Transcript_477	metabolic process
Gene4623_Transcript_5260	DNA replication;DNA biosynthetic process;nucleic acid phosphodiester bond hydrolysis
Gene4629_Transcript_5269	tetrahydrobiopterin biosynthetic process
Gene4637_Transcript_5279	cellular process
Gene4638_Transcript_5282	phosphorylation
Gene4653_Transcript_5293	cellular macromolecule metabolic process;nucleic acid metabolic process
Gene466_Transcript_483	cellular glucose homeostasis;glycolytic process;carbohydrate phosphorylation
Gene4704_Transcript_5367	small GTPase mediated signal transduction;positive regulation of GTPase activity
Gene4715_Transcript_5378	protein ubiquitination
Gene4719_Transcript_5380	gamma-aminobutyric acid metabolic process
Gene4722_Transcript_5384	transmembrane transport
Gene4723_Transcript_5386	ion transport
Gene4733_Transcript_5395	lipid catabolic process
Gene4739_Transcript_5401	regulation of transcription, DNA-templated;multicellular organism development;peptidyl-tyrosine dephosphorylation
Gene4745_Transcript_5416	cellular response to DNA damage stimulus;regulation of cellular metabolic process;primary metabolic process;cellular macromolecule metabolic process;positive regulation of cellular process;regulation of macromolecule metabolic process;regulation of primary metabolic process
Gene4758_Transcript_5428	DNA metabolic process;cellular response to DNA damage stimulus;chromosome organization
Gene4764_Transcript_5445	metabolic process
Gene478_Transcript_492	RNA methylation
Gene4784_Transcript_5464	metabolic process
Gene4787_Transcript_5469	protein dephosphorylation
Gene4794_Transcript_5479	peptidyl-tyrosine dephosphorylation
Gene4798_Transcript_5484	cellular process
Gene48_Transcript_52	ubiquitin-dependent protein catabolic process
Gene4806_Transcript_5501	protein dephosphorylation;iron-sulfur cluster assembly
Gene481_Transcript_496	microtubule-based process
Gene4811_Transcript_5508	protein O-linked glycosylation;mannosylation
Gene4812_Transcript_5509	DNA repair;DNA biosynthetic process
Gene4814_Transcript_5512	protein glycosylation in Golgi;Arp2/3 complex-mediated actin nucleation;N-glycan fucosylation
Gene4825_Transcript_5525	mRNA polyadenylation
Gene4846_Transcript_5564	lipid metabolic process
Gene4870_Transcript_5595	single-organism cellular process
Gene488_Transcript_504	cellular process
Gene4887_Transcript_5613	signal transduction;phosphorylation
Gene4895_Transcript_5623	RNA processing;mRNA catabolic process;RNA phosphodiester bond hydrolysis, exonucleolytic
Gene4896_Transcript_5625	phosphorylation
Gene4899_Transcript_5632	G-protein coupled receptor signaling pathway
Gene4901_Transcript_5634	protein dephosphorylation
Gene4903_Transcript_5636	transport
Gene4914_Transcript_5650	phosphorylation
Gene4919_Transcript_5656	signal transduction;positive regulation of GTPase activity
Gene4922_Transcript_5658	maturation of LSU-rRNA from tricistronic rRNA transcript (SSU-rRNA, 5.8S rRNA, LSU-rRNA);maturation of 5.8S rRNA from tricistronic rRNA transcript (SSU-rRNA, 5.8S rRNA, LSU-rRNA);intracellular protein transport
Gene4930_Transcript_5670	mRNA splicing, via spliceosome
Gene4931_Transcript_5671	intracellular protein transport
Gene4932_Transcript_5673	response to oxidative stress;oxidation-reduction process;cellular oxidant detoxification
Gene4957_Transcript_5696	phosphorylation
Gene4962_Transcript_5708	oxidation-reduction process
Gene4964_Transcript_5710	metabolic process
Gene4971_Transcript_5717	proteolysis
Gene4977_Transcript_5723	phospholipid transport;ion transmembrane transport;regulation of membrane lipid distribution
Gene4981_Transcript_5731	regulation of transcription, DNA-templated
Gene5000_Transcript_5765	transcription, DNA-templated;regulation of transcription, DNA-templated;histone H3 deacetylation
Gene5006_Transcript_5772	cellular process
Gene5016_Transcript_5790	protein ubiquitination
Gene5031_Transcript_5812	proteolysis;cell adhesion
Gene5038_Transcript_5821	signal transduction
Gene5042_Transcript_5827	DNA repair;mitotic sister chromatid cohesion
Gene5043_Transcript_5828	nucleotide-excision repair
Gene5050_Transcript_5837	protein phosphorylation
Gene5052_Transcript_5838	transcription, DNA-templated;regulation of transcription, DNA-templated
Gene506_Transcript_520	galactose metabolic process
Gene5062_Transcript_5852	lysine biosynthetic process via diaminopimelate
Gene5063_Transcript_5853	transport
Gene5073_Transcript_5867	proteolysis
Gene5075_Transcript_5875	protein phosphorylation;cell cycle
Gene5076_Transcript_5878	methylation
Gene5077_Transcript_5880	proteolysis involved in cellular protein catabolic process
Gene5078_Transcript_5883	3'-phosphoadenosine 5'-phosphosulfate transport;transmembrane transport
Gene5080_Transcript_5892	transport
Gene5095_Transcript_5919	mitotic sister chromatid cohesion;regulation of gene expression
Gene51_Transcript_56	translation
Gene5105_Transcript_5927	signal transduction
Gene5119_Transcript_5945	dephosphorylation
Gene5120_Transcript_5948	protein folding;response to stress
Gene5123_Transcript_5958	cellular process
Gene5125_Transcript_5961	phosphate-containing compound metabolic process
Gene5132_Transcript_5970	neurotransmitter transport;transmembrane transport
Gene5135_Transcript_5976	nucleobase-containing compound metabolic process;DNA duplex unwinding
Gene5154_Transcript_6003	apoptotic DNA fragmentation
Gene517_Transcript_533	phosphorylation;inositol trisphosphate metabolic process
Gene5172_Transcript_6019	potassium ion transport
Gene5184_Transcript_6034	oxidation-reduction process;RNA phosphodiester bond hydrolysis, endonucleolytic
Gene5187_Transcript_6038	cellular biosynthetic process;single-organism biosynthetic process;single-organism cellular process;organic substance biosynthetic process
Gene5192_Transcript_6044	response to oxidative stress;oxidation-reduction process;cellular oxidant detoxification
Gene52_Transcript_57	fatty acid biosynthetic process;oxidation-reduction process
Gene5211_Transcript_6070	tRNA aminoacylation for protein translation
Gene5215_Transcript_6084	signal transduction;sensory perception of smell
Gene5219_Transcript_6088	translation
Gene5227_Transcript_6096	DNA metabolic process;cellular macromolecule biosynthetic process
Gene5236_Transcript_6109	tricarboxylic acid cycle
Gene5239_Transcript_6110	fatty acid biosynthetic process;oxidation-reduction process
Gene5251_Transcript_6127	regulation of macromolecule metabolic process
Gene526_Transcript_538	cellular amino acid metabolic process;oxidation-reduction process
Gene5285_Transcript_6177	translational elongation
Gene5292_Transcript_6184	phosphorylation
Gene5306_Transcript_6207	carbohydrate metabolic process;DNA repair
Gene5310_Transcript_6214	protein ubiquitination
Gene5311_Transcript_6216	intracellular signal transduction
Gene5318_Transcript_6229	oxidation-reduction process
Gene5328_Transcript_6250	superoxide anion generation;oxidation-reduction process
Gene5332_Transcript_6253	cell surface receptor signaling pathway;multicellular organism development
Gene5334_Transcript_6255	translation
Gene5336_Transcript_6265	fatty acid biosynthetic process
Gene5339_Transcript_6269	chemical synaptic transmission;intracellular signal transduction
Gene534_Transcript_546	intracellular protein transport;nucleocytoplasmic transport;small GTPase mediated signal transduction
Gene5343_Transcript_6274	oxidation-reduction process
Gene535_Transcript_547	intracellular protein transport
Gene5362_Transcript_6313	transport
Gene5379_Transcript_6341	L-methionine salvage from S-adenosylmethionine;L-methionine salvage from methylthioadenosine
Gene5381_Transcript_6346	DNA replication
Gene5385_Transcript_6358	proteolysis
Gene5387_Transcript_6360	telomere maintenance;DNA repair;DNA duplex unwinding
Gene540_Transcript_553	sulfate transmembrane transport
Gene541_Transcript_555	tricarboxylic acid cycle
Gene5411_Transcript_6410	translation
Gene5414_Transcript_6414	oxidation-reduction process
Gene542_Transcript_556	DNA replication
Gene5420_Transcript_6419	DNA metabolic process;cellular macromolecule biosynthetic process
Gene5425_Transcript_6423	ATP hydrolysis coupled proton transport
Gene5429_Transcript_6429	proteolysis involved in cellular protein catabolic process
Gene5432_Transcript_6437	transmembrane transport
Gene5435_Transcript_6441	ribonucleoside triphosphate biosynthetic process;ribonucleotide biosynthetic process;ribonucleoside biosynthetic process
Gene5436_Transcript_6442	protein folding
Gene5438_Transcript_6444	ethanol oxidation;signal transduction
Gene5443_Transcript_6448	translational elongation
Gene5446_Transcript_6450	MAPK cascade
Gene5447_Transcript_6453	chitin metabolic process
Gene5449_Transcript_6456	DNA replication;DNA recombination;DNA ligation involved in DNA repair;DNA biosynthetic process
Gene5464_Transcript_6471	fatty acid biosynthetic process;oxidation-reduction process
Gene5467_Transcript_6474	pyruvate metabolic process;gluconeogenesis
Gene5469_Transcript_6476	translational initiation
Gene5472_Transcript_6480	regulation of catalytic activity
Gene5473_Transcript_6481	DNA replication initiation;DNA duplex unwinding
Gene5475_Transcript_6481	RNA processing
Gene5485_Transcript_6489	intracellular protein transport;vesicle-mediated transport
Gene5488_Transcript_6493	carbohydrate metabolic process;carboxylic acid metabolic process;oxidation-reduction process
Gene5491_Transcript_6496	DNA topological change
Gene5492_Transcript_6497	DNA topological change
Gene5495_Transcript_6501	intracellular protein transport;vesicle-mediated transport
Gene5499_Transcript_6509	cell adhesion
Gene5504_Transcript_6514	methylation
Gene5511_Transcript_6526	carbohydrate metabolic process
Gene5514_Transcript_6529	transport
Gene5523_Transcript_6537	positive regulation of GTPase activity
Gene5536_Transcript_6547	DNA integration
Gene5537_Transcript_6548	DNA integration
Gene554_Transcript_565	oxidation-reduction process
Gene5540_Transcript_6551	protein transport
Gene5542_Transcript_6556	nuclear-transcribed mRNA catabolic process, nonsense-mediated decay;regulation of alternative mRNA splicing, via spliceosome;mRNA processing;RNA splicing;mRNA transport
Gene5543_Transcript_6562	phospholipid transport
Gene5554_Transcript_6570	small GTPase mediated signal transduction;transmembrane transport
Gene5556_Transcript_6572	exit from mitosis;protein ubiquitination;anaphase-promoting complex-dependent catabolic process;cell division
Gene556_Transcript_567	carbohydrate metabolic process;glycerol-3-phosphate catabolic process;oxidation-reduction process
Gene5562_Transcript_6583	dephosphorylation
Gene5563_Transcript_6584	dephosphorylation
Gene557_Transcript_568	regulation of intracellular signal transduction
Gene5574_Transcript_6595	translational elongation;negative regulation of transcription elongation from RNA polymerase II promoter
Gene5575_Transcript_6598	RNA processing
Gene5597_Transcript_6626	tricarboxylic acid cycle;isocitrate metabolic process
Gene560_Transcript_571	proteolysis
Gene5610_Transcript_6635	DNA repair;chromatin remodeling;regulation of transcription, DNA-templated;translation
Gene5614_Transcript_6639	ATP hydrolysis coupled proton transport;potassium ion transmembrane transport
Gene5616_Transcript_6642	RNA processing
Gene5619_Transcript_6645	ATP hydrolysis coupled proton transport;ATP metabolic process
Gene5621_Transcript_6647	translation
Gene5626_Transcript_6654	regulation of protein catabolic process;regulation of catalytic activity
Gene563_Transcript_574	actin filament organization
Gene565_Transcript_577	adiponectin-activated signaling pathway
Gene5654_Transcript_6687	protein glycosylation
Gene5655_Transcript_6689	metabolic process
Gene5657_Transcript_6692	coenzyme A biosynthetic process;phosphorylation
Gene5659_Transcript_6694	protein phosphorylation
Gene5662_Transcript_6697	UDP-galactose transport;UDP-N-acetylglucosamine transport
Gene5664_Transcript_6698	small GTPase mediated signal transduction
Gene567_Transcript_580	translational initiation
Gene5673_Transcript_6704	cell redox homeostasis;oxidation-reduction process
Gene5679_Transcript_6711	oxidation-reduction process
Gene5683_Transcript_6717	threonyl-tRNA aminoacylation
Gene5690_Transcript_6721	oxidation-reduction process
Gene5698_Transcript_6729	DNA recombination
Gene5703_Transcript_6734	transport
Gene5710_Transcript_6740	signal peptide processing
Gene5722_Transcript_6754	protein phosphorylation
Gene5724_Transcript_6756	vacuolar transport
Gene5730_Transcript_6761	oxidation-reduction process
Gene574_Transcript_585	cellular protein modification process
Gene5757_Transcript_6794	synapse organization
Gene5764_Transcript_6798	proteolysis;protein initiator methionine removal
Gene5765_Transcript_6799	malate metabolic process;oxidation-reduction process
Gene5766_Transcript_6800	ATP synthesis coupled electron transport
Gene5768_Transcript_6802	alpha-amino acid metabolic process
Gene5785_Transcript_6813	actin filament organization
Gene5789_Transcript_6816	liver development;negative regulation of response to stimulus;negative regulation of cell death;regulation of response to stress
Gene581_Transcript_589	regulation of cellular metabolic process;primary metabolic process;cellular macromolecule metabolic process;regulation of macromolecule metabolic process;regulation of primary metabolic process
Gene5813_Transcript_6838	isoleucyl-tRNA aminoacylation;regulation of translational fidelity
Gene5816_Transcript_6844	GDP-mannose metabolic process
Gene5820_Transcript_6849	protein folding;regulation of catalytic activity
Gene5821_Transcript_6851	tricarboxylic acid cycle
Gene5824_Transcript_6854	vesicle docking involved in exocytosis
Gene5833_Transcript_6863	mRNA transport
Gene5837_Transcript_6866	carbohydrate metabolic process
Gene5838_Transcript_6867	carbohydrate metabolic process
Gene5839_Transcript_6868	transport
Gene5841_Transcript_6873	DNA replication;DNA repair;nucleic acid phosphodiester bond hydrolysis
Gene5843_Transcript_6875	oxidation-reduction process
Gene5846_Transcript_6878	pointed-end actin filament capping
Gene5848_Transcript_6881	translational elongation
Gene5854_Transcript_6891	histidyl-tRNA aminoacylation
Gene5858_Transcript_6895	Arp2/3 complex-mediated actin nucleation
Gene5868_Transcript_6911	IMP salvage
Gene5871_Transcript_6915	transport;lysosome organization
Gene5875_Transcript_6918	translation
Gene5884_Transcript_6927	molybdate ion transport
Gene5887_Transcript_6929	protein import into mitochondrial matrix
Gene5888_Transcript_6931	COP9 signalosome assembly
Gene5895_Transcript_6938	regulation of transcription, DNA-templated
Gene59_Transcript_62	translation
Gene5901_Transcript_6945	response to oxidative stress;oxidation-reduction process;cellular oxidant detoxification
Gene5903_Transcript_6947	glycogen metabolic process;regulation of glycogen biosynthetic process;regulation of glycogen catabolic process;protein dephosphorylation;cell cycle;regulation of cell adhesion;circadian regulation of gene expression;entrainment of circadian clock by photoperiod;cell division
Gene5920_Transcript_6966	metabolic process
Gene5939_Transcript_6980	metabolic process
Gene594_Transcript_599	gluconeogenesis;glycolytic process
Gene5941_Transcript_6986	glycerol ether metabolic process;cell redox homeostasis;oxidation-reduction process
Gene5945_Transcript_6991	regulation of transcription from RNA polymerase II promoter
Gene5949_Transcript_6998	potassium ion transport;sodium ion transport;sensory perception of sound;septate junction assembly;regulation of tube diameter, open tracheal system;establishment of glial blood-brain barrier;cell adhesion involved in heart morphogenesis
Gene595_Transcript_600	purine nucleotide biosynthetic process
Gene5952_Transcript_7002	transport
Gene5956_Transcript_7008	tRNA aminoacylation for protein translation
Gene5959_Transcript_7011	oxidation-reduction process
Gene5960_Transcript_7012	metabolic process
Gene5961_Transcript_7013	neuron cell-cell adhesion;synapse assembly;modulation of synaptic transmission
Gene5964_Transcript_7017	chitin metabolic process
Gene597_Transcript_602	transcription, DNA-templated
Gene5970_Transcript_7023	mRNA splicing, via spliceosome
Gene5974_Transcript_7026	peptidyl-tyrosine phosphorylation
Gene5978_Transcript_7029	protein depalmitoylation;small GTPase mediated signal transduction
Gene5982_Transcript_7033	cellular amino acid metabolic process
Gene5988_Transcript_7039	signal transduction
Gene5992_Transcript_7045	protein ubiquitination;ER-associated ubiquitin-dependent protein catabolic process
Gene5999_Transcript_7050	cellular amino acid biosynthetic process
Gene600_Transcript_606	gene expression;cellular macromolecule biosynthetic process;primary metabolic process;cellular nitrogen compound biosynthetic process
Gene6001_Transcript_7054	cellular nitrogen compound metabolic process;primary metabolic process;cellular macromolecule metabolic process;organonitrogen compound metabolic process
Gene6007_Transcript_7063	translational initiation
Gene6009_Transcript_7064	mRNA splicing, via spliceosome;protein phosphorylation
Gene6011_Transcript_7065	proteolysis;oxidation-reduction process
Gene602_Transcript_608	cellular process
Gene6028_Transcript_7085	metabolic process
Gene6042_Transcript_7107	transport
Gene6045_Transcript_7110	histone acetylation
Gene6046_Transcript_7111	cytoskeleton organization;single-organism cellular process
Gene605_Transcript_612	cellular amino acid catabolic process
Gene6050_Transcript_7115	chromatin remodeling
Gene6051_Transcript_7115	oxidation-reduction process
Gene6054_Transcript_7120	DNA replication initiation;DNA duplex unwinding
Gene6058_Transcript_7123	vesicle-mediated transport
Gene606_Transcript_614	intracellular protein transport
Gene6061_Transcript_7128	ribosomal large subunit export from nucleus;regulation of transcription from RNA polymerase II promoter;actin cytoskeleton organization;ribosomal large subunit biogenesis
Gene6062_Transcript_7129	transcription, DNA-templated;regulation of transcription, DNA-templated;steroid hormone mediated signaling pathway
Gene6063_Transcript_7131	single-organism transport
Gene6064_Transcript_7133	primary metabolic process;cellular macromolecule metabolic process
Gene6069_Transcript_7136	metabolic process
Gene6081_Transcript_7153	transport
Gene6087_Transcript_7161	N-terminal protein myristoylation
Gene6097_Transcript_7174	pyrimidine nucleotide biosynthetic process;cell cycle;positive regulation of Notch signaling pathway
Gene6109_Transcript_7195	ion transmembrane transport
Gene6113_Transcript_7199	protein polyubiquitination;mitochondrial fission;mitophagy;response to oxidative stress;spermatogenesis;adult locomotory behavior;negative regulation of mitochondrial fusion;sperm mitochondrion organization;protein ubiquitination involved in ubiquitin-dependent protein catabolic process;negative regulation of JNK cascade;oogenesis;protein autoubiquitination;zinc ion homeostasis;neuron cellular ho…
Gene6117_Transcript_7202	G-protein coupled receptor signaling pathway;ventral cord development;septate junction assembly;cortical actin cytoskeleton organization;behavioral response to nicotine;behavioral response to cocaine;behavioral response to ethanol;establishment of glial blood-brain barrier
Gene6119_Transcript_7204	spliceosomal complex assembly;spliceosomal snRNP assembly
Gene6123_Transcript_7211	cell redox homeostasis;oxidation-reduction process
Gene6125_Transcript_7213	L-serine biosynthetic process
Gene6128_Transcript_7217	carbohydrate metabolic process
Gene6130_Transcript_7219	small GTPase mediated signal transduction
Gene6132_Transcript_7221	regulation of transcription, DNA-templated
Gene6134_Transcript_7223	formation of translation preinitiation complex;regulation of translational initiation
Gene6139_Transcript_7226	proline biosynthetic process;phosphorylation;oxidation-reduction process
Gene614_Transcript_624	intracellular protein transport;vesicle-mediated transport
Gene6163_Transcript_7253	negative regulation of cytoplasmic translation
Gene6165_Transcript_7255	transport
Gene6175_Transcript_7268	regulation of Rho protein signal transduction;positive regulation of GTPase activity;nucleic acid phosphodiester bond hydrolysis
Gene6179_Transcript_7273	'de novo' IMP biosynthetic process;purine nucleobase biosynthetic process;nucleoside metabolic process
Gene6186_Transcript_7278	proteolysis
Gene619_Transcript_630	transport;oxidation-reduction process
Gene6192_Transcript_7285	phosphorylation
Gene6199_Transcript_7288	potassium ion transport;sodium ion transport;establishment or maintenance of transmembrane electrochemical gradient;ATP hydrolysis coupled transmembrane transport
Gene62_Transcript_67	translational initiation
Gene6218_Transcript_7307	ATP hydrolysis coupled proton transport
Gene6224_Transcript_7315	in utero embryonic development;cellular component organization;peptidyl-arginine methylation, to asymmetrical-dimethyl arginine;regulation of cellular metabolic process;positive regulation of cellular process;regulation of macromolecule metabolic process;regulation of primary metabolic process
Gene6229_Transcript_7321	translational elongation
Gene6242_Transcript_7333	transport
Gene6247_Transcript_7343	double-strand break repair;NADH metabolic process;ER to Golgi vesicle-mediated transport;activation of cysteine-type endopeptidase activity involved in apoptotic process;positive regulation of mitochondrial membrane potential;protein ubiquitination;protein N-linked glycosylation via asparagine;viral genome replication;endoplasmic reticulum unfolded protein response;retrograde protein transport, E…
Gene6255_Transcript_7350	microtubule-based movement
Gene6257_Transcript_7353	transport
Gene6276_Transcript_7370	microtubule-based process
Gene6282_Transcript_7378	homophilic cell adhesion via plasma membrane adhesion molecules
Gene6296_Transcript_7400	G-protein coupled receptor signaling pathway
Gene6307_Transcript_7415	signal transduction
Gene6317_Transcript_7431	metabolic process
Gene6321_Transcript_7436	DNA repair;DNA recombination
Gene6326_Transcript_7444	ketone body biosynthetic process
Gene6348_Transcript_7465	isoprenoid biosynthetic process
Gene635_Transcript_644	mRNA processing
Gene6357_Transcript_7476	CMP salvage;phosphorylation;UMP salvage
Gene6360_Transcript_7479	regulation of translational fidelity;mitochondrial translation;glutaminyl-tRNAGln biosynthesis via transamidation
Gene6370_Transcript_7489	protein folding
Gene6381_Transcript_7503	RNA metabolic process
Gene6386_Transcript_7508	translation
Gene6397_Transcript_7520	DNA metabolic process
Gene6398_Transcript_7522	transport
Gene6404_Transcript_7527	DNA repair;DNA recombination
Gene6413_Transcript_7536	tRNA aminoacylation for protein translation
Gene6414_Transcript_7539	cellular process
Gene6419_Transcript_7544	nucleobase-containing compound catabolic process;single-organism catabolic process;nucleobase-containing small molecule metabolic process;carbohydrate derivative catabolic process
Gene642_Transcript_650	removal of superoxide radicals;oxidation-reduction process
Gene6421_Transcript_7547	leading strand elongation;lagging strand elongation;double-strand break repair via nonhomologous end joining
Gene6429_Transcript_7557	ion transport
Gene6434_Transcript_7563	response to oxidative stress;oxidation-reduction process;cellular oxidant detoxification
Gene6439_Transcript_7567	regulation of cellular process
Gene6441_Transcript_7569	oxidation-reduction process
Gene6450_Transcript_7577	transmembrane transport
Gene6455_Transcript_7584	translation
Gene6458_Transcript_7587	phosphorylation
Gene6460_Transcript_7589	transport
Gene6461_Transcript_7590	metabolic process
Gene6467_Transcript_7598	regulation of transcription, DNA-templated
Gene6476_Transcript_7608	proteolysis
Gene6477_Transcript_7609	ion transport;oxidation-reduction process
Gene6501_Transcript_7631	transmembrane transport
Gene6502_Transcript_7632	protein phosphorylation;mitotic nuclear division;hippo signaling
Gene6507_Transcript_7636	DNA replication;DNA biosynthetic process;nucleic acid phosphodiester bond hydrolysis
Gene6514_Transcript_7642	transmembrane transport
Gene6516_Transcript_7646	biosynthetic process
Gene6521_Transcript_7653	phosphatidylcholine metabolic process
Gene6522_Transcript_7655	cellular macromolecule metabolic process;nucleic acid metabolic process
Gene6523_Transcript_7656	biological regulation
Gene6527_Transcript_7660	translational initiation;mature ribosome assembly;ribosomal large subunit biogenesis;positive regulation of GTPase activity
Gene6530_Transcript_7663	potassium ion transmembrane transport
Gene6535_Transcript_7669	mitochondrial transport
Gene6536_Transcript_7671	regulation of muscle contraction
Gene6550_Transcript_7683	protein geranylgeranylation
Gene6553_Transcript_7687	dephosphorylation
Gene6568_Transcript_7704	translational initiation
Gene6570_Transcript_7707	regulation of catalytic activity
Gene6581_Transcript_7725	nucleotide-excision repair;DNA duplex unwinding
Gene6588_Transcript_7737	metabolic process
Gene6591_Transcript_7742	transcription, DNA-templated;regulation of transcription from RNA polymerase II promoter;translational elongation;regulation of DNA-templated transcription, elongation
Gene660_Transcript_667	transport
Gene6606_Transcript_7761	oxidation-reduction process
Gene6607_Transcript_7761	metabolic process
Gene6610_Transcript_7764	cellular process
Gene6611_Transcript_7765	cell adhesion;transmembrane transport
Gene6612_Transcript_7766	transcription initiation from RNA polymerase II promoter;translational initiation
Gene6614_Transcript_7770	cell adhesion
Gene6630_Transcript_7788	chitin metabolic process
Gene6650_Transcript_7811	tRNA methylation
Gene6652_Transcript_7813	phosphorylation
Gene6664_Transcript_7830	seryl-tRNA aminoacylation;rRNA methylation
Gene6678_Transcript_7838	DNA repair
Gene669_Transcript_674	signal transduction
Gene6696_Transcript_7873	transport
Gene6700_Transcript_7877	DNA replication
Gene6709_Transcript_7886	small GTPase mediated signal transduction
Gene6710_Transcript_7890	translational initiation
Gene672_Transcript_675	RNA processing;RNA phosphodiester bond hydrolysis, endonucleolytic
Gene6720_Transcript_7907	neurotransmitter transport
Gene6726_Transcript_7914	oxidation-reduction process
Gene6742_Transcript_7935	translation
Gene6745_Transcript_7938	single-organism cellular process
Gene6758_Transcript_7950	regulation of transcription, DNA-templated
Gene6796_Transcript_7995	cellular process;single-organism process;biological regulation
Gene6801_Transcript_7999	phosphorylation
Gene6803_Transcript_8001	biosynthetic process
Gene682_Transcript_683	CDP-diacylglycerol biosynthetic process
Gene6838_Transcript_8049	signal transduction
Gene6842_Transcript_8053	lipoate biosynthetic process;protein lipoylation
Gene6845_Transcript_8056	transmembrane transport;nucleic acid phosphodiester bond hydrolysis
Gene6861_Transcript_8071	translation;transmembrane transport
Gene6862_Transcript_8074	release of sequestered calcium ion into cytosol
Gene6882_Transcript_8091	transmembrane transport
Gene6891_Transcript_8099	transport
Gene6898_Transcript_8108	trehalose biosynthetic process
Gene6906_Transcript_8118	transport;signal transduction
Gene6909_Transcript_8119	transport
Gene6921_Transcript_8133	phosphatidylinositol phosphorylation;phosphatidylinositol-mediated signaling
Gene6923_Transcript_8134	protein phosphorylation
Gene6943_Transcript_8160	transport
Gene6946_Transcript_8164	DNA metabolic process;chromosome organization
Gene6949_Transcript_8168	transcription, DNA-templated;regulation of transcription, DNA-templated;steroid hormone mediated signaling pathway
Gene696_Transcript_698	oxidation-reduction process
Gene6963_Transcript_8182	regulation of exit from mitosis
Gene6975_Transcript_8198	Mo-molybdopterin cofactor biosynthetic process
Gene6983_Transcript_8208	heterocycle biosynthetic process;molybdopterin cofactor metabolic process;cofactor biosynthetic process;organophosphate biosynthetic process;organic cyclic compound biosynthetic process;organonitrogen compound biosynthetic process
Gene700_Transcript_706	protein phosphorylation;intracellular signal transduction
Gene7000_Transcript_8233	G-protein coupled receptor signaling pathway
Gene701_Transcript_707	protein phosphorylation
Gene7010_Transcript_8243	macromolecule modification
Gene7016_Transcript_8258	mannose metabolic process
Gene7017_Transcript_8261	transport
Gene7048_Transcript_8307	dephosphorylation
Gene7053_Transcript_8312	signal transduction
Gene7059_Transcript_8318	regulation of transcription, DNA-templated
Gene7067_Transcript_8327	protein ubiquitination
Gene7068_Transcript_8328	intracellular protein transport
Gene7090_Transcript_8350	phosphorylation;mRNA 3'-end processing
Gene7106_Transcript_8369	phosphorylation
Gene7107_Transcript_8371	regulation of transcription, DNA-templated;cellular nitrogen compound metabolic process;primary metabolic process;organic substance metabolic process
Gene711_Transcript_719	oxidation-reduction process
Gene7120_Transcript_8385	glutaminyl-tRNA aminoacylation
Gene7121_Transcript_8386	transport;single-organism metabolic process
Gene7125_Transcript_8391	tRNA aminoacylation for protein translation
Gene7127_Transcript_8397	phosphorylation;regulation of protein kinase activity
Gene7129_Transcript_8399	nucleobase-containing compound metabolic process;methylation
Gene7132_Transcript_8410	carbohydrate metabolic process
Gene714_Transcript_722	nucleobase-containing compound metabolic process;mitochondrion organization;single-organism cellular process
Gene7146_Transcript_8430	oxidation-reduction process
Gene7154_Transcript_8437	regulation of transcription, DNA-templated;response to stimulus
Gene7158_Transcript_8444	tRNA aminoacylation for protein translation
Gene7161_Transcript_8447	translation
Gene7166_Transcript_8456	biological regulation
Gene7171_Transcript_8461	cell adhesion;transmembrane receptor protein tyrosine kinase signaling pathway;peptidyl-tyrosine phosphorylation
Gene7174_Transcript_8468	protein phosphorylation
Gene718_Transcript_728	biological regulation
Gene7182_Transcript_8480	proteolysis
Gene719_Transcript_729	rRNA modification;methylation
Gene72_Transcript_81	metabolic process
Gene7210_Transcript_8516	microtubule cytoskeleton organization;single-organism cellular process
Gene722_Transcript_732	malate metabolic process;oxidation-reduction process
Gene7226_Transcript_8548	multicellular organism development;Wnt signaling pathway
Gene723_Transcript_733	protein phosphorylation
Gene7234_Transcript_8558	cGMP biosynthetic process;intracellular signal transduction
Gene7260_Transcript_8590	regulation of protein catabolic process;regulation of catalytic activity
Gene7261_Transcript_8591	ion transport
Gene7266_Transcript_8596	transport
Gene7272_Transcript_8604	pyrimidine ribonucleoside triphosphate biosynthetic process;pyrimidine ribonucleotide biosynthetic process;phosphorylation;pyrimidine ribonucleoside biosynthetic process
Gene7275_Transcript_8611	proteolysis
Gene7277_Transcript_8612	nucleotide metabolic process
Gene729_Transcript_736	mRNA splicing, via spliceosome
Gene7292_Transcript_8641	tRNA aminoacylation for protein translation
Gene7303_Transcript_8666	signal transduction
Gene7311_Transcript_8678	transport
Gene7336_Transcript_8726	single-organism transport
Gene7352_Transcript_8751	mRNA splicing, via spliceosome;proteolysis
Gene7353_Transcript_8752	oxidation-reduction process
Gene7368_Transcript_8772	neurotransmitter transport;transmembrane transport
Gene7386_Transcript_8814	proteolysis
Gene7389_Transcript_8824	translational initiation
Gene739_Transcript_749	isoprenoid biosynthetic process
Gene7390_Transcript_8825	protein dephosphorylation;small GTPase mediated signal transduction
Gene7402_Transcript_8849	'de novo' IMP biosynthetic process;'de novo' AMP biosynthetic process
Gene7424_Transcript_8876	formation of translation preinitiation complex;regulation of translational initiation
Gene7431_Transcript_8885	DNA repair;cellular macromolecule biosynthetic process
Gene7435_Transcript_8893	protein phosphorylation;intracellular signal transduction
Gene7453_Transcript_8913	oxidation-reduction process
Gene7457_Transcript_8917	regulation of transcription, DNA-templated
Gene7459_Transcript_8918	cGMP biosynthetic process;intracellular signal transduction
Gene746_Transcript_757	protein phosphorylation
Gene7461_Transcript_8926	metabolic process
Gene7493_Transcript_8983	vesicle docking involved in exocytosis
Gene7497_Transcript_8993	protein metabolic process
Gene7498_Transcript_8995	transcription, DNA-templated;regulation of transcription, DNA-templated;multicellular organism development
Gene7506_Transcript_9016	oxidation-reduction process
Gene7518_Transcript_9036	mRNA processing
Gene752_Transcript_763	protein phosphorylation
Gene7520_Transcript_9038	protein phosphorylation
Gene7521_Transcript_9039	response to metal ion
Gene7524_Transcript_9043	alpha-amino acid metabolic process
Gene7526_Transcript_9048	intracellular protein transport;vesicle-mediated transport
Gene7531_Transcript_9052	regulation of transcription from RNA polymerase II promoter
Gene7533_Transcript_9056	proteolysis
Gene7547_Transcript_9068	protein glycosylation
Gene7550_Transcript_9074	heme biosynthetic process
Gene7558_Transcript_9083	translation
Gene7559_Transcript_9084	tricarboxylic acid cycle
Gene7560_Transcript_9085	oxidation-reduction process
Gene7563_Transcript_9092	proteolysis
Gene7568_Transcript_9095	transport
Gene7572_Transcript_9099	ion transport;transmembrane transport
Gene7574_Transcript_9101	small GTPase mediated signal transduction
Gene7582_Transcript_9115	pyruvate metabolic process;DNA integration
Gene7586_Transcript_9120	biosynthetic process
Gene7595_Transcript_9127	transcription initiation from RNA polymerase II promoter;positive regulation of transcription elongation from RNA polymerase II promoter
Gene7601_Transcript_9135	oxidation-reduction process
Gene7603_Transcript_9137	regulation of protein catabolic process;regulation of catalytic activity
Gene7614_Transcript_9154	carbohydrate metabolic process;chitin metabolic process
Gene762_Transcript_770	RNA catabolic process
Gene7621_Transcript_9164	transposition, DNA-mediated;transport
Gene7634_Transcript_9177	chitin metabolic process
Gene7636_Transcript_9180	DNA repair;transcription, DNA-templated;regulation of transcription, DNA-templated;DNA duplex unwinding
Gene7638_Transcript_9182	mRNA splice site selection
Gene7643_Transcript_9189	regulation of catalytic activity;proteolysis involved in cellular protein catabolic process
Gene7645_Transcript_9192	cell redox homeostasis;oxidation-reduction process
Gene7653_Transcript_9199	ATP hydrolysis coupled proton transport;clathrin coat assembly
Gene7665_Transcript_9208	protein folding
Gene7677_Transcript_9220	formation of translation preinitiation complex;regulation of translational initiation
Gene7678_Transcript_9221	mannosylation
Gene7689_Transcript_9230	transport
Gene769_Transcript_776	transcription, DNA-templated;regulation of transcription, DNA-templated
Gene7695_Transcript_9238	small GTPase mediated signal transduction
Gene7701_Transcript_9247	transport
Gene7703_Transcript_9249	mRNA splicing, via spliceosome
Gene7715_Transcript_9262	DNA replication initiation;DNA duplex unwinding
Gene7717_Transcript_9264	phosphorylation
Gene7721_Transcript_9274	DNA integration
Gene7729_Transcript_9285	trehalose biosynthetic process
Gene773_Transcript_781	mitochondrial DNA replication;transcription from mitochondrial promoter;mitochondrial translation;regulation of cell cycle;mitochondrial ribosome assembly;positive regulation of mitochondrial translation;regulation of transcription from mitochondrial promoter
Gene7730_Transcript_9287	small GTPase mediated signal transduction
Gene7733_Transcript_9291	primary metabolic process;cellular macromolecule metabolic process
Gene7734_Transcript_9293	DNA replication
Gene7740_Transcript_9298	isoprenoid biosynthetic process
Gene7744_Transcript_9302	phosphate-containing compound metabolic process
Gene7753_Transcript_9310	lipid metabolic process
Gene7762_Transcript_9321	actin cytoskeleton organization
Gene7768_Transcript_9331	cytoskeleton organization
Gene7769_Transcript_9333	porphyrin-containing compound biosynthetic process
Gene777_Transcript_784	transport;cellular process;single-organism process
Gene7776_Transcript_9349	intracellular protein transport;vesicle-mediated transport
Gene7777_Transcript_9350	small GTPase mediated signal transduction
Gene778_Transcript_785	ubiquitin-dependent protein catabolic process;protein deubiquitination
Gene7780_Transcript_9355	protein dephosphorylation
Gene7782_Transcript_9356	protein ubiquitination
Gene7793_Transcript_9370	translation;selenocysteinyl-tRNA(Sec) biosynthetic process
Gene7794_Transcript_9372	single-organism metabolic process
Gene7808_Transcript_9390	ribosome biogenesis
[truncated: 362 more rows]

## Sheet: Cellular_Component
Sequence Name	Cellular Component
Gene10000_Transcript_12314	intracellular
Gene10001_Transcript_12315	integral component of membrane
Gene10002_Transcript_12317	membrane
Gene10009_Transcript_12324	TRAPP complex
Gene10012_Transcript_12337	intracellular;integral component of membrane
Gene10013_Transcript_12339	epsilon DNA polymerase complex
Gene10016_Transcript_12346	intracellular
Gene10018_Transcript_12353	membrane
Gene10043_Transcript_12383	intracellular
Gene10048_Transcript_12393	extracellular space
Gene10049_Transcript_12396	plasma membrane;membrane part;synapse
Gene10054_Transcript_12412	cytoplasm;microtubule
Gene1006_Transcript_1009	cytoplasm
Gene10066_Transcript_12441	integral component of membrane
Gene10072_Transcript_12452	cytoskeleton
Gene10075_Transcript_12460	autophagosome membrane;lysosomal membrane
Gene10087_Transcript_12475	intracellular
Gene10092_Transcript_12481	integral component of membrane
Gene1011_Transcript_1014	intracellular;membrane
Gene10123_Transcript_12520	endoplasmic reticulum;integral component of membrane
Gene10125_Transcript_12523	intracellular
Gene10132_Transcript_12531	integral component of membrane
Gene10133_Transcript_12531	integral component of membrane
Gene10150_Transcript_12560	integral component of membrane
Gene10161_Transcript_12573	endomembrane system;intracellular membrane-bounded organelle;membrane part;cytoplasmic part
Gene1017_Transcript_1019	glycerol-3-phosphate dehydrogenase complex
Gene10170_Transcript_12588	proton-transporting ATP synthase complex, catalytic core F(1)
Gene10172_Transcript_12590	small ribosomal subunit
Gene10182_Transcript_12608	ribosome
Gene10183_Transcript_12610	cytoplasm;integral component of membrane
Gene10185_Transcript_12612	cell part
Gene10189_Transcript_12616	cytoplasm
Gene10193_Transcript_12623	nucleus
Gene10195_Transcript_12630	nucleus;cytoplasm;proteasome core complex, alpha-subunit complex
Gene10196_Transcript_12631	membrane
Gene10197_Transcript_12633	integral component of membrane
Gene10202_Transcript_12639	proteasome complex;integral component of membrane
Gene10203_Transcript_12641	intracellular;membrane
Gene1021_Transcript_1024	nuclear lumen
Gene10213_Transcript_12650	SWI/SNF complex
Gene10214_Transcript_12651	membrane
Gene10218_Transcript_12655	intracellular
Gene10219_Transcript_12657	intracellular
Gene10223_Transcript_12661	membrane
Gene10225_Transcript_12662	DRM complex
Gene10226_Transcript_12663	cytoplasm
Gene10229_Transcript_12672	membrane
Gene10233_Transcript_12676	intracellular
Gene10236_Transcript_12683	viral nucleocapsid;intracellular ribonucleoprotein complex
Gene10258_Transcript_12711	membrane
Gene10261_Transcript_12719	membrane
Gene10263_Transcript_12721	mitochondrial inner membrane presequence translocase complex;integral component of membrane
Gene10264_Transcript_12722	membrane;intracellular organelle
Gene10280_Transcript_12751	membrane;membrane-bounded organelle
Gene10292_Transcript_12769	membrane
Gene103_Transcript_115	Golgi membrane;integral component of membrane
Gene10300_Transcript_12777	membrane
Gene10316_Transcript_12796	vacuolar proton-transporting V-type ATPase, V0 domain;integral component of membrane
Gene1033_Transcript_1032	membrane
Gene10335_Transcript_12819	mitochondrial respiratory chain complex I
Gene10341_Transcript_12827	nucleus
Gene10355_Transcript_12850	intracellular part
Gene10362_Transcript_12859	ribonucleoside-diphosphate reductase complex;integral component of membrane
Gene10365_Transcript_12863	membrane coat
Gene10369_Transcript_12867	intracellular part
Gene10371_Transcript_12869	intracellular;integral component of membrane
Gene10382_Transcript_12883	cytoplasm;cytoskeleton;Cul3-RING ubiquitin ligase complex
Gene10383_Transcript_12886	signal recognition particle
Gene10385_Transcript_12892	viral nucleocapsid;intracellular ribonucleoprotein complex
Gene10397_Transcript_12911	endoplasmic reticulum
Gene10399_Transcript_12915	intracellular
Gene10408_Transcript_12922	DNA-directed RNA polymerase II, core complex
Gene10430_Transcript_12949	viral nucleocapsid;intracellular ribonucleoprotein complex
Gene10431_Transcript_12950	integral component of membrane
Gene10437_Transcript_12960	integral component of membrane
Gene10446_Transcript_12979	intracellular organelle
Gene10448_Transcript_12983	nucleus;cytoplasm
Gene10453_Transcript_12990	nucleolus;cytoplasm;extracellular exosome
Gene10455_Transcript_12992	membrane
Gene10460_Transcript_12999	endoplasmic reticulum membrane;integral component of membrane
Gene10465_Transcript_13010	extrinsic component of mitochondrial inner membrane
Gene10470_Transcript_13018	cytoplasm
Gene10471_Transcript_13019	nucleus;cytoplasm;proteasome core complex, alpha-subunit complex
Gene10472_Transcript_13019	nucleus;cytoplasm;proteasome core complex, alpha-subunit complex
Gene10490_Transcript_13041	membrane
Gene10491_Transcript_13042	integral component of membrane
Gene10498_Transcript_13049	membrane
Gene10504_Transcript_13057	integral component of membrane
Gene10514_Transcript_13066	exocyst
Gene10516_Transcript_13068	nucleus
Gene1052_Transcript_1049	nucleus;integral component of membrane
Gene10540_Transcript_13091	integral component of membrane
Gene10553_Transcript_13101	endosome;trans-Golgi network;clathrin-coated vesicle
Gene10556_Transcript_13105	membrane
Gene1056_Transcript_1052	membrane
Gene10560_Transcript_13108	proteasome complex
Gene10573_Transcript_13139	membrane
Gene10585_Transcript_13154	nucleus
Gene10588_Transcript_13156	membrane
Gene10594_Transcript_13167	membrane
Gene10597_Transcript_13172	integral component of membrane
Gene10609_Transcript_13188	cytoplasm
Gene10610_Transcript_13189	cytoplasm;F-actin capping protein complex
Gene10643_Transcript_13229	extracellular region
Gene1066_Transcript_1063	intracellular
Gene10670_Transcript_13274	viral nucleocapsid;intracellular ribonucleoprotein complex
Gene10671_Transcript_13275	membrane
Gene10696_Transcript_13307	cytoplasm
Gene10699_Transcript_13312	nucleus
Gene10710_Transcript_13327	myosin complex
Gene10715_Transcript_13333	endoplasmic reticulum membrane;integral component of membrane
Gene10724_Transcript_13357	microtubule
Gene10725_Transcript_13359	membrane
Gene10728_Transcript_13364	integral component of membrane
Gene10734_Transcript_13378	cullin-RING ubiquitin ligase complex
Gene10763_Transcript_13413	nucleus;CAF-1 complex
Gene10764_Transcript_13414	microtubule cytoskeleton;cytoskeletal part
Gene10775_Transcript_13430	membrane
Gene10782_Transcript_13444	membrane-bounded organelle
Gene1081_Transcript_1076	cytoplasm
Gene1082_Transcript_1077	membrane
Gene1083_Transcript_1078	intracellular
Gene10839_Transcript_13535	nucleus
Gene10851_Transcript_13549	membrane
Gene10854_Transcript_13553	membrane
Gene10873_Transcript_13591	intracellular
Gene10879_Transcript_13597	membrane
Gene1088_Transcript_1084	membrane
Gene10881_Transcript_13600	integral component of membrane
Gene10884_Transcript_13603	integral component of membrane
Gene10891_Transcript_13619	membrane
Gene10910_Transcript_13653	integral component of plasma membrane
Gene10913_Transcript_13658	integral component of membrane;cell junction;postsynaptic membrane
Gene10927_Transcript_13679	dynein complex
Gene10934_Transcript_13698	intracellular part
Gene1095_Transcript_1091	cytoplasm
Gene10954_Transcript_13732	cytoskeleton
Gene10958_Transcript_13734	membrane;cell junction;cell part
Gene10961_Transcript_13737	membrane
Gene10989_Transcript_13795	membrane
Gene10990_Transcript_13795	membrane
Gene10992_Transcript_13797	nucleus
Gene10997_Transcript_13810	vacuolar proton-transporting V-type ATPase, V1 domain
Gene11008_Transcript_13831	integral component of membrane
Gene11009_Transcript_13837	membrane part
Gene11011_Transcript_13838	nucleus
Gene11016_Transcript_13848	nucleus
Gene11019_Transcript_13852	cytoplasm
Gene11027_Transcript_13863	mitochondrial inner membrane
Gene11036_Transcript_13876	membrane
Gene11042_Transcript_13885	nucleus
Gene11043_Transcript_13889	U2AF
Gene11044_Transcript_13892	cytoplasm;microtubule organizing center;microtubule;microtubule associated complex
Gene11049_Transcript_13897	endoplasmic reticulum;membrane
Gene1105_Transcript_1097	intracellular;integral component of membrane
Gene11059_Transcript_13913	mitochondrial inner membrane;respiratory chain
Gene11063_Transcript_13920	intracellular membrane-bounded organelle
Gene1107_Transcript_1100	membrane
Gene11072_Transcript_13934	cytoplasm
Gene11073_Transcript_13935	mRNA cleavage factor complex
Gene11082_Transcript_13946	membrane
Gene11084_Transcript_13949	ER membrane protein complex
Gene11087_Transcript_13954	integral component of membrane
Gene11092_Transcript_13960	nucleus
Gene11094_Transcript_13962	Golgi medial cisterna;membrane
Gene11096_Transcript_13964	proteasome regulatory particle, base subcomplex
Gene11111_Transcript_13980	intracellular
Gene1112_Transcript_1104	nucleus
Gene11123_Transcript_13992	Cdc73/Paf1 complex
Gene11127_Transcript_13995	ribosome
Gene11136_Transcript_14004	intracellular
Gene11147_Transcript_14017	membrane
Gene11154_Transcript_14027	integral component of membrane;clathrin adaptor complex
Gene11159_Transcript_14034	integral component of membrane
Gene11164_Transcript_14043	membrane
Gene11167_Transcript_14045	nucleus;cytosol;microtubule;myelin sheath;extracellular exosome
Gene11168_Transcript_14046	membrane
Gene11180_Transcript_14059	nucleus;cytoplasm
Gene11181_Transcript_14060	integral component of membrane
Gene11196_Transcript_14077	ribosome
Gene11201_Transcript_14082	proteinaceous extracellular matrix
Gene11207_Transcript_14088	oxoglutarate dehydrogenase complex
Gene11213_Transcript_14094	integral component of membrane
Gene11219_Transcript_14105	integral component of membrane
Gene11220_Transcript_14106	cytoplasmic dynein complex
Gene11225_Transcript_14114	membrane
Gene11231_Transcript_14118	integral component of membrane
Gene11236_Transcript_14124	integral component of membrane
Gene11237_Transcript_14127	mitochondrial inner membrane
Gene1124_Transcript_1113	integral component of membrane
Gene11245_Transcript_14134	integral component of membrane
Gene11248_Transcript_14137	microtubule;integral component of membrane
Gene11257_Transcript_14147	intracellular
Gene11263_Transcript_14155	nucleus;cytoplasm;proteasome core complex
Gene11300_Transcript_14200	integral component of membrane
Gene11307_Transcript_14212	synaptic vesicle;microtubule cytoskeleton;cell junction;extrinsic component of cytoplasmic side of plasma membrane;neuron projection
Gene11319_Transcript_14223	integral component of membrane
Gene11320_Transcript_14224	proteasome complex
Gene11324_Transcript_14230	membrane
Gene11328_Transcript_14238	membrane
Gene11333_Transcript_14244	integral component of membrane
Gene11339_Transcript_14250	intracellular part
Gene11341_Transcript_14250	cytoplasm;Arp2/3 protein complex
Gene11368_Transcript_14286	nucleoplasm;chromosome;cytoplasm
Gene1137_Transcript_1127	exocyst
Gene11374_Transcript_14296	membrane
Gene11379_Transcript_14301	intracellular part
Gene11383_Transcript_14306	integral component of membrane
Gene11389_Transcript_14312	CHRAC
Gene11399_Transcript_14324	Golgi apparatus
Gene11402_Transcript_14325	membrane
Gene11407_Transcript_14331	Piccolo NuA4 histone acetyltransferase complex
Gene11424_Transcript_14363	extracellular region
Gene11444_Transcript_14394	membrane
Gene11448_Transcript_14399	integral component of membrane;mitochondrial membrane
Gene11466_Transcript_14423	nucleus
Gene11476_Transcript_14439	cytoplasm
Gene11477_Transcript_14440	extracellular region
Gene11482_Transcript_14447	integral component of membrane
Gene11511_Transcript_14484	intracellular
Gene1153_Transcript_1144	membrane
Gene11539_Transcript_14526	cytoplasm;plasma membrane
Gene11545_Transcript_14534	integrator complex
Gene11548_Transcript_14539	integral component of membrane
Gene11549_Transcript_14541	intracellular
Gene11551_Transcript_14544	membrane
Gene11560_Transcript_14554	membrane
Gene11561_Transcript_14556	endoplasmic reticulum membrane;integral component of membrane
Gene11564_Transcript_14559	integral component of membrane
Gene11565_Transcript_14561	membrane
Gene116_Transcript_126	intracellular organelle
Gene11604_Transcript_14614	plasma membrane;integral component of membrane
Gene11611_Transcript_14620	checkpoint clamp complex
Gene1162_Transcript_1153	cytoplasm
Gene11623_Transcript_14631	integral component of membrane
Gene11625_Transcript_14648	integral component of membrane
Gene11631_Transcript_14657	nucleoplasm;nucleolus;preribosome, large subunit precursor
Gene11635_Transcript_14662	integral component of membrane
Gene11656_Transcript_14703	membrane
Gene11663_Transcript_14717	nucleus
Gene11665_Transcript_14721	membrane
Gene11676_Transcript_14749	membrane
Gene11677_Transcript_14750	integral component of membrane
Gene11699_Transcript_14793	nucleus
Gene11711_Transcript_14807	membrane
Gene11712_Transcript_14810	mitochondrial inner membrane;integral component of membrane
Gene11738_Transcript_14866	ribosome
Gene11767_Transcript_14914	intracellular;plasma membrane;integral component of membrane
Gene11774_Transcript_14937	membrane
Gene11779_Transcript_14941	membrane
Gene11788_Transcript_14955	cytoplasm
Gene11789_Transcript_14955	cytoplasm
Gene11792_Transcript_14957	nucleus
Gene1180_Transcript_1161	COPII vesicle coat
Gene11814_Transcript_15014	cytoplasm;microtubule
Gene11815_Transcript_15015	mitochondrial inner membrane peptidase complex
Gene11818_Transcript_15022	integral component of membrane
Gene11820_Transcript_15028	nuclear chromatin;cytoplasm;HULC complex
Gene11821_Transcript_15029	cytoplasm;cytoskeleton;extrinsic component of membrane
Gene1183_Transcript_1164	intracellular
Gene11847_Transcript_15056	cytoplasm
Gene11852_Transcript_15060	nucleus
Gene1186_Transcript_1167	myosin complex
Gene11863_Transcript_15071	integral component of membrane
Gene11869_Transcript_15079	mitochondrial inner membrane
Gene11886_Transcript_15105	integral component of membrane
Gene11889_Transcript_15109	THO complex part of transcription export complex
Gene11894_Transcript_15117	intracellular
Gene11898_Transcript_15129	Cdc73/Paf1 complex
Gene1190_Transcript_1170	nucleosome;nucleus
Gene11919_Transcript_15151	nucleus
Gene11944_Transcript_15182	intracellular
Gene11954_Transcript_15198	molybdopterin synthase complex
Gene11958_Transcript_15202	membrane
Gene11972_Transcript_15216	nucleus
Gene11982_Transcript_15226	extracellular region
Gene11987_Transcript_15231	membrane
Gene11990_Transcript_15235	integral component of membrane
Gene11991_Transcript_15237	intracellular
Gene11997_Transcript_15243	GPI-anchor transamidase complex
Gene12_Transcript_11	integral component of membrane
Gene12005_Transcript_15261	cytoplasm
Gene12007_Transcript_15265	cytoplasm
Gene1201_Transcript_1179	membrane
Gene12017_Transcript_15276	mitochondrial outer membrane
Gene12036_Transcript_15309	cytoplasm
Gene12038_Transcript_15312	membrane
Gene12042_Transcript_15316	integral component of membrane
Gene12059_Transcript_15338	cytoskeleton
Gene12069_Transcript_15347	integral component of membrane
Gene12077_Transcript_15352	nucleus
Gene12083_Transcript_15356	integral component of membrane
Gene1209_Transcript_1189	intracellular
Gene12096_Transcript_15379	integral component of membrane
Gene12116_Transcript_15403	intracellular
Gene12122_Transcript_15411	intracellular
Gene12126_Transcript_15414	pre-autophagosomal structure membrane
Gene12143_Transcript_15437	membrane part
Gene12160_Transcript_15469	intracellular
Gene12162_Transcript_15477	nucleus
Gene12180_Transcript_15502	mitochondrion;integral component of membrane
Gene12184_Transcript_15510	integral component of membrane
Gene12188_Transcript_15516	nucleus;integral component of membrane
Gene12198_Transcript_15525	cytosol;presynapse
Gene12207_Transcript_15538	cell
Gene12209_Transcript_15540	integral component of membrane
Gene12213_Transcript_15549	intracellular
Gene12214_Transcript_15549	intracellular
Gene12217_Transcript_15552	protein phosphatase type 2A complex
Gene12236_Transcript_15573	peroxisome;integral component of membrane
Gene12244_Transcript_15577	membrane
Gene12249_Transcript_15588	phosphatidylinositol 3-kinase complex, class III
Gene12252_Transcript_15593	cytoplasm
Gene12259_Transcript_15613	ribosome
Gene12265_Transcript_15630	integral component of membrane
Gene12271_Transcript_15645	integral component of membrane
Gene12274_Transcript_15660	integral component of membrane
Gene12281_Transcript_15668	intracellular
Gene12293_Transcript_15698	membrane
Gene12369_Transcript_15863	extracellular region;pre-autophagosomal structure membrane
Gene12388_Transcript_15898	eukaryotic translation initiation factor 3 complex;eukaryotic 43S preinitiation complex;eukaryotic 48S preinitiation complex
Gene12393_Transcript_15904	vacuolar membrane;integral component of membrane;proton-transporting V-type ATPase, V0 domain
Gene12403_Transcript_15915	endoplasmic reticulum membrane;integral component of membrane
Gene12406_Transcript_15918	intracellular
Gene1242_Transcript_1218	viral nucleocapsid;intracellular ribonucleoprotein complex
Gene12420_Transcript_15943	integral component of membrane
Gene12425_Transcript_15963	intracellular
Gene12426_Transcript_15965	TRAPP complex
Gene12430_Transcript_15975	intracellular
Gene12432_Transcript_15980	membrane
Gene12435_Transcript_15983	integral component of membrane
Gene1244_Transcript_1219	integral component of membrane
Gene12455_Transcript_16007	nucleus
Gene12456_Transcript_16008	membrane
Gene12468_Transcript_16023	integral component of membrane
Gene12484_Transcript_16038	integral component of membrane
Gene12492_Transcript_16053	extrinsic component of mitochondrial inner membrane
Gene12506_Transcript_16074	endoplasmic reticulum;integral component of membrane
Gene12510_Transcript_16078	endoplasmic reticulum-Golgi intermediate compartment;integral component of membrane
Gene12512_Transcript_16082	integral component of membrane;proton-transporting V-type ATPase, V0 domain
Gene12521_Transcript_16095	membrane
Gene12543_Transcript_16124	integral component of membrane
Gene12544_Transcript_16127	nucleus;cytoplasm
Gene12550_Transcript_16135	P-body;PAN complex
Gene12551_Transcript_16137	viral nucleocapsid;intracellular ribonucleoprotein complex
Gene12558_Transcript_16151	cytoplasm
Gene12560_Transcript_16155	nucleus
Gene12568_Transcript_16172	core TFIIH complex
Gene12571_Transcript_16176	intracellular
Gene12574_Transcript_16179	integral component of membrane
Gene12584_Transcript_16187	nucleus
Gene12589_Transcript_16195	integral component of membrane
Gene12599_Transcript_16206	membrane
Gene126_Transcript_137	membrane
Gene12610_Transcript_16224	intracellular
Gene1262_Transcript_1236	nucleus;cytosol;microtubule;myelin sheath;extracellular exosome
Gene12634_Transcript_16256	commitment complex;U5 snRNP;U1 snRNP;U2 snRNP;U4 snRNP;U12-type spliceosomal complex;pICln-Sm protein complex;SMN-Sm protein complex;prespliceosome;precatalytic spliceosome;catalytic step 2 spliceosome;spliceosomal tri-snRNP complex
Gene12635_Transcript_16257	extracellular region;nucleus
Gene12640_Transcript_16263	Arp2/3 protein complex
Gene12641_Transcript_16265	integral component of membrane
Gene12648_Transcript_16273	membrane
Gene12672_Transcript_16311	integral component of membrane
Gene12684_Transcript_16325	integral component of membrane
Gene12695_Transcript_16338	membrane
Gene12716_Transcript_16375	cullin-RING ubiquitin ligase complex
Gene12745_Transcript_16426	integral component of membrane
Gene12751_Transcript_16434	integral component of membrane
Gene12758_Transcript_16438	integral component of membrane
Gene12761_Transcript_16444	membrane;translation preinitiation complex
Gene1277_Transcript_1253	intracellular
Gene12778_Transcript_16472	cytoplasm
Gene1279_Transcript_1256	integral component of membrane
Gene128_Transcript_140	U2 snRNP;U2-type prespliceosome;catalytic step 2 spliceosome
Gene1280_Transcript_1256	integral component of membrane
Gene12800_Transcript_16510	membrane
Gene12811_Transcript_16527	membrane
Gene12816_Transcript_16533	plasma membrane;organelle
Gene12821_Transcript_16544	integral component of membrane
Gene12831_Transcript_16568	integral component of membrane
Gene12843_Transcript_16587	membrane
Gene12848_Transcript_16599	membrane
Gene12881_Transcript_16660	nucleus
Gene12884_Transcript_16664	plasma membrane;membrane part;synapse
Gene12907_Transcript_16714	intracellular
Gene12919_Transcript_16729	vacuolar proton-transporting V-type ATPase complex
Gene12922_Transcript_16732	membrane
Gene12929_Transcript_16740	integral component of membrane
Gene12931_Transcript_16744	clathrin adaptor complex
Gene12936_Transcript_16752	nucleosome;nucleus
Gene12939_Transcript_16755	intracellular ribonucleoprotein complex
Gene12946_Transcript_16766	nucleus
Gene12953_Transcript_16777	mitochondrial intermembrane space;cytosol
Gene12957_Transcript_16785	cytoplasm
Gene12968_Transcript_16794	membrane
Gene12969_Transcript_16795	dynein complex
Gene12974_Transcript_16801	nucleus
Gene12985_Transcript_16818	mitochondrion;proton-transporting ATP synthase complex, coupling factor F(o)
Gene12996_Transcript_16830	cytoplasm
Gene12999_Transcript_16834	BLOC-1 complex
Gene13_Transcript_13	membrane
Gene13005_Transcript_16841	intracellular;viral nucleocapsid
Gene13015_Transcript_16851	membrane
Gene13031_Transcript_16868	mitochondrion
Gene13036_Transcript_16872	intracellular ribonucleoprotein complex
Gene13037_Transcript_16873	nucleoplasm;nucleolus;preribosome, large subunit precursor
Gene13039_Transcript_16878	integral component of membrane
Gene13040_Transcript_16879	membrane
Gene13041_Transcript_16882	integral component of membrane
Gene13051_Transcript_16894	membrane
Gene13053_Transcript_16903	eukaryotic translation initiation factor 3 complex;eukaryotic 43S preinitiation complex;eukaryotic 48S preinitiation complex
Gene13054_Transcript_16905	integral component of membrane
Gene13056_Transcript_16910	microtubule
Gene13061_Transcript_16916	membrane
Gene13066_Transcript_16925	mediator complex
Gene13068_Transcript_16927	integral component of membrane
Gene13080_Transcript_16947	membrane
Gene13090_Transcript_16958	SWI/SNF complex
Gene13106_Transcript_16980	membrane
Gene13109_Transcript_16988	membrane
Gene13113_Transcript_16996	mitochondrial respiratory chain complex III
Gene1312_Transcript_1282	plasma membrane;gap junction;integral component of membrane
Gene13120_Transcript_17015	integral component of membrane
Gene13132_Transcript_17028	membrane
Gene13173_Transcript_17103	ruffle;cytoskeleton;focal adhesion
Gene13177_Transcript_17109	membrane
Gene13196_Transcript_17142	membrane
Gene13228_Transcript_17206	integral component of membrane
Gene13232_Transcript_17216	Golgi apparatus;membrane
Gene13242_Transcript_17236	Cul3-RING ubiquitin ligase complex
Gene13247_Transcript_17244	core TFIIH complex
Gene1326_Transcript_1292	transcription factor TFIIIB complex
Gene13298_Transcript_17355	integral component of membrane
Gene13299_Transcript_17355	membrane
Gene13325_Transcript_17400	extracellular space;plasma membrane
Gene13331_Transcript_17416	membrane
Gene13334_Transcript_17419	Arp2/3 protein complex
Gene13336_Transcript_17421	integral component of membrane
Gene13337_Transcript_17423	extracellular region
Gene13348_Transcript_17444	membrane
Gene13361_Transcript_17461	Prp19 complex;catalytic step 1 spliceosome;catalytic step 2 spliceosome;post-mRNA release spliceosomal complex;post-spliceosomal complex
Gene13372_Transcript_17477	nucleus;cytoplasm;proteasome core complex, alpha-subunit complex
Gene13390_Transcript_17507	intracellular;integral component of membrane
Gene13395_Transcript_17516	nucleus
Gene13403_Transcript_17527	microtubule
Gene13416_Transcript_17551	F-actin capping protein complex
Gene13420_Transcript_17568	cytoplasm
Gene13424_Transcript_17577	cytoplasm;membrane part
Gene13430_Transcript_17585	intracellular;integral component of membrane
Gene13436_Transcript_17594	membrane
Gene13444_Transcript_17604	condensin complex
Gene13453_Transcript_17622	Ragulator complex
Gene13456_Transcript_17628	cytosol;retromer complex
Gene1346_Transcript_1315	integral component of membrane
Gene13463_Transcript_17636	nucleus
Gene13509_Transcript_17720	membrane
Gene13526_Transcript_17749	extracellular region
Gene13539_Transcript_17770	integral component of membrane
Gene13546_Transcript_17779	H4/H2A histone acetyltransferase complex
Gene13548_Transcript_17783	cytoplasm;cytoskeleton;integral component of membrane;extrinsic component of membrane
Gene13564_Transcript_17804	microtubule
Gene13572_Transcript_17815	microtubule organizing center
Gene13580_Transcript_17836	membrane
Gene13582_Transcript_17839	integral component of membrane
Gene13594_Transcript_17870	integral component of membrane
Gene13605_Transcript_17888	extracellular space
Gene1361_Transcript_1326	membrane
Gene13625_Transcript_17949	integral component of membrane
Gene13634_Transcript_17970	membrane
Gene13647_Transcript_18000	cytoplasm
Gene13651_Transcript_18003	integral component of membrane
Gene13662_Transcript_18016	membrane
Gene13666_Transcript_18021	mitochondrion
Gene13679_Transcript_18040	mitochondrion
Gene1368_Transcript_1332	nucleus
Gene13683_Transcript_18046	transcription factor TFIIF complex
Gene13689_Transcript_18054	mitochondrion;cytosol
Gene1369_Transcript_1333	integral component of membrane
Gene13691_Transcript_18056	intracellular
Gene13693_Transcript_18060	Golgi membrane;integral component of membrane
Gene13697_Transcript_18068	integral component of membrane
Gene13699_Transcript_18073	transcription factor TFIIA complex
Gene137_Transcript_147	integral component of membrane
Gene13702_Transcript_18078	mitochondrion
Gene13710_Transcript_18091	Golgi membrane;integral component of membrane
Gene13720_Transcript_18109	nucleus
Gene13733_Transcript_18135	intracellular;membrane
Gene13736_Transcript_18142	nucleus
Gene13741_Transcript_18146	actin cytoskeleton
Gene13747_Transcript_18159	signal recognition particle, endoplasmic reticulum targeting
Gene13771_Transcript_18203	intracellular organelle
Gene13778_Transcript_18215	intracellular;integral component of membrane
Gene13779_Transcript_18220	extracellular space
Gene13781_Transcript_18224	nucleus;transcription factor complex;cytoplasm
Gene13786_Transcript_18237	integral component of membrane
Gene13802_Transcript_18260	eukaryotic translation initiation factor 3 complex;eukaryotic 43S preinitiation complex;eukaryotic 48S preinitiation complex
Gene13804_Transcript_18266	actin cytoskeleton
Gene13809_Transcript_18277	membrane
Gene13821_Transcript_18297	exocyst
Gene13823_Transcript_18299	viral nucleocapsid;intracellular ribonucleoprotein complex
Gene1385_Transcript_1351	spliceosomal complex
Gene13853_Transcript_18342	membrane
Gene1386_Transcript_1352	membrane
Gene13866_Transcript_18363	membrane
Gene13874_Transcript_18383	integral component of membrane
Gene13879_Transcript_18394	integral component of membrane
Gene13905_Transcript_18465	epsilon DNA polymerase complex
Gene13906_Transcript_18465	epsilon DNA polymerase complex
Gene13911_Transcript_18473	integral component of membrane
Gene13918_Transcript_18492	membrane
Gene13923_Transcript_18500	integral component of plasma membrane
Gene13927_Transcript_18509	nuclear pore
Gene13929_Transcript_18519	membrane
Gene13932_Transcript_18529	vacuolar proton-transporting V-type ATPase complex
Gene13933_Transcript_18531	extracellular region
Gene13937_Transcript_18534	integral component of membrane
Gene13939_Transcript_18540	intracellular ribonucleoprotein complex
Gene13940_Transcript_18543	integral component of membrane
Gene13947_Transcript_18552	mitochondrial inner membrane;integral component of membrane
Gene13952_Transcript_18561	membrane
Gene13966_Transcript_18578	nucleus
Gene13998_Transcript_18627	mediator complex
Gene140_Transcript_154	intracellular
Gene14012_Transcript_18652	mitochondrion
Gene14017_Transcript_18662	membrane
Gene14030_Transcript_18688	intracellular
Gene14033_Transcript_18692	membrane
Gene14051_Transcript_18727	small nucleolar ribonucleoprotein complex;Mpp10 complex
Gene14067_Transcript_18761	intracellular
Gene14072_Transcript_18772	nucleus
Gene14075_Transcript_18778	synapse
Gene14077_Transcript_18779	myosin complex
Gene14080_Transcript_18780	proteasome complex
Gene14091_Transcript_18801	integral component of membrane
Gene14104_Transcript_18824	intracellular
Gene14106_Transcript_18831	integral component of membrane
Gene14118_Transcript_18855	centrosome;midbody
Gene14119_Transcript_18855	centrosome;midbody
Gene14133_Transcript_18883	large ribosomal subunit
Gene14149_Transcript_18911	membrane;Golgi apparatus part
Gene14160_Transcript_18938	membrane
Gene14162_Transcript_18949	membrane
Gene14167_Transcript_18960	membrane
Gene14169_Transcript_18968	cytoplasm
Gene14174_Transcript_18981	intracellular
Gene14177_Transcript_18987	cytoplasm
Gene14184_Transcript_18998	integral component of membrane
Gene14185_Transcript_19002	integral component of membrane
Gene14190_Transcript_19009	membrane
Gene14196_Transcript_19020	glycine cleavage complex
Gene14199_Transcript_19023	membrane
Gene14200_Transcript_19024	trans-Golgi network;integral component of membrane
Gene14203_Transcript_19029	nucleus
Gene14211_Transcript_19044	nucleus
Gene14216_Transcript_19051	integral component of membrane
Gene14218_Transcript_19053	intracellular part
Gene14221_Transcript_19057	intracellular;membrane
Gene14232_Transcript_19078	cytoplasm
Gene14234_Transcript_19079	cytoplasm
Gene14239_Transcript_19092	nuclear cap binding complex
Gene14240_Transcript_19093	membrane
Gene14245_Transcript_19101	membrane
Gene14254_Transcript_19115	membrane
Gene1426_Transcript_1406	membrane
Gene14260_Transcript_19123	nucleus
Gene14263_Transcript_19125	intracellular
Gene14297_Transcript_19189	nucleus
Gene143_Transcript_156	ribosome;membrane
Gene1430_Transcript_1411	integral component of membrane
Gene14336_Transcript_19270	proton-transporting V-type ATPase, V1 domain
Gene14352_Transcript_19293	intracellular;plasma membrane;integral component of membrane
Gene14369_Transcript_19352	integral component of membrane
Gene14388_Transcript_19413	signal recognition particle receptor complex
Gene14389_Transcript_19415	integral component of membrane
Gene14412_Transcript_19459	integral component of membrane
Gene14417_Transcript_19464	DNA-directed RNA polymerase III complex
Gene14437_Transcript_19493	membrane
Gene14444_Transcript_19499	membrane
Gene14445_Transcript_19499	plasma membrane;integral component of membrane
Gene14453_Transcript_19505	membrane part
Gene14463_Transcript_19523	cytoplasm
Gene14466_Transcript_19529	integral component of membrane
Gene14469_Transcript_19532	Arp2/3 protein complex
Gene14483_Transcript_19554	nuclear cap binding complex
Gene14501_Transcript_19600	intracellular
Gene14510_Transcript_19630	cytoskeleton
Gene14512_Transcript_19637	membrane
Gene1452_Transcript_1434	nucleus
Gene14532_Transcript_19688	BBSome
Gene14539_Transcript_19716	ribosome
Gene14555_Transcript_19750	microtubule
Gene14556_Transcript_19751	clathrin coat of endocytic vesicle
Gene14557_Transcript_19752	membrane
Gene14562_Transcript_19763	integral component of membrane
Gene14563_Transcript_19768	integral component of membrane
Gene14566_Transcript_19773	membrane
Gene14582_Transcript_19805	integral component of membrane
Gene14590_Transcript_19823	nucleoplasm
Gene14591_Transcript_19824	cytoplasm
Gene1460_Transcript_1444	cytoplasm
Gene14603_Transcript_19846	exosome (RNase complex)
Gene14609_Transcript_19854	integral component of membrane
Gene14621_Transcript_19874	Rab-protein geranylgeranyltransferase complex
Gene14642_Transcript_19907	intracellular
Gene14663_Transcript_19961	cytoplasm;myosin complex
Gene14667_Transcript_19964	cytoskeleton
Gene14672_Transcript_19970	extracellular region
Gene14680_Transcript_19986	membrane
Gene14686_Transcript_19994	integral component of membrane
Gene14699_Transcript_20014	intracellular
Gene14716_Transcript_20053	integral component of membrane
Gene14731_Transcript_20076	nucleus;cytoplasm;proteasome core complex, alpha-subunit complex
Gene14736_Transcript_20086	ribosome
Gene14739_Transcript_20093	intracellular ribonucleoprotein complex
Gene14746_Transcript_20107	membrane
Gene14757_Transcript_20128	nuclear lumen
Gene14763_Transcript_20139	intracellular
Gene14776_Transcript_20165	nucleus
Gene14784_Transcript_20174	nucleus
Gene14788_Transcript_20180	cytoplasm
Gene14793_Transcript_20189	nucleolus;intracellular ribonucleoprotein complex
Gene14799_Transcript_20205	membrane
Gene14814_Transcript_20233	myosin complex
Gene14815_Transcript_20238	nucleus
Gene14821_Transcript_20248	nucleus
Gene14824_Transcript_20262	nucleus;mitochondrion
Gene14826_Transcript_20269	membrane
Gene14832_Transcript_20282	nucleus
Gene14838_Transcript_20291	membrane
Gene14850_Transcript_20320	nucleus;transcription factor complex
Gene14875_Transcript_20360	membrane
Gene14880_Transcript_20366	extracellular region
Gene14886_Transcript_20373	integral component of membrane
Gene14887_Transcript_20377	nucleosome;nucleus
Gene14888_Transcript_20380	membrane
Gene14899_Transcript_20408	membrane
Gene149_Transcript_163	eukaryotic translation initiation factor 3 complex;integral component of membrane;eukaryotic 43S preinitiation complex;eukaryotic 48S preinitiation complex
Gene14902_Transcript_20411	membrane
Gene14907_Transcript_20416	extracellular region
Gene14912_Transcript_20423	nucleus;cytoplasm;proteasome core complex, alpha-subunit complex
Gene14916_Transcript_20432	intracellular part
Gene14931_Transcript_20472	intracellular membrane-bounded organelle
Gene14935_Transcript_20477	viral nucleocapsid;box H/ACA snoRNP complex
Gene14938_Transcript_20481	endoplasmic reticulum
Gene14942_Transcript_20487	membrane
Gene14944_Transcript_20491	membrane
Gene14954_Transcript_20509	nucleus;integral component of membrane
Gene14958_Transcript_20516	small-subunit processome
Gene1496_Transcript_1472	integral component of membrane
Gene14967_Transcript_20536	integral component of membrane
Gene1497_Transcript_1473	membrane
Gene14974_Transcript_20556	nucleus;transcription factor complex;cytoplasm
Gene14978_Transcript_20561	extracellular region;nucleus
Gene14986_Transcript_20581	integral component of membrane
Gene150_Transcript_164	cytoplasm;integral component of membrane
Gene15000_Transcript_20607	integral component of membrane
Gene15001_Transcript_20611	membrane
Gene15035_Transcript_20689	myosin complex
Gene15042_Transcript_20711	Golgi membrane;cis-Golgi network;integral component of membrane
Gene15046_Transcript_20715	mitochondrial inner membrane
Gene15055_Transcript_20744	membrane
Gene1507_Transcript_1483	nucleus;cytoplasm
Gene15078_Transcript_20783	dystrophin-associated glycoprotein complex;integral component of membrane
Gene15084_Transcript_20793	cytoplasm
Gene15089_Transcript_20801	membrane
Gene1509_Transcript_1487	intracellular
Gene15104_Transcript_20826	integral component of membrane;cell junction;postsynaptic membrane
Gene15113_Transcript_20849	extracellular region
Gene1513_Transcript_1490	nucleus
Gene15135_Transcript_20915	membrane
Gene15166_Transcript_20975	integral component of membrane
Gene15177_Transcript_20995	integral component of membrane
Gene15191_Transcript_21016	intracellular
Gene15192_Transcript_21017	mitochondrion;integral component of membrane
Gene15222_Transcript_21076	intracellular
Gene15240_Transcript_21151	integral component of membrane
Gene15247_Transcript_21168	intracellular
Gene15252_Transcript_21176	nucleus
Gene15256_Transcript_21184	lysosome
Gene15262_Transcript_21197	small-subunit processome
Gene15284_Transcript_21243	integral component of membrane
Gene15286_Transcript_21248	histone acetyltransferase complex
Gene15308_Transcript_21307	plasma membrane;integral component of membrane
Gene15325_Transcript_21370	nucleus
Gene15338_Transcript_21397	condensed nuclear chromosome, centromeric region;spindle microtubule;spindle pole centrosome;chromosome passenger complex;spindle midzone
Gene1534_Transcript_1513	integral component of membrane
Gene15341_Transcript_21402	small ribosomal subunit
Gene15353_Transcript_21424	intracellular
Gene15367_Transcript_21452	integral component of membrane
Gene15377_Transcript_21471	endoplasmic reticulum membrane;integral component of membrane
Gene15380_Transcript_21480	membrane
Gene15387_Transcript_21503	nucleus
Gene15389_Transcript_21507	myosin complex
Gene15397_Transcript_21536	integral component of membrane
Gene15404_Transcript_21559	intracellular
Gene15414_Transcript_21585	exosome (RNase complex)
Gene15418_Transcript_21596	intracellular;integral component of membrane
Gene15427_Transcript_21608	integral component of membrane
Gene15450_Transcript_21645	intracellular;integral component of membrane
Gene15460_Transcript_21678	Cul3-RING ubiquitin ligase complex
Gene15467_Transcript_21695	membrane
Gene15476_Transcript_21716	nucleus;chromosomal part
Gene15486_Transcript_21722	eukaryotic translation initiation factor 3 complex;eukaryotic 43S preinitiation complex;eukaryotic 48S preinitiation complex
Gene15487_Transcript_21725	chromosomal part
Gene15516_Transcript_21793	membrane
Gene15517_Transcript_21793	integral component of membrane
Gene15526_Transcript_21822	membrane
Gene15528_Transcript_21825	cytoplasm
Gene15532_Transcript_21830	integral component of membrane
Gene15536_Transcript_21838	ribosome
Gene15542_Transcript_21851	nucleus
Gene15559_Transcript_21889	intracellular
Gene15583_Transcript_21941	tRNA-splicing ligase complex
Gene15584_Transcript_21942	integral component of membrane
Gene15586_Transcript_21953	endomembrane system;membrane-bounded organelle;intracellular organelle;cytoplasmic part
Gene15608_Transcript_22005	integral component of membrane;viral nucleocapsid;intracellular ribonucleoprotein complex
Gene15614_Transcript_22011	membrane
Gene15617_Transcript_22019	Golgi apparatus;membrane
Gene15629_Transcript_22066	membrane
Gene15638_Transcript_22089	cell
Gene15662_Transcript_22139	extracellular region;cytoplasm
Gene15666_Transcript_22142	intracellular;integral component of membrane
Gene15678_Transcript_22175	membrane
Gene157_Transcript_170	eukaryotic translation initiation factor 3 complex;eukaryotic 43S preinitiation complex;eukaryotic 48S preinitiation complex
Gene15715_Transcript_22247	plasma membrane;integral component of membrane
Gene15717_Transcript_22250	DNA-directed RNA polymerase complex
Gene15720_Transcript_22257	nucleosome;nucleus
Gene15730_Transcript_22285	intracellular part
Gene15735_Transcript_22293	nucleus;integral component of membrane
Gene15758_Transcript_22368	cytoplasm
Gene15773_Transcript_22403	membrane
Gene15778_Transcript_22408	intracellular part
Gene15791_Transcript_22441	nucleus
Gene15798_Transcript_22467	membrane part
Gene15799_Transcript_22472	intracellular;membrane
Gene15802_Transcript_22482	DNA-directed RNA polymerase II, core complex;DNA-directed RNA polymerase III complex;DNA-directed RNA polymerase I complex
Gene15808_Transcript_22503	nucleus
Gene15813_Transcript_22512	nucleus;cytoplasm
Gene15814_Transcript_22516	membrane
Gene15824_Transcript_22555	integral component of membrane
Gene15825_Transcript_22556	integral component of membrane
Gene15833_Transcript_22572	membrane coat
Gene15839_Transcript_22586	intracellular
Gene1584_Transcript_1557	membrane
Gene15842_Transcript_22600	integral component of membrane
Gene15848_Transcript_22611	membrane
Gene15890_Transcript_22719	integral component of membrane
Gene15908_Transcript_22760	nucleus;cytoplasm
Gene15931_Transcript_22815	cytoskeleton
Gene15932_Transcript_22818	intracellular
Gene15940_Transcript_22829	proton-transporting V-type ATPase, V0 domain
Gene15942_Transcript_22832	membrane coat
Gene15944_Transcript_22838	membrane
Gene15962_Transcript_22882	GMP reductase complex
Gene15977_Transcript_22941	integral component of membrane
Gene15983_Transcript_22968	integral component of membrane
Gene15985_Transcript_22972	transcription factor TFIID complex
Gene1599_Transcript_1577	integral component of membrane
Gene16000_Transcript_23007	membrane
Gene16011_Transcript_23060	intracellular
Gene16013_Transcript_23066	integral component of membrane
Gene16019_Transcript_23089	nucleus
Gene16020_Transcript_23093	signal recognition particle
Gene16024_Transcript_23099	intracellular part
Gene16029_Transcript_23108	nucleus
Gene16048_Transcript_23176	cytosol
Gene16062_Transcript_23215	intracellular
Gene16063_Transcript_23216	integral component of membrane
Gene16066_Transcript_23224	intracellular
Gene16080_Transcript_23258	membrane
Gene16087_Transcript_23278	extracellular region
Gene16092_Transcript_23283	integral component of membrane
Gene16095_Transcript_23295	membrane
Gene161_Transcript_175	actin cytoskeleton
Gene16115_Transcript_23355	membrane
Gene16118_Transcript_23360	membrane
Gene16121_Transcript_23374	membrane
Gene16126_Transcript_23393	membrane
Gene16130_Transcript_23406	myosin complex
Gene16149_Transcript_23503	nucleus
Gene1617_Transcript_1593	protein phosphatase type 2A complex
Gene16175_Transcript_23580	nucleus
Gene16186_Transcript_23607	intracellular
Gene163_Transcript_177	large ribosomal subunit
Gene1633_Transcript_1614	membrane;cell part
Gene1640_Transcript_1621	extracellular region
Gene1644_Transcript_1626	intracellular
Gene1651_Transcript_1636	membrane
Gene1652_Transcript_1637	nucleus
Gene1666_Transcript_1653	membrane
Gene1670_Transcript_1659	membrane
Gene1689_Transcript_1672	membrane
Gene1697_Transcript_1684	spindle pole;cytoplasm;centrosome;microtubule
Gene1699_Transcript_1687	cytoplasm;membrane
Gene1715_Transcript_1700	membrane
Gene1722_Transcript_1707	nucleus
Gene1728_Transcript_1716	extracellular region
Gene1729_Transcript_1718	integral component of membrane
Gene1731_Transcript_1723	nucleus
Gene1741_Transcript_1739	Golgi membrane;integral component of membrane
Gene1755_Transcript_1752	extrinsic component of mitochondrial inner membrane
Gene1760_Transcript_1760	mitochondrion
Gene1762_Transcript_1763	integral component of membrane
Gene1777_Transcript_1776	membrane
Gene178_Transcript_194	Arp2/3 protein complex
Gene1784_Transcript_1784	membrane
Gene1787_Transcript_1788	membrane
Gene179_Transcript_195	mitochondrion;peroxisome
Gene1804_Transcript_1801	clathrin adaptor complex
Gene1806_Transcript_1805	intracellular
Gene1807_Transcript_1806	integral component of membrane
Gene1835_Transcript_1829	viral nucleocapsid;intracellular ribonucleoprotein complex
Gene1837_Transcript_1832	integral component of membrane
Gene1838_Transcript_1832	integral component of membrane
Gene1858_Transcript_1853	cytoplasm
Gene1862_Transcript_1859	nucleus
Gene187_Transcript_207	cell
Gene1877_Transcript_1873	nucleus
Gene1893_Transcript_1888	membrane
Gene1897_Transcript_1893	intracellular
Gene1898_Transcript_1894	COP9 signalosome
Gene19_Transcript_18	nucleus;cytoplasm;proteasome core complex
Gene1909_Transcript_1906	nucleus
Gene1916_Transcript_1914	cytoskeleton
Gene1934_Transcript_1936	nucleus
Gene1945_Transcript_1949	nucleus
Gene1946_Transcript_1950	membrane
Gene200_Transcript_222	dynactin complex
Gene2001_Transcript_2015	proteinaceous extracellular matrix
Gene202_Transcript_224	integral component of membrane
Gene2023_Transcript_2038	integral component of membrane
Gene2031_Transcript_2048	intracellular
Gene2044_Transcript_2067	integral component of membrane
Gene205_Transcript_228	cytoplasm
Gene2065_Transcript_2092	Cdc73/Paf1 complex
Gene2098_Transcript_2136	intracellular part
Gene2099_Transcript_2137	membrane
Gene21_Transcript_21	nucleus;cytoplasm
Gene2101_Transcript_2139	nucleus
Gene2104_Transcript_2142	integral component of membrane
Gene2117_Transcript_2163	cytosol;small nuclear ribonucleoprotein complex;precatalytic spliceosome;catalytic step 2 spliceosome
Gene2119_Transcript_2166	nucleus;integral component of membrane
Gene2128_Transcript_2177	membrane part
Gene2133_Transcript_2180	membrane
Gene2137_Transcript_2185	intracellular;plasma membrane;integral component of membrane
Gene2156_Transcript_2207	integral component of membrane
Gene2157_Transcript_2208	intracellular
Gene2158_Transcript_2210	SWI/SNF complex
Gene2164_Transcript_2218	membrane
Gene2168_Transcript_2223	intracellular
Gene2178_Transcript_2239	cytoplasm
Gene2206_Transcript_2261	integral component of membrane;mitochondrial membrane
Gene2215_Transcript_2269	membrane
Gene2224_Transcript_2281	integral component of membrane
Gene2253_Transcript_2312	integral component of membrane
Gene2260_Transcript_2320	extracellular space;membrane
Gene2271_Transcript_2334	integral component of membrane
Gene2272_Transcript_2337	centrosome;midbody
Gene2278_Transcript_2342	membrane
Gene2280_Transcript_2346	intracellular
Gene2286_Transcript_2352	membrane
Gene2298_Transcript_2363	cytoplasm;plasma membrane;adherens junction
Gene2303_Transcript_2367	Golgi apparatus;membrane
Gene2325_Transcript_2389	integral component of membrane
Gene2340_Transcript_2409	intracellular
Gene2347_Transcript_2418	intracellular
Gene2360_Transcript_2428	membrane
Gene2363_Transcript_2433	membrane
Gene2375_Transcript_2458	mitochondrion
Gene2389_Transcript_2482	membrane
Gene24_Transcript_25	intracellular;integral component of membrane
Gene2405_Transcript_2498	membrane
Gene2411_Transcript_2511	intracellular;integral component of membrane
Gene2444_Transcript_2547	intracellular;membrane
Gene2455_Transcript_2561	membrane
Gene2458_Transcript_2563	endoplasmic reticulum
Gene2459_Transcript_2565	cytosolic small ribosomal subunit
Gene2464_Transcript_2570	membrane
Gene2469_Transcript_2573	mitochondrial inner membrane;integral component of membrane
Gene247_Transcript_269	ribosome
Gene2471_Transcript_2575	integral component of membrane
Gene2489_Transcript_2595	integral component of membrane
Gene2500_Transcript_2610	extracellular region
Gene2501_Transcript_2612	membrane
Gene2505_Transcript_2616	COPII vesicle coat
Gene251_Transcript_274	spliceosomal complex
Gene2516_Transcript_2636	nuclear cap binding complex
Gene2540_Transcript_2660	nucleosome;extracellular region;nucleus
Gene2550_Transcript_2676	integral component of membrane
Gene2557_Transcript_2689	integral component of membrane
Gene2564_Transcript_2704	nuclear exosome (RNase complex);cytoplasmic exosome (RNase complex);P-body
Gene2571_Transcript_2708	Golgi membrane;COPI vesicle coat
Gene2575_Transcript_2715	integral component of membrane
Gene2578_Transcript_2719	nucleus
Gene2584_Transcript_2728	myosin complex
Gene259_Transcript_284	Golgi apparatus;cytosol
Gene2593_Transcript_2735	nucleus
Gene2599_Transcript_2745	membrane
Gene2603_Transcript_2748	membrane
Gene2615_Transcript_2764	intracellular
Gene2621_Transcript_2775	integral component of membrane
Gene2644_Transcript_2812	cytoplasm;intracellular ribonucleoprotein complex
Gene2650_Transcript_2824	mitochondrion
Gene2664_Transcript_2853	integral component of membrane
Gene2670_Transcript_2858	membrane
Gene2681_Transcript_2871	cytoplasm
Gene2685_Transcript_2875	membrane
Gene2687_Transcript_2879	Golgi apparatus;membrane
Gene2693_Transcript_2887	chromatin;nucleus
Gene27_Transcript_28	cytoplasm
Gene2701_Transcript_2899	integral component of membrane
Gene271_Transcript_296	integral component of membrane
Gene2721_Transcript_2912	nucleus
Gene2739_Transcript_2946	integral component of membrane
Gene274_Transcript_300	membrane
Gene2742_Transcript_2956	membrane
Gene2751_Transcript_2971	integral component of membrane
Gene2762_Transcript_2985	spliceosomal complex
Gene2772_Transcript_2997	nucleosome;nucleus
Gene2774_Transcript_2998	extracellular region
Gene2789_Transcript_3015	proton-transporting ATP synthase complex, catalytic core F(1)
Gene28_Transcript_29	Ragulator complex
Gene2803_Transcript_3028	cytoplasm
Gene2807_Transcript_3033	membrane
Gene2810_Transcript_3037	ribosome
Gene2813_Transcript_3043	integral component of membrane
Gene2850_Transcript_3094	membrane
Gene2852_Transcript_3095	nucleus
Gene2859_Transcript_3102	intracellular
Gene2872_Transcript_3119	chromosome
Gene2883_Transcript_3139	phosphopyruvate hydratase complex
Gene2884_Transcript_3139	phosphopyruvate hydratase complex
Gene2889_Transcript_3149	intracellular ribonucleoprotein complex
Gene2896_Transcript_3157	membrane
Gene2914_Transcript_3193	ribosome
Gene2920_Transcript_3199	nucleus
Gene2922_Transcript_3204	membrane
Gene2923_Transcript_3204	integral component of membrane
Gene2926_Transcript_3208	nucleolus;viral nucleocapsid;small-subunit processome
Gene2936_Transcript_3226	cytoplasm
Gene2939_Transcript_3228	mitochondrial inner membrane;proton-transporting ATP synthase complex, catalytic core F(1)
Gene2946_Transcript_3238	viral nucleocapsid;intracellular ribonucleoprotein complex
Gene2949_Transcript_3246	integral component of membrane
Gene2951_Transcript_3251	proteinaceous extracellular matrix;Slit-Robo signaling complex
Gene296_Transcript_320	membrane
Gene2961_Transcript_3267	membrane part
Gene2999_Transcript_3334	intracellular;integral component of membrane
Gene3009_Transcript_3350	membrane
Gene3017_Transcript_3364	ribosome
Gene3025_Transcript_3385	cytoplasm;microtubule
Gene303_Transcript_329	membrane
Gene3031_Transcript_3392	membrane
Gene3032_Transcript_3394	integral component of membrane
Gene3037_Transcript_3399	intracellular
Gene3049_Transcript_3421	intracellular;integral component of membrane
Gene3054_Transcript_3428	membrane
Gene3066_Transcript_3454	membrane
Gene307_Transcript_334	cytoplasm;microtubule;integral component of membrane
Gene3070_Transcript_3460	intracellular part
Gene3075_Transcript_3465	endoplasmic reticulum;cytosol;neuron projection
Gene3086_Transcript_3476	intracellular
Gene309_Transcript_337	membrane
Gene3097_Transcript_3496	membrane
Gene3115_Transcript_3523	integral component of membrane
Gene3117_Transcript_3528	cytoplasm
Gene3121_Transcript_3537	mismatch repair complex
Gene3127_Transcript_3552	cytoplasm
Gene3137_Transcript_3562	cytoplasm
Gene3139_Transcript_3564	cytoplasm
Gene3140_Transcript_3564	cytoplasm
Gene3154_Transcript_3582	cytoplasm
Gene3168_Transcript_3596	commitment complex;U1 snRNP;U2-type prespliceosome
Gene3174_Transcript_3603	nucleotide-activated protein kinase complex
Gene318_Transcript_345	integral component of membrane
Gene3204_Transcript_3639	nucleolus;intracellular ribonucleoprotein complex
Gene3212_Transcript_3649	cytoplasm
Gene3214_Transcript_3651	membrane
Gene3228_Transcript_3666	intracellular
Gene3234_Transcript_3671	tRNA-splicing ligase complex
Gene3239_Transcript_3677	early endosome;intracellular membrane-bounded organelle
Gene3241_Transcript_3680	cytoplasm;microtubule
Gene3250_Transcript_3687	nucleolus
Gene3251_Transcript_3688	endoplasmic reticulum;membrane part
Gene3253_Transcript_3690	membrane
Gene3265_Transcript_3703	eukaryotic translation initiation factor 3 complex;eukaryotic 43S preinitiation complex;eukaryotic 48S preinitiation complex
Gene3267_Transcript_3707	cytoplasm
Gene328_Transcript_356	integral component of membrane
Gene3280_Transcript_3720	Golgi membrane;COPI vesicle coat
Gene3282_Transcript_3721	integral component of membrane
Gene3284_Transcript_3723	endoplasmic reticulum
Gene3285_Transcript_3724	proton-transporting V-type ATPase, V1 domain
Gene3299_Transcript_3746	intracellular
Gene330_Transcript_359	cytoplasm
Gene3304_Transcript_3751	nucleus
Gene3306_Transcript_3753	intracellular organelle;membrane part
Gene331_Transcript_360	nucleus
Gene3310_Transcript_3759	mitochondrial matrix
Gene3322_Transcript_3770	mitochondrion;membrane
Gene3323_Transcript_3772	endoplasmic reticulum
Gene3329_Transcript_3779	extracellular region
Gene3332_Transcript_3787	cyclin-dependent protein kinase holoenzyme complex;transcription factor complex
Gene3338_Transcript_3790	cytoplasm
Gene3339_Transcript_3791	intracellular
Gene3341_Transcript_3792	membrane
Gene3343_Transcript_3794	kinesin complex
Gene3344_Transcript_3795	cytoplasm;F-actin capping protein complex
Gene3351_Transcript_3805	membrane
Gene3353_Transcript_3807	integral component of membrane
Gene3355_Transcript_3808	extracellular region
Gene336_Transcript_363	nucleus;cytoplasm
Gene3366_Transcript_3814	mitochondrial outer membrane;integral component of membrane
Gene3379_Transcript_3826	cytoplasm
Gene339_Transcript_367	intracellular part
Gene3396_Transcript_3847	membrane
Gene3399_Transcript_3850	mitochondrial outer membrane;integral component of membrane
Gene3400_Transcript_3851	endoplasmic reticulum
Gene3401_Transcript_3852	dynein complex
Gene3404_Transcript_3854	ER membrane protein complex
Gene3406_Transcript_3856	cytoplasm
Gene3412_Transcript_3860	membrane
Gene3416_Transcript_3864	integral component of membrane
Gene3419_Transcript_3867	integral component of membrane
Gene342_Transcript_369	proton-transporting ATP synthase complex, catalytic core F(1)
Gene3424_Transcript_3870	membrane
Gene343_Transcript_370	membrane
Gene3431_Transcript_3879	membrane
Gene3442_Transcript_3891	cytoplasm
Gene3443_Transcript_3892	membrane
Gene3444_Transcript_3893	DNA-directed RNA polymerase II, core complex
Gene3445_Transcript_3894	proton-transporting two-sector ATPase complex, catalytic domain
Gene3446_Transcript_3895	DNA-directed RNA polymerase III complex
Gene3456_Transcript_3905	mitochondrial outer membrane;integral component of membrane
Gene3458_Transcript_3908	cullin-RING ubiquitin ligase complex
Gene3460_Transcript_3911	nucleus;integral component of membrane
Gene3463_Transcript_3913	integral component of membrane
Gene3467_Transcript_3917	membrane
Gene3473_Transcript_3922	membrane
Gene3476_Transcript_3923	cell
Gene3480_Transcript_3927	intracellular
Gene3496_Transcript_3942	integral component of membrane
Gene3503_Transcript_3951	endoplasmic reticulum membrane;integral component of membrane
Gene3504_Transcript_3952	membrane-bounded organelle;intracellular part
Gene3508_Transcript_3959	signal peptidase complex;integral component of membrane
Gene3513_Transcript_3965	integral component of membrane
Gene3515_Transcript_3966	intracellular
Gene3517_Transcript_3967	membrane
Gene3526_Transcript_3976	extracellular region;integral component of membrane
Gene3530_Transcript_3980	integral component of membrane
Gene3531_Transcript_3981	integral component of membrane
Gene3535_Transcript_3984	U4/U6 x U5 tri-snRNP complex
Gene3545_Transcript_3998	membrane;cell part
Gene3556_Transcript_4010	membrane;intracellular membrane-bounded organelle
Gene356_Transcript_385	mediator complex
Gene3560_Transcript_4013	nucleus
Gene3561_Transcript_4014	COPII vesicle coat
Gene3564_Transcript_4017	nucleus;cytoplasm
Gene3567_Transcript_4019	proton-transporting ATP synthase complex, catalytic core F(1)
Gene3570_Transcript_4023	integral component of membrane
Gene3586_Transcript_4036	intracellular
Gene359_Transcript_389	eukaryotic translation initiation factor 3 complex;integral component of membrane;eukaryotic 43S preinitiation complex;eukaryotic 48S preinitiation complex
Gene3603_Transcript_4055	integral component of membrane
Gene3611_Transcript_4064	integral component of membrane
Gene3617_Transcript_4071	intracellular part
Gene3623_Transcript_4077	integral component of membrane
Gene3646_Transcript_4106	Golgi membrane;integral component of membrane
Gene3649_Transcript_4109	extracellular region;nucleolus
Gene3650_Transcript_4110	ribosome
Gene3658_Transcript_4121	membrane
Gene3659_Transcript_4122	membrane
Gene3670_Transcript_4136	integral component of membrane
Gene3704_Transcript_4171	integral component of membrane
Gene3706_Transcript_4172	cytoplasm
Gene3709_Transcript_4176	eukaryotic translation initiation factor 3 complex;integral component of membrane;eukaryotic 43S preinitiation complex;eukaryotic 48S preinitiation complex
Gene3710_Transcript_4177	integral component of membrane
Gene3712_Transcript_4178	integral component of membrane
Gene3713_Transcript_4179	endoplasmic reticulum membrane;integral component of membrane
Gene3716_Transcript_4182	membrane
Gene3720_Transcript_4185	cytosolic ribosome
Gene373_Transcript_399	cytoplasm
Gene3730_Transcript_4193	membrane part
Gene3733_Transcript_4197	eukaryotic translation initiation factor 3 complex;eukaryotic 43S preinitiation complex;eukaryotic 48S preinitiation complex
Gene3740_Transcript_4203	eukaryotic translation initiation factor 3 complex;eukaryotic 43S preinitiation complex;eukaryotic 48S preinitiation complex
Gene375_Transcript_401	membrane
Gene3758_Transcript_4216	mitochondrion
Gene3761_Transcript_4218	integral component of membrane;cell junction;postsynaptic membrane
Gene3777_Transcript_4236	extracellular region
Gene3778_Transcript_4237	integral component of membrane
Gene378_Transcript_404	viral nucleocapsid;intracellular ribonucleoprotein complex
Gene3782_Transcript_4240	proteasome complex
Gene3787_Transcript_4248	mitochondrial matrix
Gene3788_Transcript_4249	mitochondrial matrix
Gene3792_Transcript_4255	intracellular;membrane
Gene3803_Transcript_4263	intracellular organelle
Gene383_Transcript_409	integral component of membrane
Gene3837_Transcript_4305	chromosome
Gene3838_Transcript_4306	membrane
Gene3840_Transcript_4308	integral component of membrane
Gene3842_Transcript_4311	membrane
Gene3847_Transcript_4318	proteinaceous extracellular matrix
Gene3852_Transcript_4325	integral component of membrane
Gene3858_Transcript_4329	membrane
Gene3859_Transcript_4331	Golgi apparatus;membrane
Gene3888_Transcript_4375	intracellular
Gene389_Transcript_414	protein phosphatase type 2A complex
Gene3890_Transcript_4377	integral component of membrane
Gene3891_Transcript_4378	nucleosome;nucleus
Gene3900_Transcript_4388	integral component of membrane
Gene3903_Transcript_4391	integral component of membrane
Gene3909_Transcript_4396	viral nucleocapsid;intracellular ribonucleoprotein complex
Gene3915_Transcript_4410	nuclear lumen
Gene3917_Transcript_4412	membrane
Gene393_Transcript_421	nucleus
Gene3931_Transcript_4428	intracellular
Gene3933_Transcript_4431	integral component of membrane
Gene3948_Transcript_4446	cytoplasm
Gene3955_Transcript_4451	membrane
Gene3959_Transcript_4456	ribosome
Gene3984_Transcript_4490	membrane
Gene3987_Transcript_4492	mRNA cleavage and polyadenylation specificity factor complex
Gene3994_Transcript_4501	cytoplasm
Gene4018_Transcript_4527	ribosome
Gene4025_Transcript_4533	integral component of membrane
Gene403_Transcript_432	membrane
Gene404_Transcript_434	spectrin
Gene4046_Transcript_4559	membrane
Gene4055_Transcript_4569	eukaryotic translation initiation factor 3 complex;eukaryotic 43S preinitiation complex;eukaryotic 48S preinitiation complex
Gene4065_Transcript_4577	nucleus
Gene4076_Transcript_4587	intracellular;integral component of membrane
Gene4077_Transcript_4589	integral component of membrane
Gene4089_Transcript_4609	membrane
Gene4092_Transcript_4611	integral component of membrane
Gene4095_Transcript_4614	nucleus;cytoplasm
Gene41_Transcript_43	cytoplasm;intracellular ribonucleoprotein complex
Gene410_Transcript_441	integral component of membrane
Gene411_Transcript_442	lysosome
Gene4111_Transcript_4632	spectrin
Gene4113_Transcript_4634	integral component of membrane
Gene4127_Transcript_4648	integral component of membrane
Gene4148_Transcript_4670	integral component of membrane
Gene4150_Transcript_4673	cytoplasm
Gene4156_Transcript_4678	intracellular
Gene4161_Transcript_4685	membrane
Gene4168_Transcript_4696	nucleoplasm;Golgi apparatus;membrane;cullin-RING ubiquitin ligase complex;extracellular exosome
Gene4170_Transcript_4698	extracellular region
Gene4173_Transcript_4702	mediator complex
Gene4177_Transcript_4706	nucleus
Gene418_Transcript_446	integral component of membrane
Gene4215_Transcript_4759	nucleus;transcription factor complex;cytoplasm
Gene423_Transcript_450	transcription factor TFIID complex
Gene4237_Transcript_4783	integral component of membrane
Gene424_Transcript_451	Cul3-RING ubiquitin ligase complex
Gene4241_Transcript_4789	membrane
Gene425_Transcript_452	membrane
Gene4259_Transcript_4809	nucleus
Gene426_Transcript_453	membrane
Gene4282_Transcript_4839	nucleus
Gene4288_Transcript_4849	membrane
Gene4307_Transcript_4873	membrane
Gene4308_Transcript_4874	intracellular
Gene4309_Transcript_4875	anaphase-promoting complex
Gene4320_Transcript_4887	membrane
Gene4323_Transcript_4890	membrane
Gene4331_Transcript_4898	integral component of membrane
Gene4338_Transcript_4914	integral component of membrane
Gene4341_Transcript_4918	integral component of membrane
Gene4346_Transcript_4924	membrane
Gene4355_Transcript_4931	nucleus
Gene4357_Transcript_4933	mitochondrion
Gene4360_Transcript_4936	AP-3 adaptor complex
Gene4377_Transcript_4954	intracellular part
Gene4381_Transcript_4960	integral component of membrane
Gene4382_Transcript_4961	membrane
Gene4412_Transcript_5005	membrane
Gene4413_Transcript_5006	cytoplasm;cytoskeleton;extrinsic component of membrane
Gene4426_Transcript_5020	integral component of membrane
Gene4432_Transcript_5032	cytoplasm
Gene4438_Transcript_5040	gamma-tubulin complex;microtubule
Gene4444_Transcript_5045	integral component of membrane
Gene4461_Transcript_5062	integrin complex
Gene4470_Transcript_5074	membrane
Gene4471_Transcript_5074	integral component of membrane
Gene4473_Transcript_5077	membrane
Gene4477_Transcript_5082	integral component of membrane
Gene4479_Transcript_5083	pre-autophagosomal structure;phosphatidylinositol 3-kinase complex, class III, type I;phosphatidylinositol 3-kinase complex, class III, type II
Gene448_Transcript_467	mediator complex
Gene4489_Transcript_5095	membrane
Gene4492_Transcript_5100	membrane
Gene4494_Transcript_5106	membrane
Gene4497_Transcript_5111	proton-transporting V-type ATPase, V1 domain
Gene4499_Transcript_5114	integral component of membrane
Gene4503_Transcript_5121	nucleus
Gene4508_Transcript_5127	nucleus
Gene4534_Transcript_5150	integral component of membrane
Gene4539_Transcript_5158	Cdc73/Paf1 complex
Gene4541_Transcript_5159	centrosome;midbody
Gene455_Transcript_473	ribosome
Gene4559_Transcript_5184	membrane
Gene4562_Transcript_5189	membrane
Gene4572_Transcript_5201	integral component of membrane
Gene4627_Transcript_5264	integral component of membrane
Gene4628_Transcript_5267	membrane
Gene465_Transcript_482	intracellular
Gene466_Transcript_483	cell
Gene4682_Transcript_5340	nucleus;intracellular ribonucleoprotein complex
Gene4704_Transcript_5367	intracellular
Gene4722_Transcript_5384	mitochondrial inner membrane;integral component of membrane
Gene4723_Transcript_5386	membrane
Gene4733_Transcript_5395	extracellular region;integral component of membrane
Gene4745_Transcript_5416	nucleus
Gene476_Transcript_489	membrane
Gene4761_Transcript_5431	myosin complex
Gene4762_Transcript_5436	microtubule cytoskeleton;cytoskeletal part
Gene4764_Transcript_5445	membrane
Gene4780_Transcript_5461	membrane
Gene48_Transcript_52	nucleus;cytoplasm;proteasome core complex, alpha-subunit complex
Gene4807_Transcript_5505	membrane
Gene481_Transcript_496	extracellular region;cytoplasm;microtubule
Gene4811_Transcript_5508	integral component of membrane
Gene4812_Transcript_5509	nucleus
Gene4814_Transcript_5512	Arp2/3 protein complex;integral component of membrane;Golgi cisterna membrane
Gene4825_Transcript_5525	mRNA cleavage factor complex
Gene483_Transcript_498	integral component of membrane
Gene4837_Transcript_5550	membrane
Gene486_Transcript_502	membrane
Gene4899_Transcript_5632	membrane
Gene4903_Transcript_5636	membrane
Gene4909_Transcript_5642	membrane
Gene4922_Transcript_5658	nucleoplasm;nucleolus;preribosome, large subunit precursor
Gene4930_Transcript_5670	spliceosomal complex
Gene4931_Transcript_5671	intracellular
Gene4932_Transcript_5673	chorion
Gene4937_Transcript_5676	viral nucleocapsid;intracellular ribonucleoprotein complex
Gene4962_Transcript_5708	integral component of membrane
Gene4965_Transcript_5712	membrane
Gene4977_Transcript_5723	endoplasmic reticulum;plasma membrane;Golgi apparatus part;extracellular exosome
Gene4981_Transcript_5731	nucleus
Gene4982_Transcript_5732	membrane
Gene4986_Transcript_5736	membrane
Gene500_Transcript_517	membrane
Gene5000_Transcript_5765	nucleus
Gene5015_Transcript_5789	endoplasmic reticulum membrane;integral component of membrane
Gene5016_Transcript_5790	Cul3-RING ubiquitin ligase complex
Gene5018_Transcript_5796	membrane
Gene5031_Transcript_5812	membrane
Gene5038_Transcript_5821	integral component of membrane
Gene5042_Transcript_5827	nucleus;chromosome
Gene5043_Transcript_5828	nucleus
Gene5046_Transcript_5832	membrane
Gene5052_Transcript_5838	nucleus
Gene5059_Transcript_5849	membrane
Gene5060_Transcript_5849	membrane
Gene5063_Transcript_5853	membrane
Gene507_Transcript_521	membrane
Gene5073_Transcript_5867	integral component of membrane
Gene5077_Transcript_5880	nucleus;cytoplasm;proteasome core complex
Gene5078_Transcript_5883	Golgi apparatus;membrane
Gene5080_Transcript_5892	membrane
Gene5089_Transcript_5914	membrane
Gene51_Transcript_56	ribosome
Gene5132_Transcript_5970	integral component of membrane
Gene5135_Transcript_5976	nucleus
Gene517_Transcript_533	intracellular
Gene5179_Transcript_6029	integral component of membrane
Gene5184_Transcript_6034	integral component of membrane
Gene5187_Transcript_6038	integral component of membrane
Gene5192_Transcript_6044	integral component of membrane
Gene52_Transcript_57	integral component of membrane
Gene5215_Transcript_6084	membrane
Gene5219_Transcript_6088	ribosome
Gene5224_Transcript_6092	membrane
Gene5227_Transcript_6096	nucleus
Gene5236_Transcript_6109	mitochondrion
Gene5239_Transcript_6110	integral component of membrane
Gene526_Transcript_538	nucleus
Gene5265_Transcript_6144	membrane
Gene5287_Transcript_6179	membrane
Gene5311_Transcript_6216	intracellular
Gene5314_Transcript_6218	cytoplasm
Gene5328_Transcript_6250	integral component of membrane
Gene5332_Transcript_6253	integral component of membrane
Gene5334_Transcript_6255	ribosome
Gene5336_Transcript_6265	membrane
Gene5339_Transcript_6269	intracellular
Gene534_Transcript_546	nucleus
Gene535_Transcript_547	intracellular
Gene5366_Transcript_6318	intracellular part
Gene5379_Transcript_6341	cytoplasm
Gene5381_Transcript_6346	nucleus
Gene5385_Transcript_6358	membrane
Gene540_Transcript_553	integral component of membrane
Gene5411_Transcript_6410	ribosome
Gene5413_Transcript_6413	membrane
Gene5417_Transcript_6418	intracellular
Gene5420_Transcript_6419	nucleus
Gene5422_Transcript_6421	membrane
Gene5425_Transcript_6423	proton-transporting V-type ATPase, V0 domain
Gene5429_Transcript_6429	nucleus;cytoplasm;proteasome core complex
Gene5432_Transcript_6437	integral component of membrane
Gene5434_Transcript_6439	integral component of membrane
Gene5446_Transcript_6450	intracellular
Gene5447_Transcript_6453	extracellular region
Gene5464_Transcript_6471	integral component of membrane
Gene5466_Transcript_6473	membrane
Gene5472_Transcript_6480	cytoplasm
Gene5473_Transcript_6481	nucleus;MCM complex
Gene5476_Transcript_6482	integral component of membrane
Gene5485_Transcript_6489	clathrin adaptor complex
Gene5488_Transcript_6493	cytoplasm
Gene5491_Transcript_6496	chromosome
Gene5492_Transcript_6497	chromosome
Gene5495_Transcript_6501	endoplasmic reticulum;Golgi apparatus
Gene5497_Transcript_6504	integral component of membrane
Gene5499_Transcript_6509	actin cytoskeleton
Gene5507_Transcript_6517	proteasome complex
Gene5508_Transcript_6518	proteasome complex
Gene5516_Transcript_6531	intracellular ribonucleoprotein complex
Gene5536_Transcript_6547	myosin complex
Gene5537_Transcript_6548	myosin complex
Gene5540_Transcript_6551	integral component of membrane
Gene5542_Transcript_6556	cytoplasm;nuclear speck;exon-exon junction complex
Gene5543_Transcript_6562	membrane
Gene5554_Transcript_6570	intracellular;integral component of membrane
Gene556_Transcript_567	glycerol-3-phosphate dehydrogenase complex
Gene5574_Transcript_6595	NELF complex
Gene5592_Transcript_6617	membrane
Gene5610_Transcript_6635	ribosome;Ino80 complex;NuA4 histone acetyltransferase complex
Gene5614_Transcript_6639	integral component of membrane;proton-transporting two-sector ATPase complex, catalytic domain
Gene5616_Transcript_6642	membrane
Gene5619_Transcript_6645	proton-transporting V-type ATPase, V1 domain
Gene562_Transcript_573	membrane
Gene5621_Transcript_6647	large ribosomal subunit
Gene5626_Transcript_6654	proteasome complex
Gene5628_Transcript_6658	membrane
Gene563_Transcript_574	actin cytoskeleton
Gene5635_Transcript_6665	membrane
Gene5646_Transcript_6677	viral nucleocapsid;intracellular ribonucleoprotein complex
Gene565_Transcript_577	plasma membrane;integral component of membrane
Gene5654_Transcript_6687	Golgi membrane;integral component of membrane
Gene5659_Transcript_6694	integral component of membrane
Gene5662_Transcript_6697	integral component of Golgi membrane;perinuclear region of cytoplasm
Gene5664_Transcript_6698	intracellular
Gene5665_Transcript_6699	integral component of membrane
Gene5668_Transcript_6701	nucleus
Gene5673_Transcript_6704	cell
Gene5682_Transcript_6716	membrane
Gene5683_Transcript_6717	cytoplasm
Gene5703_Transcript_6734	membrane
Gene5710_Transcript_6740	endoplasmic reticulum membrane;integral component of membrane
Gene5724_Transcript_6756	intracellular
Gene5737_Transcript_6772	membrane part
Gene5745_Transcript_6783	membrane
Gene5746_Transcript_6784	integral component of membrane
Gene5757_Transcript_6794	dystrophin-associated glycoprotein complex
Gene5764_Transcript_6798	cytoplasm
Gene5766_Transcript_6800	membrane
Gene5771_Transcript_6805	membrane
Gene5789_Transcript_6816	mitochondrion
Gene580_Transcript_588	integral component of membrane
Gene5813_Transcript_6838	cytoplasm
Gene5820_Transcript_6849	mitochondrial matrix
Gene5821_Transcript_6851	mitochondrion
Gene5833_Transcript_6863	nucleus;integral component of membrane
Gene5838_Transcript_6867	lysosome
Gene5839_Transcript_6868	membrane
Gene5841_Transcript_6873	Slx1-Slx4 complex
Gene5848_Transcript_6881	eukaryotic translation elongation factor 1 complex
Gene5854_Transcript_6891	cytoplasm
Gene5855_Transcript_6892	integral component of membrane
Gene5858_Transcript_6895	cytoplasm;Arp2/3 protein complex
Gene5871_Transcript_6915	endosome;trans-Golgi network;cytoskeleton;extrinsic component of membrane;clathrin-coated vesicle
Gene5872_Transcript_6916	membrane
Gene5875_Transcript_6918	large ribosomal subunit
Gene5884_Transcript_6927	integral component of membrane
Gene5887_Transcript_6929	mitochondrial inner membrane presequence translocase complex
Gene5888_Transcript_6931	COP9 signalosome
Gene5895_Transcript_6938	nucleus
Gene59_Transcript_62	small ribosomal subunit
Gene5900_Transcript_6944	membrane
Gene5901_Transcript_6945	nucleus
Gene5902_Transcript_6946	nucleus
Gene5903_Transcript_6947	protein phosphatase type 1 complex;nuclear chromosome, telomeric region;focal adhesion;glycogen granule;extracellular exosome;MLL5-L complex;PTW/PP1 phosphatase complex
Gene5908_Transcript_6954	membrane
Gene5918_Transcript_6964	membrane
Gene5941_Transcript_6986	cell
Gene5945_Transcript_6991	mediator complex
Gene5949_Transcript_6998	sodium:potassium-exchanging ATPase complex;septate junction;axon
Gene5959_Transcript_7011	integral component of membrane
Gene5961_Transcript_7013	extracellular space;integral component of plasma membrane;cell surface;synapse
Gene5964_Transcript_7017	extracellular region
Gene597_Transcript_602	intracellular
Gene5970_Transcript_7023	spliceosomal complex
Gene5978_Transcript_7029	intracellular
Gene5989_Transcript_7040	membrane-bounded organelle
Gene5992_Transcript_7045	Hrd1p ubiquitin ligase complex;integral component of membrane
Gene5994_Transcript_7046	membrane
Gene6009_Transcript_7064	nucleus
Gene6011_Transcript_7065	intracellular;integral component of membrane
Gene6013_Transcript_7067	membrane
Gene6042_Transcript_7107	membrane
Gene6045_Transcript_7110	nucleus
Gene6050_Transcript_7115	nuclear chromosome
Gene6054_Transcript_7120	nucleus;MCM complex
Gene6058_Transcript_7123	integral component of membrane
Gene606_Transcript_614	intracellular
Gene6061_Transcript_7128	mediator complex
Gene6062_Transcript_7129	nucleus
Gene6063_Transcript_7131	membrane
Gene6068_Transcript_7135	integral component of membrane
Gene6071_Transcript_7138	membrane
Gene6081_Transcript_7153	intracellular
Gene6092_Transcript_7168	integral component of membrane
Gene6109_Transcript_7195	integral component of membrane;mitochondrial membrane
Gene6113_Transcript_7199	mitochondrion
Gene6117_Transcript_7202	plasma membrane;pleated septate junction;integral component of membrane
Gene6119_Transcript_7204	commitment complex;U5 snRNP;U1 snRNP;U2 snRNP;U4 snRNP;U12-type spliceosomal complex;pICln-Sm protein complex;SMN-Sm protein complex;prespliceosome;precatalytic spliceosome;catalytic step 2 spliceosome;spliceosomal tri-snRNP complex
Gene6122_Transcript_7210	integral component of membrane
Gene6123_Transcript_7211	cell
Gene6130_Transcript_7219	intracellular
Gene6132_Transcript_7221	nucleus
Gene6134_Transcript_7223	eukaryotic translation initiation factor 3 complex;eukaryotic 43S preinitiation complex;eukaryotic 48S preinitiation complex
Gene6139_Transcript_7226	cytoplasm
Gene614_Transcript_624	clathrin adaptor complex
Gene6163_Transcript_7253	nucleus;cytoplasm;neuron projection;synapse;messenger ribonucleoprotein complex
Gene6165_Transcript_7255	membrane
Gene6175_Transcript_7268	integral component of membrane
Gene6180_Transcript_7274	membrane
Gene619_Transcript_630	integral component of membrane
Gene6192_Transcript_7285	integral component of membrane
Gene6199_Transcript_7288	integral component of membrane
Gene6214_Transcript_7304	nucleus
Gene6218_Transcript_7307	proton-transporting V-type ATPase, V1 domain
Gene6224_Transcript_7315	cytoplasm
Gene6229_Transcript_7321	intracellular
Gene6231_Transcript_7324	intracellular
Gene6242_Transcript_7333	intracellular
Gene6247_Transcript_7343	proteasome complex;nucleoplasm;lipid particle;cytosol;VCP-NPL4-UFD1 AAA ATPase complex;site of double-strand break;Derlin-1 retrotranslocation complex;myelin sheath;perinuclear region of cytoplasm;extracellular exosome;VCP-NSFL1C complex
Gene6253_Transcript_7349	integral component of membrane
Gene6255_Transcript_7350	dynein complex
Gene6257_Transcript_7353	Golgi apparatus;membrane
Gene6263_Transcript_7359	membrane
Gene6274_Transcript_7368	viral nucleocapsid
Gene6276_Transcript_7370	cytoplasm;microtubule
Gene6282_Transcript_7378	integral component of membrane
Gene6296_Transcript_7400	membrane
Gene630_Transcript_639	membrane
Gene6307_Transcript_7415	membrane
Gene6310_Transcript_7421	membrane
Gene6326_Transcript_7444	mitochondrion
Gene6328_Transcript_7446	intracellular part
Gene6343_Transcript_7460	membrane
Gene6347_Transcript_7464	intracellular part
Gene635_Transcript_644	nucleus
Gene6352_Transcript_7470	integral component of membrane
Gene6357_Transcript_7476	integral component of membrane
Gene6360_Transcript_7479	mitochondrion;glutamyl-tRNA(Gln) amidotransferase complex
Gene6368_Transcript_7488	membrane
Gene6370_Transcript_7489	prefoldin complex
Gene638_Transcript_647	nucleus
Gene6386_Transcript_7508	macromolecular complex;cytoplasmic part
Gene6398_Transcript_7522	intracellular
Gene6404_Transcript_7527	membrane
Gene6421_Transcript_7547	alpha DNA polymerase:primase complex
Gene6429_Transcript_7557	gap junction;integral component of membrane
Gene6433_Transcript_7562	integral component of membrane
Gene6439_Transcript_7567	chromosome
Gene6441_Transcript_7569	integral component of membrane
Gene6450_Transcript_7577	integral component of membrane
Gene6460_Transcript_7589	membrane
Gene6472_Transcript_7604	integral component of membrane
Gene6477_Transcript_7609	cytoplasm;plasma membrane;gap junction;integral component of membrane
Gene6501_Transcript_7631	integral component of membrane
Gene6502_Transcript_7632	intracellular
Gene6514_Transcript_7642	integral component of membrane
Gene6517_Transcript_7647	integral component of membrane
Gene6527_Transcript_7660	nucleolus;cytoplasm
Gene6530_Transcript_7663	integral component of membrane
Gene6535_Transcript_7669	integral component of membrane;mitochondrial membrane
Gene6536_Transcript_7671	troponin complex
Gene6550_Transcript_7683	CAAX-protein geranylgeranyltransferase complex
Gene656_Transcript_664	intracellular
Gene6581_Transcript_7725	core TFIIH complex
Gene6591_Transcript_7742	nucleus
Gene660_Transcript_667	membrane
Gene6610_Transcript_7764	microtubule cytoskeleton;cytoskeletal part
Gene6611_Transcript_7765	integral component of membrane;cell part
Gene6612_Transcript_7766	nucleus
Gene6614_Transcript_7770	actin cytoskeleton
Gene6630_Transcript_7788	extracellular region
Gene6664_Transcript_7830	cytoplasm
Gene6709_Transcript_7886	intracellular
Gene6710_Transcript_7890	translation preinitiation complex
Gene6714_Transcript_7896	integral component of membrane
Gene6737_Transcript_7928	membrane
Gene6742_Transcript_7935	small ribosomal subunit
Gene6754_Transcript_7945	endoplasmic reticulum;membrane
Gene6758_Transcript_7950	nucleus
Gene677_Transcript_677	integral component of membrane
Gene6800_Transcript_7998	cytoplasm
Gene682_Transcript_683	integral component of membrane
Gene6838_Transcript_8049	integral component of membrane
Gene6842_Transcript_8053	mitochondrion
Gene6845_Transcript_8056	nucleus;integral component of membrane
Gene6857_Transcript_8065	integral component of membrane
Gene6861_Transcript_8071	integral component of membrane
Gene6862_Transcript_8074	intracellular;integral component of membrane
Gene6882_Transcript_8091	integral component of membrane
Gene6891_Transcript_8099	membrane
Gene6906_Transcript_8118	membrane
Gene6909_Transcript_8119	membrane
Gene6921_Transcript_8133	intracellular
Gene6943_Transcript_8160	integral component of membrane
Gene6949_Transcript_8168	nucleus
Gene6963_Transcript_8182	nucleus
Gene6997_Transcript_8227	membrane
Gene6999_Transcript_8232	membrane
Gene700_Transcript_706	intracellular
Gene7000_Transcript_8233	integral component of membrane
Gene7017_Transcript_8261	integral component of membrane
Gene7053_Transcript_8312	membrane
Gene7059_Transcript_8318	nucleus
Gene706_Transcript_714	integral component of membrane
Gene7068_Transcript_8328	intracellular
Gene7071_Transcript_8334	membrane
Gene7086_Transcript_8345	membrane
Gene7087_Transcript_8346	intracellular organelle
Gene7090_Transcript_8350	mRNA cleavage factor complex
Gene7091_Transcript_8351	membrane
Gene7101_Transcript_8358	membrane
Gene7106_Transcript_8369	intracellular part
Gene711_Transcript_719	endoplasmic reticulum membrane;integral component of membrane
Gene7119_Transcript_8384	extracellular space
Gene7120_Transcript_8385	cytoplasm
Gene7121_Transcript_8386	membrane
Gene7125_Transcript_8391	cytoplasm
Gene7127_Transcript_8397	cAMP-dependent protein kinase complex
Gene7145_Transcript_8428	intracellular part
Gene7154_Transcript_8437	intracellular part
Gene7161_Transcript_8447	ribosome
Gene717_Transcript_726	myosin complex
Gene7171_Transcript_8461	plasma membrane;integral component of membrane;anchored component of membrane
Gene7206_Transcript_8512	membrane
Gene7210_Transcript_8516	microtubule organizing center
Gene7224_Transcript_8543	intracellular non-membrane-bounded organelle
Gene7226_Transcript_8548	proteinaceous extracellular matrix
Gene7227_Transcript_8549	membrane
Gene7234_Transcript_8558	intracellular
Gene7260_Transcript_8590	proteasome complex
Gene7266_Transcript_8596	integral component of membrane
Gene7281_Transcript_8622	endoplasmic reticulum;membrane part;intracellular organelle part
Gene729_Transcript_736	catalytic step 2 spliceosome
Gene7311_Transcript_8678	integral component of membrane
Gene7313_Transcript_8682	integral component of membrane
Gene7350_Transcript_8744	membrane
Gene7352_Transcript_8751	U2AF
Gene7354_Transcript_8754	membrane
Gene7368_Transcript_8772	integral component of membrane
Gene7384_Transcript_8811	membrane
Gene7386_Transcript_8814	cytoplasm
Gene7390_Transcript_8825	nucleus
Gene7421_Transcript_8872	membrane
Gene7424_Transcript_8876	eukaryotic translation initiation factor 3 complex;eukaryotic 43S preinitiation complex;eukaryotic 48S preinitiation complex
Gene7425_Transcript_8877	membrane
Gene7434_Transcript_8889	membrane
Gene7435_Transcript_8893	intracellular
Gene7450_Transcript_8908	membrane
Gene7451_Transcript_8908	membrane
Gene7457_Transcript_8917	nucleus
Gene7459_Transcript_8918	intracellular
Gene7461_Transcript_8926	integral component of membrane
Gene7497_Transcript_8993	intracellular
Gene7498_Transcript_8995	nucleus
Gene7506_Transcript_9016	endoplasmic reticulum;integral component of membrane;organelle part
Gene7518_Transcript_9036	nucleus;viral nucleocapsid;intracellular ribonucleoprotein complex
Gene7526_Transcript_9048	clathrin adaptor complex
Gene7531_Transcript_9052	mediator complex
Gene7533_Transcript_9056	proteasome regulatory particle
Gene7536_Transcript_9060	myosin complex
Gene7537_Transcript_9061	myosin complex
Gene7547_Transcript_9068	oligosaccharyltransferase complex;integral component of membrane
Gene7550_Transcript_9074	mitochondrion
Gene7558_Transcript_9083	ribosome
Gene7559_Transcript_9084	mitochondrion
Gene7563_Transcript_9092	integral component of membrane
Gene7568_Transcript_9095	intracellular;integral component of membrane
Gene7572_Transcript_9099	membrane
Gene7574_Transcript_9101	intracellular
Gene7576_Transcript_9104	cytoplasm
Gene7582_Transcript_9115	mitochondrial matrix;integral component of membrane;pyruvate dehydrogenase complex
Gene7595_Transcript_9127	nucleus
Gene7603_Transcript_9137	proteasome complex
Gene7614_Transcript_9154	extracellular region
Gene7618_Transcript_9157	membrane
Gene7621_Transcript_9164	integral component of membrane
Gene7623_Transcript_9167	cytoplasm
Gene7624_Transcript_9167	cytoplasm
Gene7634_Transcript_9177	extracellular region
Gene7635_Transcript_9179	integral component of membrane
Gene7636_Transcript_9180	nucleus
Gene7638_Transcript_9182	U1 snRNP
Gene7643_Transcript_9189	extracellular space;lysosome
Gene7645_Transcript_9192	cell
Gene7653_Transcript_9199	clathrin-coated vesicle;proton-transporting V-type ATPase, V1 domain
Gene7665_Transcript_9208	cytoplasm
Gene767_Transcript_773	membrane
Gene7677_Transcript_9220	eukaryotic translation initiation factor 3 complex;eukaryotic 43S preinitiation complex;eukaryotic 48S preinitiation complex
Gene7679_Transcript_9222	membrane
Gene7680_Transcript_9223	membrane
Gene7689_Transcript_9230	plasma membrane;gap junction
Gene769_Transcript_776	nucleus;transcription factor complex;cytoplasm
Gene7695_Transcript_9238	intracellular;membrane
Gene770_Transcript_778	membrane
Gene7700_Transcript_9245	P-body
Gene7701_Transcript_9247	membrane
Gene7703_Transcript_9249	spliceosomal complex
Gene7715_Transcript_9262	nucleus;MCM complex
Gene7724_Transcript_9277	intracellular
Gene773_Transcript_781	mitochondrion
Gene7730_Transcript_9287	intracellular
Gene7734_Transcript_9293	nucleus
Gene7739_Transcript_9296	integral component of membrane
Gene7744_Transcript_9302	cytoplasm
Gene777_Transcript_784	membrane
Gene7773_Transcript_9344	intracellular part
Gene7776_Transcript_9349	membrane coat
Gene7777_Transcript_9350	intracellular
Gene7780_Transcript_9355	nucleus;cytoplasm
Gene7793_Transcript_9370	cytoplasm
Gene7800_Transcript_9379	nucleus
Gene7821_Transcript_9402	Golgi membrane;COPI vesicle coat
Gene7823_Transcript_9404	clathrin coat of trans-Golgi network vesicle;clathrin coat of coated pit
Gene7833_Transcript_9415	intracellular
Gene7838_Transcript_9420	cell
Gene7839_Transcript_9421	nucleus;transcription factor complex;cytoplasm;membrane
Gene7844_Transcript_9425	intracellular
Gene7855_Transcript_9435	nucleus
Gene7865_Transcript_9446	membrane
Gene7866_Transcript_9448	nucleus;cytoplasm;proteasome core complex
Gene7872_Transcript_9453	integral component of membrane
Gene7880_Transcript_9462	nucleus;chromosome
Gene7888_Transcript_9468	membrane-bounded organelle;intracellular part
Gene7891_Transcript_9472	membrane
Gene7895_Transcript_9476	cytoplasm
Gene7896_Transcript_9477	eukaryotic translation initiation factor 3 complex;eukaryotic 43S preinitiation complex;eukaryotic 48S preinitiation complex
Gene7898_Transcript_9479	integral component of membrane
Gene7904_Transcript_9486	cytoplasm
Gene7910_Transcript_9492	integral component of membrane
Gene7916_Transcript_9503	nucleus;integral component of membrane
Gene7917_Transcript_9504	integral component of membrane
Gene792_Transcript_801	integral component of membrane
Gene7926_Transcript_9514	intracellular membrane-bounded organelle
Gene7932_Transcript_9525	SWI/SNF complex
Gene7934_Transcript_9530	intracellular
Gene7942_Transcript_9544	cytoplasm
Gene7956_Transcript_9564	integral component of membrane
Gene7961_Transcript_9569	nucleus;MCM complex
Gene7967_Transcript_9574	integral component of membrane
Gene7973_Transcript_9582	intracellular;membrane
Gene7983_Transcript_9595	mitochondrial fatty acid beta-oxidation multienzyme complex
Gene7986_Transcript_9598	integral component of membrane
Gene8000_Transcript_9613	integral component of membrane
Gene8010_Transcript_9622	membrane
Gene8020_Transcript_9638	cytosol
Gene8024_Transcript_9643	integral component of membrane
Gene8028_Transcript_9648	Hrd1p ubiquitin ligase complex;integral component of membrane
Gene8034_Transcript_9653	intracellular
Gene8066_Transcript_9697	integral component of membrane
Gene8068_Transcript_9698	integral component of membrane
Gene807_Transcript_813	lysosome
Gene8075_Transcript_9705	membrane;nuclear lumen
Gene8077_Transcript_9708	nucleus
Gene8084_Transcript_9714	extracellular region
Gene8088_Transcript_9719	nucleus
Gene8105_Transcript_9743	membrane
Gene8107_Transcript_9749	nucleus
Gene8117_Transcript_9764	integral component of membrane
Gene8123_Transcript_9775	integral component of membrane
Gene8124_Transcript_9777	membrane
Gene8128_Transcript_9781	membrane
Gene8143_Transcript_9801	membrane
Gene8145_Transcript_9804	extracellular space;integral component of membrane
Gene8161_Transcript_9820	cytoplasm
Gene818_Transcript_827	intracellular;membrane
Gene8181_Transcript_9835	cytoplasm
Gene8192_Transcript_9847	exocyst
Gene8194_Transcript_9854	Arp2/3 protein complex
Gene8199_Transcript_9858	integral component of membrane
Gene82_Transcript_94	nucleus
Gene8201_Transcript_9860	intracellular
Gene8211_Transcript_9877	nucleus
Gene8215_Transcript_9880	intracellular;integral component of membrane
Gene8248_Transcript_9914	integral component of membrane
Gene8255_Transcript_9928	cytoplasm;microtubule organizing center;microtubule;microtubule associated complex
Gene8265_Transcript_9940	integral component of membrane
Gene8279_Transcript_9956	exocyst
Gene8297_Transcript_9973	intracellular
Gene8298_Transcript_9974	core TFIIH complex;cytoplasm
Gene8320_Transcript_9996	proteinaceous extracellular matrix
Gene8342_Transcript_10018	integral component of membrane
Gene8352_Transcript_10035	U2 snRNP;nuclear lumen;catalytic step 2 spliceosome
Gene8362_Transcript_10052	intracellular;integral component of membrane
Gene8363_Transcript_10053	membrane
Gene8368_Transcript_10065	membrane
Gene8389_Transcript_10088	lysosome
Gene8392_Transcript_10091	integral component of membrane
Gene8397_Transcript_10092	nucleus
Gene8401_Transcript_10096	Golgi membrane;integral component of membrane
Gene841_Transcript_845	SWI/SNF complex
Gene8411_Transcript_10105	nucleus
Gene8415_Transcript_10112	voltage-gated sodium channel complex
Gene8416_Transcript_10112	voltage-gated sodium channel complex
Gene8427_Transcript_10131	intracellular part
Gene8451_Transcript_10169	intracellular
Gene8456_Transcript_10173	integral component of membrane
Gene846_Transcript_850	intracellular
Gene8468_Transcript_10191	membrane
Gene8483_Transcript_10209	membrane part
Gene8486_Transcript_10212	heterochromatin;macromolecular complex;nucleoplasm part;chromosomal region
Gene8491_Transcript_10222	extracellular region
Gene8496_Transcript_10229	cytoplasm;microtubule
Gene8498_Transcript_10231	membrane
Gene8519_Transcript_10258	membrane
Gene8526_Transcript_10268	membrane
Gene8532_Transcript_10274	membrane
Gene8541_Transcript_10291	synapse
Gene8558_Transcript_10308	intracellular
Gene8560_Transcript_10309	integral component of membrane
Gene8564_Transcript_10316	membrane
Gene8581_Transcript_10344	membrane
Gene8582_Transcript_10346	integral component of membrane
Gene8585_Transcript_10349	integral component of membrane
Gene8590_Transcript_10354	membrane
Gene8601_Transcript_10364	membrane
Gene8605_Transcript_10368	mitochondrial membrane
Gene8606_Transcript_10371	mitochondrial inner membrane;integral component of membrane
Gene8616_Transcript_10377	endoplasmic reticulum membrane;integral component of membrane
Gene8620_Transcript_10380	cytoplasm
Gene8634_Transcript_10396	extracellular region
Gene8635_Transcript_10397	intracellular
Gene8643_Transcript_10407	integral component of membrane
Gene8649_Transcript_10413	integral component of membrane
Gene8651_Transcript_10416	integral component of membrane
Gene8661_Transcript_10428	nucleus
Gene8668_Transcript_10434	membrane
Gene867_Transcript_873	endoplasmic reticulum
Gene8673_Transcript_10439	membrane
Gene8675_Transcript_10446	membrane
Gene8681_Transcript_10453	integral component of membrane
Gene869_Transcript_876	nucleus
Gene8693_Transcript_10469	proton-transporting ATP synthase complex, catalytic core F(1)
Gene8694_Transcript_10470	nucleus
Gene8699_Transcript_10478	membrane
Gene8700_Transcript_10479	integral component of membrane
Gene872_Transcript_880	DNA-directed RNA polymerase II, core complex
Gene8732_Transcript_10526	endoplasmic reticulum;Golgi apparatus;membrane part;intracellular organelle part
Gene8752_Transcript_10559	integral component of membrane
Gene8753_Transcript_10559	integral component of membrane
Gene8758_Transcript_10563	integral component of plasma membrane;basolateral plasma membrane;extracellular exosome
Gene8790_Transcript_10604	intracellular
Gene8829_Transcript_10678	integral component of membrane
Gene8835_Transcript_10682	intracellular membrane-bounded organelle;cytoplasmic part
Gene8836_Transcript_10683	membrane
Gene887_Transcript_893	nucleus
Gene8874_Transcript_10747	intracellular
Gene888_Transcript_894	vacuolar membrane;integral component of membrane;proton-transporting V-type ATPase, V0 domain
Gene8887_Transcript_10780	voltage-gated calcium channel complex
Gene889_Transcript_895	membrane
Gene89_Transcript_100	integral component of membrane
Gene8902_Transcript_10799	histone acetyltransferase complex
Gene8905_Transcript_10805	nucleosome;nucleus
Gene8913_Transcript_10815	integral component of membrane
Gene8914_Transcript_10816	integral component of membrane
Gene8915_Transcript_10817	proteasome complex
Gene8917_Transcript_10819	membrane
Gene8938_Transcript_10852	membrane
Gene894_Transcript_899	integral component of membrane
Gene8954_Transcript_10881	integral component of membrane
Gene8956_Transcript_10884	membrane
Gene8957_Transcript_10886	membrane
Gene897_Transcript_903	integral component of membrane
Gene8982_Transcript_10920	intracellular
Gene8984_Transcript_10930	nucleus;cytoplasm
Gene8998_Transcript_10976	integral component of membrane
Gene9015_Transcript_10989	myosin complex
Gene9029_Transcript_11010	endoplasmic reticulum membrane;integral component of membrane
Gene9034_Transcript_11018	integral component of membrane
Gene9035_Transcript_11020	nucleus;cytoplasm
Gene9039_Transcript_11027	intracellular
Gene9041_Transcript_11030	membrane
Gene9043_Transcript_11036	intracellular part
Gene9046_Transcript_11042	mitochondrial inner membrane
Gene9049_Transcript_11045	nucleus;cytoplasm;proteasome core complex
Gene9055_Transcript_11054	membrane
Gene9062_Transcript_11063	mitochondrial large ribosomal subunit
Gene9065_Transcript_11070	membrane
Gene9066_Transcript_11071	integral component of membrane
Gene9076_Transcript_11084	mitochondrial matrix
Gene9085_Transcript_11093	extracellular region
Gene9086_Transcript_11095	membrane
Gene909_Transcript_911	integral component of membrane
Gene9090_Transcript_11100	trans-Golgi network;cytosol;vesicle
Gene9096_Transcript_11107	intracellular;integral component of membrane
Gene9098_Transcript_11110	intracellular part
Gene9109_Transcript_11122	nucleus;membrane coat
Gene9115_Transcript_11129	membrane
Gene9116_Transcript_11130	integral component of membrane
Gene9131_Transcript_11152	spliceosomal complex
Gene9136_Transcript_11160	eukaryotic translation initiation factor 3 complex;integral component of membrane;eukaryotic 43S preinitiation complex;eukaryotic 48S preinitiation complex
Gene9139_Transcript_11163	nucleus
Gene9142_Transcript_11167	intracellular
Gene9144_Transcript_11169	transcription factor TFIID complex
Gene9153_Transcript_11177	cytoplasm
Gene9154_Transcript_11178	BAF-type complex
Gene9186_Transcript_11215	intracellular
Gene9188_Transcript_11216	membrane
Gene9198_Transcript_11226	intracellular
Gene920_Transcript_922	membrane
Gene9202_Transcript_11233	cytoplasm
Gene9209_Transcript_11252	membrane
Gene9210_Transcript_11252	membrane
Gene9211_Transcript_11255	Ino80 complex
Gene9216_Transcript_11260	integral component of membrane
Gene9220_Transcript_11266	membrane
Gene9227_Transcript_11272	intracellular
Gene9230_Transcript_11274	membrane
Gene9232_Transcript_11277	Golgi membrane
Gene9248_Transcript_11298	membrane
Gene9254_Transcript_11302	ribosome;integral component of membrane
Gene9268_Transcript_11320	nucleus;integral component of membrane;MCM complex
Gene9269_Transcript_11321	endoplasmic reticulum;membrane part
Gene9270_Transcript_11322	intracellular
Gene9274_Transcript_11331	membrane;intracellular organelle
Gene9278_Transcript_11336	ribosome
Gene9280_Transcript_11339	integral component of membrane;viral nucleocapsid;U4/U6 x U5 tri-snRNP complex
Gene9292_Transcript_11354	box H/ACA snoRNP complex
Gene9302_Transcript_11364	integral component of membrane;extrinsic component of mitochondrial inner membrane
Gene9317_Transcript_11393	membrane
Gene9320_Transcript_11394	ubiquitin ligase complex
Gene9324_Transcript_11398	intracellular
Gene9327_Transcript_11404	core TFIIH complex;cytoplasm
Gene9338_Transcript_11414	integral component of membrane
Gene9344_Transcript_11422	nucleoplasm
Gene9361_Transcript_11439	spliceosomal complex
Gene9366_Transcript_11443	intracellular
Gene9368_Transcript_11445	membrane
Gene9410_Transcript_11503	membrane
Gene9438_Transcript_11534	dystrophin-associated glycoprotein complex
Gene944_Transcript_942	nucleus
Gene9442_Transcript_11538	membrane
Gene9443_Transcript_11539	membrane
Gene9456_Transcript_11557	nucleus
Gene9467_Transcript_11570	integral component of membrane
Gene9471_Transcript_11578	membrane
Gene9494_Transcript_11606	mediator complex
Gene9504_Transcript_11615	mRNA cleavage and polyadenylation specificity factor complex
Gene9516_Transcript_11632	cytoplasm
Gene9536_Transcript_11655	tricarboxylic acid cycle enzyme complex
Gene9543_Transcript_11665	nucleus
Gene9547_Transcript_11672	integral component of membrane
Gene9554_Transcript_11684	clathrin adaptor complex
Gene9561_Transcript_11694	dynein complex
Gene9570_Transcript_11706	dynein complex
Gene9571_Transcript_11707	intracellular organelle;cytoplasmic part
Gene958_Transcript_956	membrane
Gene9590_Transcript_11729	intracellular
Gene960_Transcript_957	integral component of membrane
Gene9605_Transcript_11740	membrane
Gene9610_Transcript_11749	cAMP-dependent protein kinase complex
Gene9623_Transcript_11765	membrane
Gene9629_Transcript_11768	integral component of membrane
Gene9658_Transcript_11808	eukaryotic translation initiation factor 3 complex;eukaryotic 43S preinitiation complex;eukaryotic 48S preinitiation complex
Gene966_Transcript_969	intracellular
Gene967_Transcript_970	integral component of membrane
Gene9673_Transcript_11825	integral component of membrane
Gene9707_Transcript_11873	integral component of membrane
Gene9714_Transcript_11879	intracellular organelle
Gene9722_Transcript_11885	membrane
Gene9724_Transcript_11887	integral component of membrane
Gene9727_Transcript_11889	membrane
Gene974_Transcript_975	integral component of membrane
Gene9741_Transcript_11904	membrane
Gene9752_Transcript_11930	ribosome
Gene9760_Transcript_11942	membrane
Gene9762_Transcript_11944	cell
Gene9775_Transcript_11963	membrane
Gene9784_Transcript_11981	membrane
Gene979_Transcript_982	nucleosome;nucleus
Gene9797_Transcript_11991	membrane
Gene9799_Transcript_11995	ribonucleoside-diphosphate reductase complex
Gene9811_Transcript_12014	nucleus
Gene9814_Transcript_12021	integral component of membrane
Gene9822_Transcript_12029	cytoskeleton
Gene9823_Transcript_12032	integral component of membrane
Gene9824_Transcript_12034	membrane
Gene9838_Transcript_12055	intracellular
Gene9849_Transcript_12072	membrane
Gene9857_Transcript_12086	integral component of membrane
Gene9859_Transcript_12091	integral component of membrane
Gene988_Transcript_992	membrane
Gene9881_Transcript_12121	membrane
Gene9884_Transcript_12126	nucleus
Gene9888_Transcript_12129	ribosome
Gene9889_Transcript_12131	viral nucleocapsid;intracellular ribonucleoprotein complex
Gene9890_Transcript_12132	membrane
Gene9893_Transcript_12134	membrane
Gene9919_Transcript_12170	nucleus;transcription factor complex;cytoplasm
Gene994_Transcript_999	exocyst
Gene9940_Transcript_12208	integral component of membrane
Gene9942_Transcript_12210	membrane
Gene9946_Transcript_12217	intracellular
Gene9958_Transcript_12235	intracellular
Gene9964_Transcript_12247	integral component of membrane
Gene9968_Transcript_12251	cytoplasm;membrane part
Gene998_Transcript_1004	cytoplasm
Gene9985_Transcript_12288	mitochondrion
Gene9987_Transcript_12290	Cdc73/Paf1 complex
Gene9997_Transcript_12310	nucleolus;cytoplasm

## Sheet: Molecular_Function
Sequence Name	Molecular Function
Gene217_Transcript_241	[acyl-carrier-protein] S-acetyltransferase activity;[acyl-carrier-protein] S-malonyltransferase activity;3-oxoacyl-[acyl-carrier-protein] synthase activity;3-oxoacyl-[acyl-carrier-protein] reductase (NADPH) activity;3-hydroxypalmitoyl-[acyl-carrier-protein] dehydratase activity;enoyl-[acyl-carrier-protein] reductase (NADPH, B-specific) activity;oleoyl-[acyl-carrier-protein] hydrolase activity;myr…
Gene243_Transcript_265	[acyl-carrier-protein] S-acetyltransferase activity;[acyl-carrier-protein] S-malonyltransferase activity;3-oxoacyl-[acyl-carrier-protein] synthase activity;3-oxoacyl-[acyl-carrier-protein] reductase (NADPH) activity;3-hydroxypalmitoyl-[acyl-carrier-protein] dehydratase activity;enoyl-[acyl-carrier-protein] reductase (NADPH, B-specific) activity;oleoyl-[acyl-carrier-protein] hydrolase activity;myr…
Gene12271_Transcript_15645	1-acylglycerol-3-phosphate O-acyltransferase activity
Gene12468_Transcript_16023	1-acylglycerol-3-phosphate O-acyltransferase activity
Gene15932_Transcript_22818	1-phosphatidylinositol 4-kinase activity
Gene7653_Transcript_9199	1-phosphatidylinositol binding;hydrogen ion transmembrane transporter activity;clathrin binding
Gene1395_Transcript_1364	1-pyrroline-5-carboxylate dehydrogenase activity;oxidoreductase activity, acting on the aldehyde or oxo group of donors, NAD or NADP as acceptor
Gene11366_Transcript_14284	1,4-alpha-glucan branching enzyme activity;hydrolase activity, hydrolyzing O-glycosyl compounds;cation binding
Gene10225_Transcript_12662	2 iron, 2 sulfur cluster binding
Gene12183_Transcript_15507	2-alkenal reductase [NAD(P)] activity
Gene8930_Transcript_10838	2-isopropylmalate synthase activity
Gene10465_Transcript_13010	2-polyprenyl-6-methoxy-1,4-benzoquinone methyltransferase activity
Gene1755_Transcript_1752	2-polyprenyl-6-methoxy-1,4-benzoquinone methyltransferase activity
Gene146_Transcript_160	3-hydroxyacyl-CoA dehydrogenase activity
Gene7983_Transcript_9595	3-hydroxyacyl-CoA dehydrogenase activity;enoyl-CoA hydratase activity
Gene13695_Transcript_18063	3-hydroxyacyl-CoA dehydrogenase activity;NAD binding
Gene3276_Transcript_3717	3-hydroxyacyl-CoA dehydrogenase activity;NAD binding
Gene2650_Transcript_2824	3-hydroxyisobutyryl-CoA hydrolase activity;carboxy-lyase activity;pyridoxal phosphate binding
Gene13666_Transcript_18021	3-oxoacid CoA-transferase activity
Gene2564_Transcript_2704	3'-5'-exoribonuclease activity;binding
Gene4895_Transcript_5623	3'-5'-exoribonuclease activity;RNA binding;polyribonucleotide nucleotidyltransferase activity;zinc ion binding
Gene5078_Transcript_5883	3'-phosphoadenosine 5'-phosphosulfate transmembrane transporter activity
Gene653_Transcript_660	3',5'-cyclic-nucleotide phosphodiesterase activity
Gene9409_Transcript_11501	3',5'-cyclic-nucleotide phosphodiesterase activity;metal ion binding
Gene4379_Transcript_4958	3',5'-cyclic-nucleotide phosphodiesterase activity;metal ion binding
Gene8796_Transcript_10614	4-alpha-hydroxytetrahydrobiopterin dehydratase activity
Gene4719_Transcript_5380	4-aminobutyrate transaminase activity;pyridoxal phosphate binding
Gene9076_Transcript_11084	5-aminolevulinate synthase activity;pyridoxal phosphate binding
Gene5841_Transcript_6873	5'-flap endonuclease activity
Gene11095_Transcript_13963	6-phosphofructo-2-kinase activity;ATP binding
Gene13350_Transcript_17449	6-phosphofructo-2-kinase activity;ATP binding
Gene11019_Transcript_13852	6-phosphofructokinase activity;ATP binding;metal ion binding
Gene12996_Transcript_16830	6-phosphofructokinase activity;ATP binding;metal ion binding
Gene14941_Transcript_20485	6-phosphogluconolactonase activity
Gene4629_Transcript_5269	6-pyruvoyltetrahydropterin synthase activity
Gene15284_Transcript_21243	acetate-CoA ligase activity;ATP binding;AMP binding
Gene10452_Transcript_12989	acetyl-CoA C-acetyltransferase activity
Gene11858_Transcript_15066	acetyl-CoA C-acetyltransferase activity
Gene10453_Transcript_12990	acetyl-CoA C-acetyltransferase activity;protein binding
Gene1804_Transcript_1801	acetyl-CoA carboxylase activity;ATP binding;protein transporter activity
Gene15255_Transcript_21183	acetyl-CoA carboxylase activity;biotin carboxylase activity;propionyl-CoA carboxylase activity;ATP binding;metal ion binding
Gene12758_Transcript_16438	acetylglucosaminyltransferase activity
Gene8248_Transcript_9914	acetylglucosaminyltransferase activity
Gene4197_Transcript_4738	acid phosphatase activity;calcium ion binding;GTP binding
Gene7900_Transcript_9482	aconitate hydratase activity;4 iron, 4 sulfur cluster binding
Gene5236_Transcript_6109	aconitate hydratase activity;metal ion binding;4 iron, 4 sulfur cluster binding
Gene9260_Transcript_11308	actin binding
Gene10204_Transcript_12643	actin binding
Gene10382_Transcript_12883	actin binding
Gene10610_Transcript_13189	actin binding
Gene11341_Transcript_14250	actin binding
Gene11533_Transcript_14519	actin binding
Gene11821_Transcript_15029	actin binding
Gene161_Transcript_175	actin binding
Gene13960_Transcript_18572	actin binding
Gene15574_Transcript_21915	actin binding
Gene15931_Transcript_22815	actin binding
Gene3344_Transcript_3795	actin binding
Gene3478_Transcript_3925	actin binding
Gene4368_Transcript_4941	actin binding
Gene4413_Transcript_5006	actin binding
Gene5007_Transcript_5774	actin binding
Gene5291_Transcript_6182	actin binding
Gene5858_Transcript_6895	actin binding
Gene965_Transcript_966	actin binding
Gene9275_Transcript_11332	actin binding;metallopeptidase activity;zinc ion binding;Rho GTPase binding
Gene15575_Transcript_21915	actin binding;phospholipid binding
Gene325_Transcript_352	actin binding;phospholipid binding
Gene9479_Transcript_11589	actin binding;phospholipid binding;clathrin binding
Gene13555_Transcript_17787	actin binding;protein tyrosine phosphatase activity;phospholipid binding
Gene9863_Transcript_12100	actin binding;Rho GTPase binding
Gene7762_Transcript_9321	actin binding;Rho GTPase binding
Gene404_Transcript_434	actin binding;structural constituent of cytoskeleton;phospholipid binding
Gene5871_Transcript_6915	actin binding;structural molecule activity;transporter activity;phosphatidylinositol-3,5-bisphosphate binding
Gene1534_Transcript_1513	actin binding;transmembrane transporter activity
Gene14465_Transcript_19528	actin binding;zinc ion binding
Gene10608_Transcript_13185	actin binding;zinc ion binding;transferase activity
Gene7768_Transcript_9331	actin binding;zinc ion binding;transferase activity
Gene352_Transcript_381	actin filament binding
Gene10040_Transcript_12378	acyl-[acyl-carrier-protein] hydrolase activity
Gene194_Transcript_214	acyl-[acyl-carrier-protein] hydrolase activity;oxidoreductase activity
Gene15369_Transcript_21456	acyl-[acyl-carrier-protein] hydrolase activity;oxidoreductase activity;lyase activity
Gene11186_Transcript_14068	acyl-CoA dehydrogenase activity;flavin adenine dinucleotide binding
Gene13821_Transcript_18297	acyl-CoA dehydrogenase activity;flavin adenine dinucleotide binding
Gene14577_Transcript_19789	acyl-CoA dehydrogenase activity;flavin adenine dinucleotide binding
Gene14816_Transcript_20239	acyl-CoA dehydrogenase activity;flavin adenine dinucleotide binding
Gene15907_Transcript_22759	acyl-CoA dehydrogenase activity;flavin adenine dinucleotide binding
Gene4369_Transcript_4942	acyl-CoA dehydrogenase activity;flavin adenine dinucleotide binding
Gene5414_Transcript_6414	acyl-CoA dehydrogenase activity;flavin adenine dinucleotide binding
Gene6051_Transcript_7115	acyl-CoA dehydrogenase activity;flavin adenine dinucleotide binding
Gene6606_Transcript_7761	acyl-CoA dehydrogenase activity;flavin adenine dinucleotide binding
Gene12937_Transcript_16753	adenosylhomocysteinase activity
Gene3075_Transcript_3465	adenosylhomocysteinase activity;NAD binding
Gene12607_Transcript_16219	adenosylmethionine decarboxylase activity
Gene11787_Transcript_14954	adenosylmethionine-8-amino-7-oxononanoate transaminase activity;pyridoxal phosphate binding
Gene5820_Transcript_6849	adenyl-nucleotide exchange factor activity;protein homodimerization activity;chaperone binding
Gene13736_Transcript_18142	adenylate kinase activity;ATP binding;ATPase activity
Gene12953_Transcript_16777	adenylate kinase activity;ATP binding;metal ion binding
Gene11056_Transcript_13909	adenylylsulfate kinase activity;sulfate adenylyltransferase (ATP) activity;ATP binding
Gene12096_Transcript_15379	adenylylsulfate kinase activity;sulfate adenylyltransferase (ATP) activity;ATP binding
Gene8081_Transcript_9710	adenylyltransferase activity
Gene6932_Transcript_8151	alanine-glyoxylate transaminase activity;pyridoxal phosphate binding
Gene14445_Transcript_19499	alcohol dehydrogenase (NAD) activity;cyclin-dependent protein serine/threonine kinase activity;calcium ion binding;RNA polymerase II carboxy-terminal domain kinase activity
Gene3710_Transcript_4177	aldehyde dehydrogenase [NAD(P)] activity
Gene15078_Transcript_20783	alkaline phosphatase activity;structural molecule activity
Gene7016_Transcript_8258	alpha-mannosidase activity;zinc ion binding;carbohydrate binding
Gene4499_Transcript_5114	alpha,alpha-trehalase activity
Gene6179_Transcript_7273	amidophosphoribosyltransferase activity;metal ion binding;iron-sulfur cluster binding
Gene9964_Transcript_12247	amino acid transmembrane transporter activity
Gene11383_Transcript_14306	amino acid transmembrane transporter activity
Gene13039_Transcript_16878	amino acid transmembrane transporter activity
Gene14369_Transcript_19352	amino acid transmembrane transporter activity
Gene5813_Transcript_6838	aminoacyl-tRNA editing activity;isoleucine-tRNA ligase activity;ATP binding
Gene8020_Transcript_9638	aminoacyl-tRNA editing activity;isoleucine-tRNA ligase activity;ATP binding
Gene9202_Transcript_11233	aminoacyl-tRNA editing activity;leucine-tRNA ligase activity;ATP binding
Gene15556_Transcript_21887	aminoacyl-tRNA hydrolase activity
Gene5956_Transcript_7008	aminoacyl-tRNA ligase activity
Gene7386_Transcript_8814	aminopeptidase activity;metalloexopeptidase activity;manganese ion binding
Gene8681_Transcript_10453	aminopeptidase activity;metallopeptidase activity;zinc ion binding
Gene5868_Transcript_6911	AMP deaminase activity
Gene8447_Transcript_10163	anaphase-promoting complex binding;ubiquitin-protein transferase activator activity
Gene14437_Transcript_19493	anion transmembrane transporter activity
Gene4855_Transcript_5572	antioxidant activity;oxidoreductase activity, acting on peroxide as acceptor
Gene2860_Transcript_3103	ARF guanyl-nucleotide exchange factor activity
Gene8276_Transcript_9954	ARF guanyl-nucleotide exchange factor activity
Gene1927_Transcript_1925	asparagine synthase (glutamine-hydrolyzing) activity
Gene7977_Transcript_9588	aspartate carbamoyltransferase activity;carbamoyl-phosphate synthase (glutamine-hydrolyzing) activity;ATP binding;amino acid binding;hydrolase activity, acting on carbon-nitrogen (but not peptide) bonds, in cyclic amides;metal ion binding
Gene15825_Transcript_22556	aspartic-type endopeptidase activity
Gene3623_Transcript_4077	aspartic-type endopeptidase activity
Gene411_Transcript_442	aspartic-type endopeptidase activity
Gene807_Transcript_813	aspartic-type endopeptidase activity
Gene996_Transcript_1001	ATP binding
Gene8611_Transcript_10375	ATP binding
Gene8848_Transcript_10704	ATP binding
Gene9074_Transcript_11080	ATP binding
Gene10418_Transcript_12932	ATP binding
Gene11244_Transcript_14133	ATP binding
Gene11849_Transcript_15058	ATP binding
Gene12180_Transcript_15502	ATP binding
Gene12443_Transcript_15994	ATP binding
Gene147_Transcript_161	ATP binding
Gene12640_Transcript_16263	ATP binding
Gene13441_Transcript_17600	ATP binding
Gene13668_Transcript_18024	ATP binding
Gene13937_Transcript_18534	ATP binding
Gene14558_Transcript_19755	ATP binding
Gene15192_Transcript_21017	ATP binding
Gene15567_Transcript_21899	ATP binding
Gene200_Transcript_222	ATP binding
Gene15689_Transcript_22201	ATP binding
Gene2176_Transcript_2235	ATP binding
Gene16060_Transcript_23213	ATP binding
Gene2915_Transcript_3194	ATP binding
Gene2936_Transcript_3226	ATP binding
Gene337_Transcript_364	ATP binding
Gene3964_Transcript_4468	ATP binding
Gene470_Transcript_486	ATP binding
Gene4329_Transcript_4895	ATP binding
Gene5860_Transcript_6900	ATP binding
Gene6070_Transcript_7137	ATP binding
Gene6214_Transcript_7304	ATP binding
Gene741_Transcript_752	ATP binding
Gene6594_Transcript_7745	ATP binding
Gene11111_Transcript_13980	ATP binding;1-phosphatidylinositol-3-kinase activity
Gene15517_Transcript_21793	ATP binding;2-alkenal reductase [NAD(P)] activity;ATPase activity, coupled to transmembrane movement of substances
Gene1731_Transcript_1723	ATP binding;ATP-dependent 5'-3' DNA helicase activity
Gene7636_Transcript_9180	ATP binding;ATP-dependent 5'-3' DNA helicase activity
Gene8913_Transcript_10815	ATP binding;ATPase activity
Gene8914_Transcript_10816	ATP binding;ATPase activity
Gene8996_Transcript_10960	ATP binding;ATPase activity
Gene10197_Transcript_12633	ATP binding;ATPase activity
Gene12641_Transcript_16265	ATP binding;ATPase activity
Gene12751_Transcript_16434	ATP binding;ATPase activity
Gene13496_Transcript_17691	ATP binding;ATPase activity
Gene14216_Transcript_19051	ATP binding;ATPase activity
Gene15367_Transcript_21452	ATP binding;ATPase activity
Gene2122_Transcript_2171	ATP binding;ATPase activity
Gene2557_Transcript_2689	ATP binding;ATPase activity
Gene3505_Transcript_3955	ATP binding;ATPase activity
Gene483_Transcript_498	ATP binding;ATPase activity
Gene6857_Transcript_8065	ATP binding;ATPase activity
Gene8082_Transcript_9712	ATP binding;ATPase activity
Gene12209_Transcript_15540	ATP binding;ATPase activity, coupled to transmembrane movement of substances
Gene14986_Transcript_20581	ATP binding;ATPase activity, coupled to transmembrane movement of substances
Gene4722_Transcript_5384	ATP binding;ATPase activity, coupled to transmembrane movement of substances
Gene6450_Transcript_7577	ATP binding;ATPase activity, coupled to transmembrane movement of substances
Gene6501_Transcript_7631	ATP binding;ATPase activity, coupled to transmembrane movement of substances
Gene8000_Transcript_9613	ATP binding;ATPase activity, coupled to transmembrane movement of substances
Gene14938_Transcript_20481	ATP binding;ATPase activity;metal ion binding
Gene4148_Transcript_4670	ATP binding;ATPase activity;metal ion binding
Gene5884_Transcript_6927	ATP binding;ATPase-coupled molybdate transmembrane transporter activity
Gene8758_Transcript_10563	ATP binding;cobalamin-transporting ATPase activity;ATPase-coupled anion transmembrane transporter activity
Gene4814_Transcript_5512	ATP binding;glycoprotein 6-alpha-L-fucosyltransferase activity
Gene2305_Transcript_2369	ATP binding;heat shock protein binding;metal ion binding;unfolded protein binding
Gene45_Transcript_50	ATP binding;heat shock protein binding;metal ion binding;unfolded protein binding
Gene7914_Transcript_9499	ATP binding;heme-transporting ATPase activity;protoheme IX ABC transporter activity
Gene15338_Transcript_21397	ATP binding;histone serine kinase activity
Gene1006_Transcript_1009	ATP binding;hydrolase activity
Gene9060_Transcript_11059	ATP binding;hydrolase activity
Gene2939_Transcript_3228	ATP binding;hydrolase activity
Gene4950_Transcript_5688	ATP binding;hydrolase activity
Gene7942_Transcript_9544	ATP binding;hydrolase activity
Gene11800_Transcript_14973	ATP binding;hydrolase activity, acting on acid anhydrides
Gene5619_Transcript_6645	ATP binding;hydrolase activity, acting on acid anhydrides, catalyzing transmembrane movement of substances
Gene10087_Transcript_12475	ATP binding;IkappaB kinase activity
Gene6801_Transcript_7999	ATP binding;kinase activity
Gene7090_Transcript_8350	ATP binding;kinase activity
Gene8445_Transcript_10159	ATP binding;ligase activity
Gene1543_Transcript_1518	ATP binding;ligase activity
Gene6247_Transcript_7343	ATP binding;lipid binding;ATPase activity;protein phosphatase binding;protein domain specific binding;ubiquitin protein ligase binding;deubiquitinase activator activity;K48-linked polyubiquitin binding;MHC class I protein binding;identical protein binding;ADP binding;BAT3 complex binding;ubiquitin-specific protease binding
Gene10873_Transcript_13591	ATP binding;MAP kinase kinase kinase kinase activity
Gene4150_Transcript_4673	ATP binding;metal ion binding;4 iron, 4 sulfur cluster binding
Gene1697_Transcript_1684	ATP binding;microtubule binding;microtubule-severing ATPase activity
Gene15116_Transcript_20854	ATP binding;mismatched DNA binding
Gene3405_Transcript_3855	ATP binding;nucleobase-containing compound kinase activity
Gene6357_Transcript_7476	ATP binding;nucleoside kinase activity
Gene10133_Transcript_12531	ATP binding;oxidoreductase activity, acting on CH-OH group of donors;flavin adenine dinucleotide binding
Gene205_Transcript_228	ATP binding;peptidase activity
Gene3338_Transcript_3790	ATP binding;peptidase activity
Gene4432_Transcript_5032	ATP binding;peptidase activity
Gene11072_Transcript_13934	ATP binding;peptidase activity;microtubule-severing ATPase activity
Gene13540_Transcript_17773	ATP binding;peptidase activity;unfolded protein binding
Gene342_Transcript_369	ATP binding;proton-transporting ATP synthase activity, rotational mechanism
Gene2789_Transcript_3015	ATP binding;proton-transporting ATP synthase activity, rotational mechanism;proton-transporting ATPase activity, rotational mechanism
Gene3567_Transcript_4019	ATP binding;proton-transporting ATP synthase activity, rotational mechanism;proton-transporting ATPase activity, rotational mechanism
Gene14336_Transcript_19270	ATP binding;proton-transporting ATPase activity, rotational mechanism
Gene3285_Transcript_3724	ATP binding;proton-transporting ATPase activity, rotational mechanism
Gene701_Transcript_707	ATP binding;RNA polymerase II carboxy-terminal domain kinase activity
Gene3729_Transcript_4192	ATP binding;small protein activating enzyme activity
Gene574_Transcript_585	ATP binding;small protein activating enzyme activity
Gene150_Transcript_164	ATP binding;solute:proton antiporter activity
Gene327_Transcript_355	ATP binding;sulfiredoxin activity
Gene14022_Transcript_18674	ATP binding;transferase activity
Gene5556_Transcript_6572	ATP binding;transferase activity
Gene11820_Transcript_15028	ATP binding;ubiquitin protein ligase binding;ubiquitin protein ligase activity
Gene998_Transcript_1004	ATP binding;unfolded protein binding
Gene8620_Transcript_10380	ATP binding;unfolded protein binding
Gene1081_Transcript_1076	ATP binding;unfolded protein binding
Gene9019_Transcript_10994	ATP binding;unfolded protein binding
Gene11476_Transcript_14439	ATP binding;unfolded protein binding
Gene14177_Transcript_18987	ATP binding;unfolded protein binding
Gene181_Transcript_199	ATP binding;unfolded protein binding
Gene15528_Transcript_21825	ATP binding;unfolded protein binding
Gene2681_Transcript_2871	ATP binding;unfolded protein binding
Gene292_Transcript_312	ATP binding;unfolded protein binding
Gene3126_Transcript_3550	ATP binding;unfolded protein binding
Gene3127_Transcript_3552	ATP binding;unfolded protein binding
Gene3136_Transcript_3561	ATP binding;unfolded protein binding
Gene3137_Transcript_3562	ATP binding;unfolded protein binding
Gene3154_Transcript_3582	ATP binding;unfolded protein binding
Gene330_Transcript_359	ATP binding;unfolded protein binding
Gene3406_Transcript_3856	ATP binding;unfolded protein binding
Gene373_Transcript_399	ATP binding;unfolded protein binding
Gene3994_Transcript_4501	ATP binding;unfolded protein binding
Gene5120_Transcript_5948	ATP binding;unfolded protein binding
Gene7665_Transcript_9208	ATP binding;unfolded protein binding
Gene9042_Transcript_11031	ATP binding;zinc ion binding;ligase activity
Gene3117_Transcript_3528	ATP citrate synthase activity;ATP binding;lyase activity;metal ion binding;cofactor binding
Gene13247_Transcript_17244	ATP-dependent DNA helicase activity
Gene6581_Transcript_7725	ATP-dependent DNA helicase activity
Gene3787_Transcript_4248	ATP-dependent peptidase activity;serine-type endopeptidase activity;ATP binding;sequence-specific DNA binding
Gene3788_Transcript_4249	ATP-dependent peptidase activity;serine-type endopeptidase activity;ATP binding;sequence-specific DNA binding
Gene11908_Transcript_15140	ATPase activator activity;chaperone binding
Gene12969_Transcript_16795	ATPase activator activity;chaperone binding
Gene8823_Transcript_10656	ATPase activity, coupled to transmembrane movement of substances
Gene967_Transcript_970	beta-1,4-mannosyltransferase activity
Gene10935_Transcript_13700	beta-catenin binding;protein dimerization activity;phosphoprotein binding
Gene8363_Transcript_10053	binding
Gene8431_Transcript_10134	binding
Gene8450_Transcript_10168	binding
Gene1033_Transcript_1032	binding
Gene1053_Transcript_1050	binding
Gene8761_Transcript_10566	binding
Gene8783_Transcript_10593	binding
Gene8801_Transcript_10620	binding
Gene8936_Transcript_10849	binding
Gene8968_Transcript_10906	binding
Gene9038_Transcript_11025	binding
Gene9072_Transcript_11077	binding
Gene9195_Transcript_11223	binding
Gene9248_Transcript_11298	binding
Gene9403_Transcript_11493	binding
Gene9497_Transcript_11609	binding
Gene9500_Transcript_11612	binding
Gene1204_Transcript_1181	binding
Gene9714_Transcript_11879	binding
Gene10201_Transcript_12637	binding
Gene10367_Transcript_12864	binding
Gene10598_Transcript_13176	binding
Gene10764_Transcript_13414	binding
Gene11093_Transcript_13961	binding
Gene11428_Transcript_14366	binding
Gene11886_Transcript_15105	binding
Gene12292_Transcript_15690	binding
Gene12329_Transcript_15790	binding
Gene12358_Transcript_15847	binding
Gene12397_Transcript_15909	binding
Gene12541_Transcript_16122	binding
Gene12545_Transcript_16133	binding
Gene12672_Transcript_16311	binding
Gene12939_Transcript_16755	binding
Gene13046_Transcript_16887	binding
Gene13093_Transcript_16965	binding
Gene13397_Transcript_17520	binding
Gene13633_Transcript_17969	binding
Gene14435_Transcript_19491	binding
Gene14485_Transcript_19559	binding
Gene1954_Transcript_1957	binding
Gene14557_Transcript_19752	binding
Gene14598_Transcript_19835	binding
Gene14651_Transcript_19933	binding
Gene14880_Transcript_20366	binding
Gene15315_Transcript_21323	binding
Gene15404_Transcript_21559	binding
Gene15472_Transcript_21708	binding
Gene15778_Transcript_22408	binding
Gene16029_Transcript_23108	binding
Gene2254_Transcript_2313	binding
Gene2319_Transcript_2383	binding
Gene2367_Transcript_2438	binding
Gene2391_Transcript_2484	binding
Gene2414_Transcript_2515	binding
Gene2512_Transcript_2627	binding
Gene2536_Transcript_2656	binding
Gene2597_Transcript_2738	binding
Gene2685_Transcript_2875	binding
Gene2689_Transcript_2880	binding
Gene2693_Transcript_2887	binding
Gene278_Transcript_303	binding
Gene3166_Transcript_3593	binding
Gene364_Transcript_392	binding
Gene3559_Transcript_4012	binding
Gene44_Transcript_46	binding
Gene4152_Transcript_4675	binding
Gene4371_Transcript_4944	binding
Gene4418_Transcript_5010	binding
Gene47_Transcript_51	binding
Gene4593_Transcript_5220	binding
Gene4798_Transcript_5484	binding
Gene4870_Transcript_5595	binding
Gene570_Transcript_582	binding
Gene5154_Transcript_6003	binding
Gene5200_Transcript_6060	binding
Gene5224_Transcript_6092	binding
Gene5251_Transcript_6127	binding
Gene5505_Transcript_6515	binding
Gene6071_Transcript_7138	binding
Gene6169_Transcript_7260	binding
Gene6368_Transcript_7488	binding
Gene6383_Transcript_7505	binding
Gene6386_Transcript_7508	binding
Gene6512_Transcript_7641	binding
Gene7200_Transcript_8493	binding
Gene7277_Transcript_8612	binding
Gene7315_Transcript_8686	binding
Gene7401_Transcript_8848	binding
Gene896_Transcript_901	binding
Gene920_Transcript_922	binding
Gene7930_Transcript_9522	binding
Gene8242_Transcript_9909	binding
Gene8084_Transcript_9714	binding;carboxylic ester hydrolase activity
Gene14227_Transcript_19069	binding;hydrolase activity
Gene14671_Transcript_19968	binding;hydrolase activity
Gene7696_Transcript_9239	binding;hydrolase activity
Gene12311_Transcript_15742	binding;ligase activity
Gene1050_Transcript_1047	binding;mannosidase activity
Gene10739_Transcript_13382	binding;methyltransferase activity
Gene2771_Transcript_2996	binding;nucleotidyltransferase activity
Gene638_Transcript_647	binding;nucleotidyltransferase activity
Gene8628_Transcript_10392	binding;oxidoreductase activity
Gene9445_Transcript_11541	binding;oxidoreductase activity
Gene9622_Transcript_11765	binding;oxidoreductase activity
Gene9641_Transcript_11783	binding;oxidoreductase activity
Gene9820_Transcript_12026	binding;oxidoreductase activity
Gene9944_Transcript_12212	binding;oxidoreductase activity
Gene9988_Transcript_12293	binding;oxidoreductase activity
Gene10926_Transcript_13675	binding;oxidoreductase activity
Gene11036_Transcript_13876	binding;oxidoreductase activity
Gene11722_Transcript_14829	binding;oxidoreductase activity
Gene1646_Transcript_1627	binding;oxidoreductase activity
Gene13022_Transcript_16856	binding;oxidoreductase activity
Gene13072_Transcript_16932	binding;oxidoreductase activity
Gene13320_Transcript_17391	binding;oxidoreductase activity
Gene15110_Transcript_20841	binding;oxidoreductase activity
Gene15141_Transcript_20929	binding;oxidoreductase activity
Gene4343_Transcript_4920	binding;oxidoreductase activity
Gene6955_Transcript_8172	binding;oxidoreductase activity
Gene5789_Transcript_6816	binding;thiol oxidase activity
Gene4654_Transcript_5295	binding;transferase activity
Gene10260_Transcript_12717	biotin synthase activity;iron ion binding;2 iron, 2 sulfur cluster binding;4 iron, 4 sulfur cluster binding
Gene9661_Transcript_11810	branched-chain-amino-acid transaminase activity
Gene6550_Transcript_7683	CAAX-protein geranylgeranyltransferase activity
Gene8392_Transcript_10091	calcium ion binding
Gene98_Transcript_109	calcium ion binding
Gene9066_Transcript_11071	calcium ion binding
Gene1189_Transcript_1169	calcium ion binding
Gene1279_Transcript_1256	calcium ion binding
Gene1280_Transcript_1256	calcium ion binding
Gene10150_Transcript_12560	calcium ion binding
Gene10437_Transcript_12960	calcium ion binding
Gene1382_Transcript_1347	calcium ion binding
Gene10827_Transcript_13513	calcium ion binding
Gene11604_Transcript_14614	calcium ion binding
Gene12251_Transcript_15592	calcium ion binding
Gene12270_Transcript_15639	calcium ion binding
Gene12274_Transcript_15660	calcium ion binding
Gene12733_Transcript_16404	calcium ion binding
Gene13444_Transcript_17604	calcium ion binding
Gene13525_Transcript_17745	calcium ion binding
Gene13663_Transcript_18018	calcium ion binding
Gene1876_Transcript_1870	calcium ion binding
Gene14106_Transcript_18831	calcium ion binding
Gene14855_Transcript_20330	calcium ion binding
Gene15177_Transcript_20995	calcium ion binding
Gene15308_Transcript_21307	calcium ion binding
Gene15598_Transcript_21975	calcium ion binding
Gene2435_Transcript_2538	calcium ion binding
Gene3170_Transcript_3598	calcium ion binding
Gene3292_Transcript_3739	calcium ion binding
Gene351_Transcript_379	calcium ion binding
Gene3342_Transcript_3793	calcium ion binding
Gene3526_Transcript_3976	calcium ion binding
Gene3530_Transcript_3980	calcium ion binding
Gene3531_Transcript_3981	calcium ion binding
Gene3606_Transcript_4060	calcium ion binding
Gene410_Transcript_441	calcium ion binding
Gene5436_Transcript_6442	calcium ion binding
Gene5665_Transcript_6699	calcium ion binding
Gene5688_Transcript_6720	calcium ion binding
Gene5707_Transcript_6737	calcium ion binding
Gene706_Transcript_714	calcium ion binding
Gene6282_Transcript_7378	calcium ion binding
Gene7268_Transcript_8598	calcium ion binding
Gene7517_Transcript_9035	calcium ion binding
Gene7910_Transcript_9492	calcium ion binding
Gene8144_Transcript_9803	calcium ion binding
Gene8202_Transcript_9863	calcium ion binding
Gene15044_Transcript_20713	calcium ion binding;calcium-dependent phospholipid binding
Gene5588_Transcript_6613	calcium ion binding;calcium-dependent phospholipid binding
Gene6204_Transcript_7295	calcium ion binding;calcium-dependent phospholipid binding
Gene10331_Transcript_12811	calcium ion binding;GTP binding
Gene10728_Transcript_13364	calcium ion binding;GTP binding
Gene6218_Transcript_7307	calcium ion binding;hydrogen ion transmembrane transporter activity
Gene15384_Transcript_21498	calcium ion binding;odorant binding
Gene309_Transcript_337	calcium ion binding;pyrophosphatase activity
Gene1017_Transcript_1019	calcium ion binding;sn-glycerol-3-phosphate:ubiquinone-8 oxidoreductase activity
Gene5328_Transcript_6250	calcium ion binding;superoxide-generating NADPH oxidase activity
Gene2458_Transcript_2563	calcium ion binding;unfolded protein binding
Gene12425_Transcript_15963	calcium-dependent cysteine-type endopeptidase activity
Gene6011_Transcript_7065	calcium-dependent cysteine-type endopeptidase activity;calcium ion binding;oxidoreductase activity
Gene3513_Transcript_3965	calcium-transporting ATPase activity;ATP binding;metal ion binding
Gene3900_Transcript_4388	calcium-transporting ATPase activity;ATP binding;metal ion binding
Gene2401_Transcript_2495	calmodulin binding;kinase activity
Gene4359_Transcript_4935	calmodulin binding;kinase activity
Gene9610_Transcript_11749	cAMP-dependent protein kinase regulator activity;kinase activity;cAMP binding
Gene7127_Transcript_8397	cAMP-dependent protein kinase regulator activity;kinase activity;cAMP binding
Gene5470_Transcript_6477	carbohydrate binding
Gene7740_Transcript_9298	carboxy-lyase activity
Gene5982_Transcript_7033	carboxy-lyase activity;pyridoxal phosphate binding
Gene4802_Transcript_5490	carboxypeptidase activity
Gene1787_Transcript_1788	carboxypeptidase activity;metallopeptidase activity;peptidyl-dipeptidase activity;metal ion binding
Gene5385_Transcript_6358	carboxypeptidase activity;metallopeptidase activity;peptidyl-dipeptidase activity;metal ion binding
Gene4511_Transcript_5128	carboxypeptidase activity;UDP-glycosyltransferase activity
Gene9121_Transcript_11138	catalase activity;heme binding;metal ion binding
Gene8483_Transcript_10209	catalytic activity
Gene8700_Transcript_10479	catalytic activity
Gene8998_Transcript_10976	catalytic activity
Gene9125_Transcript_11142	catalytic activity
Gene9267_Transcript_11315	catalytic activity
Gene9502_Transcript_11614	catalytic activity
Gene9621_Transcript_11764	catalytic activity
Gene1241_Transcript_1217	catalytic activity
Gene10084_Transcript_12470	catalytic activity
Gene10194_Transcript_12629	catalytic activity
Gene10245_Transcript_12690	catalytic activity
Gene10353_Transcript_12846	catalytic activity
Gene10584_Transcript_13152	catalytic activity
Gene10667_Transcript_13269	catalytic activity
Gene10982_Transcript_13781	catalytic activity
Gene10994_Transcript_13805	catalytic activity
Gene11017_Transcript_13849	catalytic activity
Gene11099_Transcript_13967	catalytic activity
Gene1467_Transcript_1450	catalytic activity
Gene11885_Transcript_15103	catalytic activity
Gene11931_Transcript_15165	catalytic activity
Gene12076_Transcript_15351	catalytic activity
Gene1578_Transcript_1553	catalytic activity
Gene12201_Transcript_15530	catalytic activity
Gene12244_Transcript_15577	catalytic activity
Gene17_Transcript_16	catalytic activity
Gene12617_Transcript_16230	catalytic activity
Gene12663_Transcript_16299	catalytic activity
Gene12735_Transcript_16410	catalytic activity
Gene1658_Transcript_1646	catalytic activity
Gene12905_Transcript_16710	catalytic activity
Gene12973_Transcript_16799	catalytic activity
Gene13055_Transcript_16908	catalytic activity
Gene1754_Transcript_1751	catalytic activity
Gene13856_Transcript_18343	catalytic activity
Gene14095_Transcript_18809	catalytic activity
Gene14215_Transcript_19050	catalytic activity
Gene14299_Transcript_19190	catalytic activity
Gene1963_Transcript_1966	catalytic activity
Gene14692_Transcript_20003	catalytic activity
Gene14780_Transcript_20169	catalytic activity
Gene15034_Transcript_20688	catalytic activity
Gene15070_Transcript_20771	catalytic activity
Gene2129_Transcript_2178	catalytic activity
Gene196_Transcript_218	catalytic activity
Gene15956_Transcript_22867	catalytic activity
Gene16046_Transcript_23159	catalytic activity
Gene2431_Transcript_2535	catalytic activity
Gene249_Transcript_273	catalytic activity
Gene2961_Transcript_3267	catalytic activity
Gene3056_Transcript_3432	catalytic activity
Gene3422_Transcript_3868	catalytic activity
Gene3629_Transcript_4086	catalytic activity
Gene3926_Transcript_4423	catalytic activity
Gene4063_Transcript_4574	catalytic activity
Gene4157_Transcript_4679	catalytic activity
Gene460_Transcript_477	catalytic activity
Gene4240_Transcript_4787	catalytic activity
Gene4323_Transcript_4890	catalytic activity
Gene4554_Transcript_5178	catalytic activity
Gene536_Transcript_548	catalytic activity
Gene4872_Transcript_5596	catalytic activity
Gene4964_Transcript_5710	catalytic activity
Gene5054_Transcript_5843	catalytic activity
Gene605_Transcript_612	catalytic activity
Gene5511_Transcript_6526	catalytic activity
Gene5528_Transcript_6541	catalytic activity
Gene5592_Transcript_6617	catalytic activity
Gene5822_Transcript_6852	catalytic activity
Gene6028_Transcript_7085	catalytic activity
Gene6164_Transcript_7254	catalytic activity
Gene66_Transcript_75	catalytic activity
Gene6394_Transcript_7516	catalytic activity
Gene6428_Transcript_7556	catalytic activity
Gene6577_Transcript_7715	catalytic activity
Gene6681_Transcript_7843	catalytic activity
Gene6898_Transcript_8108	catalytic activity
Gene7447_Transcript_8905	catalytic activity
Gene8085_Transcript_9715	catalytic activity
Gene8157_Transcript_9817	catalytic activity
Gene8273_Transcript_9950	catalytic activity
Gene8314_Transcript_9989	catalytic activity
Gene12957_Transcript_16785	catalytic activity;ATP binding;unfolded protein binding
Gene8587_Transcript_10351	catalytic activity;binding
Gene4780_Transcript_5461	catalytic activity;binding
Gene6262_Transcript_7358	catalytic activity;binding
Gene6461_Transcript_7590	catalytic activity;calcium ion binding
Gene12276_Transcript_15662	catalytic activity;ion binding
Gene3333_Transcript_3788	catalytic activity;ion binding
Gene10844_Transcript_13539	catalytic activity;iron-sulfur cluster binding
Gene7010_Transcript_8243	catalytic activity;iron-sulfur cluster binding
Gene12811_Transcript_16527	catalytic activity;metal ion binding
Gene14418_Transcript_19465	catalytic activity;metal ion binding
Gene14448_Transcript_19500	catalytic activity;metal ion binding
Gene3769_Transcript_4227	catalytic activity;metal ion binding
Gene3102_Transcript_3504	catalytic activity;organic cyclic compound binding;heterocyclic compound binding
Gene123_Transcript_134	catalytic activity;pyridoxal phosphate binding
Gene10884_Transcript_13603	cation channel activity
Gene14184_Transcript_18998	cation transmembrane transporter activity
Gene16063_Transcript_23216	cation transmembrane transporter activity
Gene3419_Transcript_3867	cation transmembrane transporter activity
Gene3712_Transcript_4178	cation transmembrane transporter activity
Gene7986_Transcript_9598	cation transmembrane transporter activity
Gene8828_Transcript_10677	cellulase activity
Gene9206_Transcript_11244	cellulase activity
Gene752_Transcript_763	cGMP-dependent protein kinase activity;ATP binding
Gene723_Transcript_733	cGMP-dependent protein kinase activity;ATP binding;cGMP binding
Gene11237_Transcript_14127	chaperone binding
Gene9085_Transcript_11093	chitin binding
Gene11982_Transcript_15226	chitin binding
Gene12369_Transcript_15863	chitin binding
Gene13933_Transcript_18531	chitin binding
Gene16087_Transcript_23278	chitin binding
Gene3329_Transcript_3779	chitin binding
Gene5447_Transcript_6453	chitin binding
Gene5964_Transcript_7017	chitin binding
Gene6630_Transcript_7788	chitin binding
Gene7634_Transcript_9177	chitin binding
Gene8634_Transcript_10396	chitin deacetylase activity;chitin binding
Gene13337_Transcript_17423	chitin deacetylase activity;chitin binding
Gene3355_Transcript_3808	chitin deacetylase activity;chitin binding
Gene3777_Transcript_4236	chitin deacetylase activity;chitin binding
Gene7614_Transcript_9154	chitin deacetylase activity;chitin binding
Gene2626_Transcript_2784	chitinase activity
Gene2625_Transcript_2784	chitinase activity
Gene3119_Transcript_3529	chitinase activity
Gene8491_Transcript_10222	chitinase activity;chitin binding
Gene11424_Transcript_14363	chitinase activity;chitin binding
Gene11477_Transcript_14440	chitinase activity;chitin binding
Gene1640_Transcript_1621	chitinase activity;chitin binding
Gene13526_Transcript_17749	chitinase activity;chitin binding
Gene15113_Transcript_20849	chitinase activity;chitin binding
Gene15662_Transcript_22139	chitinase activity;chitin binding
Gene2774_Transcript_2998	chitinase activity;chitin binding
Gene4170_Transcript_4698	chitinase activity;chitin binding
Gene1107_Transcript_1100	chloride channel activity
Gene5095_Transcript_5919	chromatin binding
Gene5042_Transcript_5827	chromatin binding;ATP binding
Gene7880_Transcript_9462	chromatin binding;ATP binding
Gene3903_Transcript_4391	chromatin binding;transmembrane signaling receptor activity
Gene3310_Transcript_3759	citrate (Si)-synthase activity
Gene541_Transcript_555	citrate (Si)-synthase activity
Gene8645_Transcript_10408	citrate (Si)-synthase activity;fatty-acyl-CoA reductase (alcohol-forming) activity
Gene13689_Transcript_18054	CoA-transferase activity
Gene8606_Transcript_10371	copper ion binding
Gene7521_Transcript_9039	copper ion binding
Gene7146_Transcript_8430	copper ion binding;oxidoreductase activity
Gene331_Transcript_360	core promoter sequence-specific DNA binding;ATP binding;ATP-dependent helicase activity
Gene10466_Transcript_13011	CTP synthase activity;ATP binding
Gene15199_Transcript_21029	CTP synthase activity;ATP binding
Gene3332_Transcript_3787	cyclin-dependent protein serine/threonine kinase activity;ATP binding
Gene11307_Transcript_14212	cyclin-dependent protein serine/threonine kinase activity;protein binding;ATP binding
Gene14234_Transcript_19079	cystathionine beta-synthase activity
Gene4001_Transcript_4511	cysteine-tRNA ligase activity;ATP binding
Gene203_Transcript_225	cysteine-type endopeptidase activity
Gene7643_Transcript_9189	cysteine-type endopeptidase activity
Gene9097_Transcript_11109	cysteine-type peptidase activity
Gene9763_Transcript_11946	cysteine-type peptidase activity
Gene1221_Transcript_1197	cysteine-type peptidase activity
Gene3169_Transcript_3597	cysteine-type peptidase activity
Gene3413_Transcript_3861	cysteine-type peptidase activity
Gene3600_Transcript_4052	cysteine-type peptidase activity
Gene6401_Transcript_7525	cysteine-type peptidase activity
Gene10448_Transcript_12983	cytidylate kinase activity;ATP binding;uridylate kinase activity
Gene13605_Transcript_17888	cytokine activity;transforming growth factor beta receptor binding
Gene13548_Transcript_17783	cytoskeletal protein binding
Gene1112_Transcript_1104	damaged DNA binding
Gene5043_Transcript_5828	damaged DNA binding
Gene11611_Transcript_14620	damaged DNA binding;3'-5' exonuclease activity
Gene12560_Transcript_16155	damaged DNA binding;endonuclease activity
Gene4507_Transcript_5123	damaged DNA binding;oxidized purine nucleobase lesion DNA N-glycosylase activity
Gene5306_Transcript_6207	deoxyribodipyrimidine photo-lyase activity;hydrolase activity, hydrolyzing O-glycosyl compounds
Gene12929_Transcript_16740	dephospho-CoA kinase activity;ATP binding
Gene5339_Transcript_6269	diacylglycerol binding;metal ion binding
Gene9946_Transcript_12217	diacylglycerol kinase activity;ATP binding
Gene12213_Transcript_15549	diacylglycerol kinase activity;ATP binding
Gene12214_Transcript_15549	diacylglycerol kinase activity;ATP binding
Gene11561_Transcript_14556	diacylglycerol O-acyltransferase activity
Gene13778_Transcript_18215	diacylglycerol O-acyltransferase activity;GTP binding
Gene5062_Transcript_5852	diaminopimelate decarboxylase activity
Gene14232_Transcript_19078	diaminopimelate epimerase activity
Gene11207_Transcript_14088	dihydrolipoyllysine-residue succinyltransferase activity
Gene2135_Transcript_2182	dipeptidase activity
Gene8661_Transcript_10428	DNA binding
Gene9154_Transcript_11178	DNA binding
Gene10835_Transcript_13520	DNA binding
Gene10958_Transcript_13734	DNA binding
Gene11474_Transcript_14436	DNA binding
Gene11615_Transcript_14623	DNA binding
Gene11623_Transcript_14631	DNA binding
Gene1599_Transcript_1577	DNA binding
Gene12354_Transcript_15837	DNA binding
Gene12509_Transcript_16077	DNA binding
Gene13157_Transcript_17070	DNA binding
Gene13224_Transcript_17203	DNA binding
Gene13373_Transcript_17479	DNA binding
Gene14072_Transcript_18772	DNA binding
Gene14560_Transcript_19760	DNA binding
Gene14955_Transcript_20510	DNA binding
Gene2065_Transcript_2092	DNA binding
Gene15181_Transcript_21001	DNA binding
Gene15720_Transcript_22257	DNA binding
Gene15895_Transcript_22737	DNA binding
Gene2772_Transcript_2997	DNA binding
Gene2809_Transcript_3036	DNA binding
Gene2942_Transcript_3231	DNA binding
Gene3697_Transcript_4165	DNA binding
Gene3956_Transcript_4453	DNA binding
Gene4355_Transcript_4931	DNA binding
Gene647_Transcript_657	DNA binding
Gene5649_Transcript_6682	DNA binding
Gene5668_Transcript_6701	DNA binding
Gene5747_Transcript_6785	DNA binding
Gene6027_Transcript_7084	DNA binding
Gene6620_Transcript_7774	DNA binding
Gene7629_Transcript_9173	DNA binding
Gene7941_Transcript_9540	DNA binding
Gene9587_Transcript_11727	DNA binding;ATP binding
Gene11680_Transcript_14757	DNA binding;ATP binding
Gene12157_Transcript_15465	DNA binding;ATP binding
Gene6700_Transcript_7877	DNA binding;ATP binding
Gene5895_Transcript_6938	DNA binding;ATP binding;ATP-dependent helicase activity;zinc ion binding
Gene6758_Transcript_7950	DNA binding;ATP binding;ATP-dependent helicase activity;zinc ion binding
Gene11852_Transcript_15060	DNA binding;ATP-dependent DNA helicase activity;ATP binding
Gene5135_Transcript_5976	DNA binding;ATP-dependent DNA helicase activity;ATP binding;metal ion binding
Gene5467_Transcript_6474	DNA binding;biotin carboxylase activity;pyruvate carboxylase activity;ATP binding;biotin binding;metal ion binding
Gene7595_Transcript_9127	DNA binding;catalytic activity
Gene8702_Transcript_10482	DNA binding;copper ion binding;oxidoreductase activity;protein dimerization activity
Gene5473_Transcript_6481	DNA binding;DNA helicase activity;ATP binding
Gene6054_Transcript_7120	DNA binding;DNA helicase activity;ATP binding
Gene7715_Transcript_9262	DNA binding;DNA helicase activity;ATP binding
Gene257_Transcript_282	DNA binding;DNA helicase activity;transcription factor activity, sequence-specific DNA binding;ATP binding;sigma factor activity
Gene9268_Transcript_11320	DNA binding;DNA helicase activity;transporter activity;ATP binding
Gene5449_Transcript_6456	DNA binding;DNA ligase (ATP) activity;ATP binding
Gene11042_Transcript_13885	DNA binding;DNA polymerase processivity factor activity
Gene2755_Transcript_2978	DNA binding;DNA topoisomerase type I activity
Gene2930_Transcript_3218	DNA binding;DNA topoisomerase type I activity
Gene5491_Transcript_6496	DNA binding;DNA topoisomerase type I activity;DNA topoisomerase type II (ATP-hydrolyzing) activity
Gene5492_Transcript_6497	DNA binding;DNA topoisomerase type I activity;DNA topoisomerase type II (ATP-hydrolyzing) activity
Gene2872_Transcript_3119	DNA binding;DNA topoisomerase type I activity;zinc ion binding
Gene3935_Transcript_4432	DNA binding;DNA topoisomerase type II (ATP-hydrolyzing) activity;ATP binding;oxidoreductase activity
Gene10408_Transcript_12922	DNA binding;DNA-directed 5'-3' RNA polymerase activity
Gene1592_Transcript_1568	DNA binding;DNA-directed 5'-3' RNA polymerase activity
Gene14211_Transcript_19044	DNA binding;DNA-directed 5'-3' RNA polymerase activity
Gene14665_Transcript_19963	DNA binding;DNA-directed 5'-3' RNA polymerase activity
Gene3444_Transcript_3893	DNA binding;DNA-directed 5'-3' RNA polymerase activity
Gene872_Transcript_880	DNA binding;DNA-directed 5'-3' RNA polymerase activity
Gene10374_Transcript_12872	DNA binding;DNA-directed 5'-3' RNA polymerase activity;protein dimerization activity
Gene2926_Transcript_3208	DNA binding;DNA-directed 5'-3' RNA polymerase activity;protein dimerization activity
Gene9184_Transcript_11213	DNA binding;DNA-directed 5'-3' RNA polymerase activity;receptor binding
Gene1318_Transcript_1288	DNA binding;DNA-directed 5'-3' RNA polymerase activity;ribonucleoside binding
Gene12188_Transcript_15516	DNA binding;DNA-directed 5'-3' RNA polymerase activity;ribonucleoside binding
Gene1757_Transcript_1754	DNA binding;DNA-directed 5'-3' RNA polymerase activity;ribonucleoside binding
Gene4812_Transcript_5509	DNA binding;DNA-directed DNA polymerase activity
Gene4282_Transcript_4839	DNA binding;DNA-directed DNA polymerase activity;transferase activity, transferring hexosyl groups
Gene1609_Transcript_1585	DNA binding;endonuclease activity
Gene15799_Transcript_22472	DNA binding;GTP binding
Gene3250_Transcript_3687	DNA binding;GTP binding
Gene1244_Transcript_1219	DNA binding;GTPase activator activity
Gene13683_Transcript_18046	DNA binding;helicase activity;ATP binding
Gene2971_Transcript_3276	DNA binding;helicase activity;ATP binding
Gene14978_Transcript_20561	DNA binding;hormone activity;protein dimerization activity
Gene12077_Transcript_15352	DNA binding;metal ion binding
Gene14809_Transcript_20226	DNA binding;metal ion binding
Gene14832_Transcript_20282	DNA binding;metal ion binding
Gene15211_Transcript_21052	DNA binding;methyltransferase activity;oxidoreductase activity
Gene13463_Transcript_17636	DNA binding;methyltransferase activity;oxidoreductase activity;flavin adenine dinucleotide binding
Gene393_Transcript_421	DNA binding;methyltransferase activity;oxidoreductase activity;flavin adenine dinucleotide binding
Gene6845_Transcript_8056	DNA binding;nuclease activity;ATP binding;zinc ion binding;ATPase activity, coupled to transmembrane movement of substances
Gene10371_Transcript_12869	DNA binding;nuclease activity;GTP binding
Gene6175_Transcript_7268	DNA binding;nuclease activity;Rho guanyl-nucleotide exchange factor activity
Gene8362_Transcript_10052	DNA binding;nuclease activity;SNAP receptor activity
Gene4076_Transcript_4587	DNA binding;nuclease activity;SNAP receptor activity
Gene14776_Transcript_20165	DNA binding;protein dimerization activity
Gene8905_Transcript_10805	DNA binding;protein heterodimerization activity
Gene11389_Transcript_14312	DNA binding;protein heterodimerization activity
Gene12936_Transcript_16752	DNA binding;protein heterodimerization activity
Gene14887_Transcript_20377	DNA binding;protein heterodimerization activity
Gene3891_Transcript_4378	DNA binding;protein heterodimerization activity
Gene979_Transcript_982	DNA binding;protein heterodimerization activity
Gene2540_Transcript_2660	DNA binding;protein heterodimerization activity;carboxylic ester hydrolase activity
Gene3781_Transcript_4238	DNA binding;protein kinase activity;ATP binding
Gene8388_Transcript_10087	DNA binding;protein serine/threonine kinase activity;ATP binding
Gene11368_Transcript_14286	DNA binding;RNA binding;protein binding;zinc ion binding
Gene672_Transcript_675	DNA binding;RNA binding;ribonuclease III activity;ATP binding
Gene13177_Transcript_17109	DNA binding;signaling receptor activity
Gene14133_Transcript_18883	DNA binding;structural constituent of ribosome
Gene1131_Transcript_1121	DNA binding;transcription factor activity, sequence-specific DNA binding
Gene9919_Transcript_12170	DNA binding;transcription factor activity, sequence-specific DNA binding
Gene10000_Transcript_12314	DNA binding;transcription factor activity, sequence-specific DNA binding
Gene15325_Transcript_21370	DNA binding;transcription factor activity, sequence-specific DNA binding
Gene15813_Transcript_22512	DNA binding;transcription factor activity, sequence-specific DNA binding
Gene339_Transcript_367	DNA binding;transcription factor activity, sequence-specific DNA binding
Gene4215_Transcript_4759	DNA binding;transcription factor activity, sequence-specific DNA binding
Gene769_Transcript_776	DNA binding;transcription factor activity, sequence-specific DNA binding;protein dimerization activity
Gene12544_Transcript_16127	DNA binding;transcription factor activity, sequence-specific DNA binding;signal transducer activity
Gene669_Transcript_674	DNA binding;transcription factor activity, sequence-specific DNA binding;signaling receptor activity;metal ion binding
Gene8950_Transcript_10876	DNA binding;transcription factor activity, sequence-specific DNA binding;steroid hormone receptor activity;metal ion binding
Gene1190_Transcript_1170	DNA binding;transcription factor binding;protein heterodimerization activity
Gene6591_Transcript_7742	DNA binding;translation elongation factor activity;zinc ion binding
Gene12907_Transcript_16714	DNA binding;transporter activity
Gene14423_Transcript_19476	DNA binding;zinc ion binding
Gene4075_Transcript_4586	DNA binding;zinc ion binding
Gene5387_Transcript_6360	DNA helicase activity
Gene4111_Transcript_4632	DNA helicase activity;actin binding;structural constituent of cytoskeleton;ATP binding;phospholipid binding
Gene7961_Transcript_9569	DNA helicase activity;chromatin binding;DNA replication origin binding;ATP binding
Gene8376_Transcript_10068	DNA ligase activity;organic cyclic compound binding;heterocyclic compound binding
Gene12981_Transcript_16808	DNA topoisomerase activity
Gene914_Transcript_916	DNA topoisomerase activity
Gene11063_Transcript_13920	DNA-(apurinic or apyrimidinic site) lyase activity;DNA N-glycosylase activity;iron-sulfur cluster binding
Gene14417_Transcript_19464	DNA-directed 5'-3' RNA polymerase activity
Gene15717_Transcript_22250	DNA-directed 5'-3' RNA polymerase activity
Gene3446_Transcript_3895	DNA-directed 5'-3' RNA polymerase activity
Gene542_Transcript_556	DNA-directed 5'-3' RNA polymerase activity
Gene13692_Transcript_18057	DNA-directed 5'-3' RNA polymerase activity;protein dimerization activity
Gene4572_Transcript_5201	dolichyl-diphosphooligosaccharide-protein glycotransferase activity
Gene7547_Transcript_9068	dolichyl-diphosphooligosaccharide-protein glycotransferase activity
Gene7678_Transcript_9221	dolichyl-phosphate beta-D-mannosyltransferase activity
Gene126_Transcript_137	dolichyl-phosphate-mannose-protein mannosyltransferase activity
Gene14067_Transcript_18761	double-stranded RNA binding;actin binding;Arp2/3 complex binding
Gene1262_Transcript_1236	double-stranded RNA binding;GTPase activity;structural constituent of cytoskeleton;GTP binding;MHC class I protein binding;unfolded protein binding
Gene11167_Transcript_14045	double-stranded RNA binding;GTPase activity;structural constituent of cytoskeleton;GTP binding;MHC class I protein binding;unfolded protein binding
Gene7555_Transcript_9079	electron carrier activity
Gene11177_Transcript_14054	electron carrier activity;flavin adenine dinucleotide binding
Gene294_Transcript_316	electron carrier activity;metal ion binding;2 iron, 2 sulfur cluster binding
Gene2990_Transcript_3320	electron carrier activity;metal ion binding;2 iron, 2 sulfur cluster binding
Gene5673_Transcript_6704	electron carrier activity;protein disulfide oxidoreductase activity
Gene6123_Transcript_7211	electron carrier activity;protein disulfide oxidoreductase activity
Gene7838_Transcript_9420	electron carrier activity;protein disulfide oxidoreductase activity
Gene13113_Transcript_16996	electron transporter, transferring electrons within CoQH2-cytochrome c reductase complex activity;electron transporter, transferring electrons from CoQH2-cytochrome c reductase complex and cytochrome c oxidase complex activity
Gene9884_Transcript_12126	endodeoxyribonuclease activity
Gene9286_Transcript_11347	endodeoxyribonuclease activity, producing 5'-phosphomonoesters
Gene3121_Transcript_3537	endonuclease activity;ATP binding;mismatched DNA binding
Gene817_Transcript_826	endonuclease activity;binding;lyase activity
Gene4095_Transcript_4614	endonuclease activity;metal ion binding
Gene13779_Transcript_18220	endopeptidase inhibitor activity
Gene8145_Transcript_9804	endopeptidase inhibitor activity
Gene10202_Transcript_12639	enzyme regulator activity
Gene5626_Transcript_6654	enzyme regulator activity
Gene7260_Transcript_8590	enzyme regulator activity
Gene7603_Transcript_9137	enzyme regulator activity
Gene11539_Transcript_14526	epoxide hydrolase activity;zinc ion binding;peptide binding;metalloaminopeptidase activity
Gene9235_Transcript_11280	exonuclease activity
Gene8165_Transcript_9826	exonuclease activity;binding
Gene11223_Transcript_14112	exopeptidase activity
Gene1577_Transcript_1551	exopeptidase activity
Gene1644_Transcript_1626	exopeptidase activity
Gene7497_Transcript_8993	exopeptidase activity
Gene8030_Transcript_9650	exopeptidase activity
Gene8186_Transcript_9841	exopeptidase activity
Gene984_Transcript_987	exopeptidase activity
Gene2001_Transcript_2015	extracellular matrix structural constituent;calcium ion binding;chitin binding
Gene8320_Transcript_9996	extracellular matrix structural constituent;calcium ion binding;chitin binding
Gene9616_Transcript_11758	farnesol dehydrogenase activity
Gene5975_Transcript_7027	fatty acid synthase activity;hydrolase activity, acting on ester bonds
Gene1760_Transcript_1760	fatty-acyl-CoA binding;isovaleryl-CoA dehydrogenase activity;electron carrier activity;flavin adenine dinucleotide binding;oxidoreductase activity, acting on the CH-CH group of donors, with a flavin as acceptor
Gene179_Transcript_195	fatty-acyl-CoA binding;nucleic acid binding;ATP binding;zinc ion binding;electron carrier activity;acryloyl-CoA reductase activity;flavin adenine dinucleotide binding;oxidoreductase activity, acting on the CH-CH group of donors, with a flavin as acceptor;medium-chain-acyl-CoA dehydrogenase activity
Gene9558_Transcript_11691	ferrochelatase activity;metal ion binding
Gene13361_Transcript_17461	first spliceosomal transesterification activity
Gene3412_Transcript_3860	formyltetrahydrofolate dehydrogenase activity;aminobutyraldehyde dehydrogenase activity;4-trimethylammoniobutyraldehyde dehydrogenase activity
Gene997_Transcript_1002	fructose 1,6-bisphosphate 1-phosphatase activity
Gene3327_Transcript_3777	fructose-bisphosphate aldolase activity
Gene9536_Transcript_11655	fumarate hydratase activity
Gene15427_Transcript_21608	G-protein coupled peptide receptor activity
Gene2949_Transcript_3246	G-protein coupled peptide receptor activity
Gene8342_Transcript_10018	G-protein coupled receptor activity
Gene14167_Transcript_18960	G-protein coupled receptor activity
Gene4899_Transcript_5632	G-protein coupled receptor activity
Gene5215_Transcript_6084	G-protein coupled receptor activity
Gene6117_Transcript_7202	G-protein coupled receptor activity
Gene6296_Transcript_7400	G-protein coupled receptor activity
Gene7000_Transcript_8233	G-protein coupled receptor activity
Gene140_Transcript_154	G-protein coupled receptor binding;GTPase activity;signal transducer activity;GTP binding;G-protein beta/gamma-subunit complex binding;protein dimerization activity
Gene13880_Transcript_18395	G-protein coupled receptor kinase activity;ATP binding
Gene1741_Transcript_1739	galactosyltransferase activity
Gene13710_Transcript_18091	galactosyltransferase activity
Gene7689_Transcript_9230	gap junction channel activity
Gene5816_Transcript_6844	GDP-mannose 4,6-dehydratase activity
Gene14591_Transcript_19824	glucosamine-6-phosphate deaminase activity;hydrolase activity
Gene12265_Transcript_15630	glucose dehydrogenase activity;ATP binding;flavin adenine dinucleotide binding
Gene3384_Transcript_3833	glucose-6-phosphate dehydrogenase activity;NADP binding
Gene3297_Transcript_3744	glucose-6-phosphate isomerase activity
Gene594_Transcript_599	glucose-6-phosphate isomerase activity
Gene10597_Transcript_13172	glucuronosyltransferase activity
Gene7461_Transcript_8926	glucuronosyltransferase activity
Gene6139_Transcript_7226	glutamate 5-kinase activity;glutamate-5-semialdehyde dehydrogenase activity
Gene8181_Transcript_9835	glutamate 5-kinase activity;glutamate-5-semialdehyde dehydrogenase activity
Gene2890_Transcript_3150	glutamate-ammonia ligase activity;ATP binding
Gene9534_Transcript_11651	glutamate-cysteine ligase activity
Gene16143_Transcript_23485	glutamate-cysteine ligase activity
Gene7904_Transcript_9486	glutamate-tRNA ligase activity;proline-tRNA ligase activity;ATP binding
Gene11343_Transcript_14253	glutamine-fructose-6-phosphate transaminase (isomerizing) activity;carbohydrate binding
Gene1858_Transcript_1853	glutamine-tRNA ligase activity;ATP binding
Gene7120_Transcript_8385	glutamine-tRNA ligase activity;ATP binding
Gene6360_Transcript_7479	glutaminyl-tRNA synthase (glutamine-hydrolyzing) activity
Gene3463_Transcript_3913	glutathione peroxidase activity
Gene11763_Transcript_14901	glutathione synthase activity;ATP binding;metal ion binding
Gene12780_Transcript_16475	glutathione transferase activity
Gene14615_Transcript_19868	glutathione transferase activity
Gene7298_Transcript_8654	glutathione transferase activity
Gene15758_Transcript_22368	glutathione transferase activity;glutathione peroxidase activity
Gene556_Transcript_567	glycerol-3-phosphate dehydrogenase [NAD] activity;protein homodimerization activity;NAD binding
Gene13288_Transcript_17330	glycine dehydrogenase (decarboxylating) activity;lyase activity
Gene10470_Transcript_13018	glycine-tRNA ligase activity;ATP binding
Gene932_Transcript_931	glycogen (starch) synthase activity
Gene297_Transcript_321	glycogen debranching enzyme activity
Gene14596_Transcript_19833	glycogen phosphorylase activity
Gene16185_Transcript_23603	glycogen phosphorylase activity
Gene12000_Transcript_15250	glycogen phosphorylase activity;pyridoxal phosphate binding
Gene6087_Transcript_7161	glycylpeptide N-tetradecanoyltransferase activity
Gene15962_Transcript_22882	GMP reductase activity;metal ion binding
Gene10277_Transcript_12747	GMP synthase (glutamine-hydrolyzing) activity;ATP binding;pyrophosphatase activity
Gene11997_Transcript_15243	GPI-anchor transamidase activity;peptidase activity
Gene3649_Transcript_4109	growth factor activity
Gene1011_Transcript_1014	GTP binding
Gene8451_Transcript_10169	GTP binding
Gene1083_Transcript_1078	GTP binding
Gene8982_Transcript_10920	GTP binding
Gene1105_Transcript_1097	GTP binding
Gene9039_Transcript_11027	GTP binding
Gene9142_Transcript_11167	GTP binding
Gene9198_Transcript_11226	GTP binding
Gene9366_Transcript_11443	GTP binding
Gene9833_Transcript_12049	GTP binding
Gene9838_Transcript_12055	GTP binding
Gene10016_Transcript_12346	GTP binding
Gene10203_Transcript_12641	GTP binding
Gene10219_Transcript_12657	GTP binding
Gene11991_Transcript_15237	GTP binding
Gene12406_Transcript_15918	GTP binding
Gene12571_Transcript_16176	GTP binding
Gene13733_Transcript_18135	GTP binding
Gene14174_Transcript_18981	GTP binding
Gene14221_Transcript_19057	GTP binding
Gene14263_Transcript_19125	GTP binding
Gene14501_Transcript_19600	GTP binding
Gene2157_Transcript_2208	GTP binding
Gene2444_Transcript_2547	GTP binding
Gene259_Transcript_284	GTP binding
Gene3037_Transcript_3399	GTP binding
Gene3227_Transcript_3665	GTP binding
Gene3480_Transcript_3927	GTP binding
Gene3515_Transcript_3966	GTP binding
Gene3792_Transcript_4255	GTP binding
Gene3888_Transcript_4375	GTP binding
Gene5495_Transcript_6501	GTP binding
Gene5554_Transcript_6570	GTP binding
Gene5664_Transcript_6698	GTP binding
Gene6130_Transcript_7219	GTP binding
Gene6709_Transcript_7886	GTP binding
Gene846_Transcript_850	GTP binding
Gene7574_Transcript_9101	GTP binding
Gene7695_Transcript_9238	GTP binding
Gene7730_Transcript_9287	GTP binding
Gene7777_Transcript_9350	GTP binding
Gene7833_Transcript_9415	GTP binding
Gene7845_Transcript_9426	GTP binding
Gene7973_Transcript_9582	GTP binding
Gene8013_Transcript_9630	GTP binding
Gene8034_Transcript_9653	GTP binding
Gene8201_Transcript_9860	GTP binding
Gene5978_Transcript_7029	GTP binding;palmitoyl-(protein) hydrolase activity
Gene2411_Transcript_2511	GTP binding;secondary active sulfate transmembrane transporter activity
Gene8558_Transcript_10308	GTP binding;zinc ion binding
Gene10320_Transcript_12799	GTP cyclohydrolase II activity;GTP binding;zinc ion binding
Gene10753_Transcript_13403	GTPase activator activity
Gene13897_Transcript_18439	GTPase activator activity
Gene4919_Transcript_5656	GTPase activator activity
Gene4331_Transcript_4898	GTPase activator activity;calcium ion binding;pyrophosphatase activity
Gene10578_Transcript_13146	GTPase activator activity;metal ion binding
Gene10218_Transcript_12655	GTPase activator activity;transaminase activity;pyridoxal phosphate binding
Gene9090_Transcript_11100	GTPase activity;GTP binding
Gene1228_Transcript_1202	GTPase activity;GTP binding
Gene9889_Transcript_12131	GTPase activity;GTP binding
Gene14012_Transcript_18652	GTPase activity;GTP binding
Gene3456_Transcript_3905	GTPase activity;GTP binding
Gene3927_Transcript_4424	GTPase activity;GTP binding
Gene4438_Transcript_5040	GTPase activity;GTP binding
Gene534_Transcript_546	GTPase activity;GTP binding
Gene10383_Transcript_12886	GTPase activity;GTP binding;7S RNA binding
Gene14388_Transcript_19413	GTPase activity;signal recognition particle binding;GTP binding
Gene307_Transcript_334	GTPase activity;structural constituent of cytoskeleton;ATP binding;GTP binding;ATPase activity, coupled to transmembrane movement of substances
Gene8496_Transcript_10229	GTPase activity;structural constituent of cytoskeleton;GTP binding
Gene10054_Transcript_12412	GTPase activity;structural constituent of cytoskeleton;GTP binding
Gene10724_Transcript_13357	GTPase activity;structural constituent of cytoskeleton;GTP binding
Gene11814_Transcript_15014	GTPase activity;structural constituent of cytoskeleton;GTP binding
Gene14555_Transcript_19750	GTPase activity;structural constituent of cytoskeleton;GTP binding
Gene3241_Transcript_3680	GTPase activity;structural constituent of cytoskeleton;GTP binding
Gene6276_Transcript_7370	GTPase activity;structural constituent of cytoskeleton;GTP binding
Gene481_Transcript_496	GTPase activity;structural constituent of cytoskeleton;GTP binding;carboxylic ester hydrolase activity
Gene6570_Transcript_7707	GTPase regulator activity
Gene2098_Transcript_2136	guanyl-nucleotide exchange factor activity
Gene16024_Transcript_23099	guanyl-nucleotide exchange factor activity
Gene4704_Transcript_5367	guanyl-nucleotide exchange factor activity
Gene10446_Transcript_12979	guanyl-nucleotide exchange factor activity;binding
Gene6439_Transcript_7567	guanyl-nucleotide exchange factor activity;binding
Gene12160_Transcript_15469	guanyl-nucleotide exchange factor activity;GTPase activator activity
Gene3339_Transcript_3791	guanyl-nucleotide exchange factor activity;GTPase activator activity
Gene1277_Transcript_1253	guanylate cyclase activity;GTP binding;heme binding
Gene2280_Transcript_2346	guanylate cyclase activity;heme binding
Gene8215_Transcript_9880	guanylate cyclase activity;protein kinase activity;ATP binding
Gene6321_Transcript_7436	helicase activity;ATP binding
Gene13090_Transcript_16958	helicase activity;ATP binding;ATPase activity;histone binding
Gene841_Transcript_845	helicase activity;ATP binding;transferase activity;ATPase activity;histone binding
Gene9333_Transcript_11408	helicase activity;metal ion binding
Gene10006_Transcript_12322	helicase activity;organic cyclic compound binding;heterocyclic compound binding
Gene13515_Transcript_17729	helicase activity;organic cyclic compound binding;heterocyclic compound binding
Gene3538_Transcript_3987	helicase activity;organic cyclic compound binding;heterocyclic compound binding
Gene4031_Transcript_4541	helicase activity;organic cyclic compound binding;heterocyclic compound binding
Gene10243_Transcript_12688	helicase activity;oxidoreductase activity
Gene867_Transcript_873	heparin binding;low-density lipoprotein particle receptor binding
Gene2951_Transcript_3251	heparin binding;Roundabout binding
Gene12207_Transcript_15538	hexokinase activity;ATP binding;glucose binding
Gene466_Transcript_483	hexokinase activity;ATP binding;glucose binding
Gene5854_Transcript_6891	histidine-tRNA ligase activity;ATP binding
Gene9543_Transcript_11665	histone acetyltransferase activity
Gene15476_Transcript_21716	histone acetyltransferase activity
Gene2805_Transcript_3030	histone acetyltransferase activity
Gene10763_Transcript_13413	histone binding
Gene12569_Transcript_16173	histone deacetylase activity
Gene4169_Transcript_4697	histone-lysine N-methyltransferase activity
Gene13031_Transcript_16868	holocytochrome-c synthase activity
Gene565_Transcript_577	hormone binding
Gene12393_Transcript_15904	hydrogen ion transmembrane transporter activity
Gene12512_Transcript_16082	hydrogen ion transmembrane transporter activity
Gene12985_Transcript_16818	hydrogen ion transmembrane transporter activity
Gene15940_Transcript_22829	hydrogen ion transmembrane transporter activity
Gene5425_Transcript_6423	hydrogen ion transmembrane transporter activity
Gene888_Transcript_894	hydrogen ion transmembrane transporter activity
Gene8603_Transcript_10366	hydrolase activity
Gene8904_Transcript_10804	hydrolase activity
Gene8912_Transcript_10813	hydrolase activity
Gene9077_Transcript_11085	hydrolase activity
Gene9101_Transcript_11114	hydrolase activity
Gene9207_Transcript_11247	hydrolase activity
Gene9233_Transcript_11278	hydrolase activity
Gene9442_Transcript_11538	hydrolase activity
Gene1166_Transcript_1157	hydrolase activity
Gene9678_Transcript_11830	hydrolase activity
Gene9718_Transcript_11882	hydrolase activity
Gene9894_Transcript_12136	hydrolase activity
Gene9904_Transcript_12149	hydrolase activity
Gene9924_Transcript_12180	hydrolase activity
Gene1250_Transcript_1222	hydrolase activity
Gene1278_Transcript_1254	hydrolase activity
Gene1397_Transcript_1369	hydrolase activity
Gene11005_Transcript_13826	hydrolase activity
Gene11065_Transcript_13924	hydrolase activity
Gene11121_Transcript_13991	hydrolase activity
Gene11514_Transcript_14497	hydrolase activity
Gene11523_Transcript_14505	hydrolase activity
Gene11801_Transcript_14977	hydrolase activity
Gene11880_Transcript_15095	hydrolase activity
Gene12009_Transcript_15267	hydrolase activity
Gene12130_Transcript_15418	hydrolase activity
Gene12491_Transcript_16052	hydrolase activity
Gene12577_Transcript_16181	hydrolase activity
Gene12594_Transcript_16200	hydrolase activity
Gene12721_Transcript_16382	hydrolase activity
Gene12800_Transcript_16510	hydrolase activity
Gene12988_Transcript_16822	hydrolase activity
Gene1783_Transcript_1783	hydrolase activity
Gene13724_Transcript_18117	hydrolase activity
Gene13838_Transcript_18328	hydrolase activity
Gene14046_Transcript_18716	hydrolase activity
Gene14356_Transcript_19312	hydrolase activity
Gene14395_Transcript_19431	hydrolase activity
Gene14397_Transcript_19434	hydrolase activity
Gene14707_Transcript_20032	hydrolase activity
Gene184_Transcript_202	hydrolase activity
Gene14860_Transcript_20336	hydrolase activity
Gene15058_Transcript_20746	hydrolase activity
Gene15204_Transcript_21036	hydrolase activity
Gene15546_Transcript_21857	hydrolase activity
Gene15693_Transcript_22206	hydrolase activity
Gene15819_Transcript_22541	hydrolase activity
Gene2237_Transcript_2298	hydrolase activity
Gene16089_Transcript_23280	hydrolase activity
Gene2535_Transcript_2655	hydrolase activity
Gene2614_Transcript_2763	hydrolase activity
Gene2968_Transcript_3273	hydrolase activity
Gene3237_Transcript_3674	hydrolase activity
Gene3365_Transcript_3813	hydrolase activity
Gene3501_Transcript_3949	hydrolase activity
Gene4731_Transcript_5393	hydrolase activity
Gene4843_Transcript_5559	hydrolase activity
Gene5086_Transcript_5905	hydrolase activity
Gene5407_Transcript_6403	hydrolase activity
Gene5717_Transcript_6746	hydrolase activity
Gene6023_Transcript_7081	hydrolase activity
Gene6343_Transcript_7460	hydrolase activity
Gene6471_Transcript_7603	hydrolase activity
Gene877_Transcript_884	hydrolase activity
Gene7925_Transcript_9513	hydrolase activity
Gene7926_Transcript_9514	hydrolase activity
Gene7944_Transcript_9546	hydrolase activity
Gene7970_Transcript_9579	hydrolase activity
Gene8162_Transcript_9821	hydrolase activity
Gene8255_Transcript_9928	hydrolase activity
Gene12919_Transcript_16729	hydrolase activity, acting on acid anhydrides, catalyzing transmembrane movement of substances
Gene13932_Transcript_18529	hydrolase activity, acting on acid anhydrides, catalyzing transmembrane movement of substances;structural constituent of cuticle
Gene15828_Transcript_22563	hydrolase activity, acting on carbon-nitrogen (but not peptide) bonds
Gene3939_Transcript_4435	hydrolase activity, acting on carbon-nitrogen (but not peptide) bonds
Gene3825_Transcript_4293	hydrolase activity, acting on carbon-nitrogen (but not peptide) bonds, in linear amides;ion binding
Gene10328_Transcript_12806	hydrolase activity, acting on ester bonds
Gene8588_Transcript_10352	hydrolase activity, acting on glycosyl bonds
Gene1233_Transcript_1207	hydrolase activity, acting on glycosyl bonds
Gene10074_Transcript_12459	hydrolase activity, acting on glycosyl bonds
Gene10445_Transcript_12975	hydrolase activity, acting on glycosyl bonds
Gene11836_Transcript_15043	hydrolase activity, acting on glycosyl bonds
Gene12296_Transcript_15705	hydrolase activity, acting on glycosyl bonds
Gene13132_Transcript_17028	hydrolase activity, acting on glycosyl bonds
Gene13208_Transcript_17177	hydrolase activity, acting on glycosyl bonds
Gene14498_Transcript_19584	hydrolase activity, acting on glycosyl bonds
Gene14939_Transcript_20482	hydrolase activity, acting on glycosyl bonds
Gene15048_Transcript_20718	hydrolase activity, acting on glycosyl bonds
Gene2380_Transcript_2464	hydrolase activity, acting on glycosyl bonds
Gene3050_Transcript_3423	hydrolase activity, acting on glycosyl bonds
Gene3290_Transcript_3735	hydrolase activity, acting on glycosyl bonds
Gene3537_Transcript_3986	hydrolase activity, acting on glycosyl bonds
Gene4238_Transcript_4784	hydrolase activity, acting on glycosyl bonds
Gene4447_Transcript_5047	hydrolase activity, acting on glycosyl bonds
Gene4846_Transcript_5564	hydrolase activity, acting on glycosyl bonds
Gene4864_Transcript_5587	hydrolase activity, acting on glycosyl bonds
Gene6298_Transcript_7403	hydrolase activity, acting on glycosyl bonds
Gene6588_Transcript_7737	hydrolase activity, acting on glycosyl bonds
Gene72_Transcript_81	hydrolase activity, acting on glycosyl bonds
Gene8560_Transcript_10309	hydrolase activity, hydrolyzing O-glycosyl compounds
Gene9414_Transcript_11509	hydrolase activity, hydrolyzing O-glycosyl compounds
Gene1456_Transcript_1441	hydrolase activity, hydrolyzing O-glycosyl compounds
Gene11585_Transcript_14585	hydrolase activity, hydrolyzing O-glycosyl compounds
Gene15386_Transcript_21501	hydrolase activity, hydrolyzing O-glycosyl compounds
Gene3334_Transcript_3789	hydrolase activity, hydrolyzing O-glycosyl compounds
Gene5625_Transcript_6652	hydrolase activity, hydrolyzing O-glycosyl compounds
Gene5920_Transcript_6966	hydrolase activity, hydrolyzing O-glycosyl compounds
Gene7132_Transcript_8410	hydrolase activity, hydrolyzing O-glycosyl compounds
Gene14396_Transcript_19433	hydrolase activity, hydrolyzing O-glycosyl compounds;actin filament binding
Gene14962_Transcript_20526	hydrolase activity, hydrolyzing O-glycosyl compounds;binding
Gene6789_Transcript_7983	hydrolase activity;actin filament binding
Gene2662_Transcript_2849	hydrolase activity;ion binding
Gene5272_Transcript_6151	hydrolase activity;metal ion binding
Gene8488_Transcript_10216	hydrolase activity;organic cyclic compound binding;heterocyclic compound binding
Gene15580_Transcript_21929	hydrolase activity;organic cyclic compound binding;heterocyclic compound binding
Gene15777_Transcript_22406	hydrolase activity;organic cyclic compound binding;heterocyclic compound binding
Gene15775_Transcript_22406	hydrolase activity;organic cyclic compound binding;heterocyclic compound binding
Gene4766_Transcript_5446	hydrolase activity;organic cyclic compound binding;heterocyclic compound binding
Gene14149_Transcript_18911	hydrolase activity;substrate-specific transporter activity;ion binding
Gene2123_Transcript_2172	hydroxyacylglutathione hydrolase activity
Gene11052_Transcript_13903	hydroxymethyl-, formyl- and related transferase activity
Gene8791_Transcript_10606	hydroxymethylglutaryl-CoA lyase activity
Gene6326_Transcript_7444	hydroxymethylglutaryl-CoA lyase activity
Gene10715_Transcript_13333	hydroxymethylglutaryl-CoA reductase (NADPH) activity;NADP binding
Gene15377_Transcript_21471	hydroxymethylglutaryl-CoA reductase (NADPH) activity;NADP binding
Gene7885_Transcript_9465	hydroxymethylglutaryl-CoA synthase activity
Gene595_Transcript_600	IMP cyclohydrolase activity;phosphoribosylaminoimidazolecarboxamide formyltransferase activity
Gene3614_Transcript_4066	inositol-3-phosphate synthase activity
Gene12059_Transcript_15338	insulin receptor binding
Gene13173_Transcript_17103	insulin receptor binding;structural constituent of cytoskeleton;actin filament binding
Gene10643_Transcript_13229	insulin-like growth factor binding
Gene13591_Transcript_17859	ion binding
Gene4595_Transcript_5222	ion binding
Gene7683_Transcript_9226	ion binding
Gene5380_Transcript_6343	ion binding;NAD binding
Gene10854_Transcript_13553	ion channel activity
Gene13594_Transcript_17870	ion channel activity
Gene4723_Transcript_5386	ion channel activity
Gene6109_Transcript_7195	ion transmembrane transporter activity
Gene10913_Transcript_13658	ionotropic glutamate receptor activity;extracellular-glutamate-gated ion channel activity
Gene15104_Transcript_20826	ionotropic glutamate receptor activity;extracellular-glutamate-gated ion channel activity
Gene3761_Transcript_4218	ionotropic glutamate receptor activity;extracellular-glutamate-gated ion channel activity;ATP binding;ATPase activity
Gene1507_Transcript_1483	iron ion binding;acireductone dioxygenase [iron(II)-requiring] activity
Gene3948_Transcript_4446	iron ion binding;inositol oxygenase activity
Gene14628_Transcript_19883	iron ion binding;iron-sulfur cluster binding
Gene1312_Transcript_1282	iron ion binding;L-ascorbic acid binding;trimethyllysine dioxygenase activity
Gene5343_Transcript_6274	iron ion binding;oxidoreductase activity, acting on paired donors, with incorporation or reduction of molecular oxygen;heme binding;protein dimerization activity
Gene11817_Transcript_15018	iron ion binding;oxidoreductase activity, acting on single donors with incorporation of molecular oxygen, incorporation of two atoms of oxygen
Gene11724_Transcript_14830	iron-sulfur cluster binding
Gene9181_Transcript_11208	isomerase activity
Gene9553_Transcript_11681	isomerase activity
Gene15986_Transcript_22973	isomerase activity
Gene8038_Transcript_9660	isomerase activity;carbohydrate binding
Gene11569_Transcript_14566	ketol-acid reductoisomerase activity;isomerase activity
Gene1209_Transcript_1189	kinase activity
Gene10390_Transcript_12898	kinase activity
Gene10912_Transcript_13656	kinase activity
Gene1405_Transcript_1378	kinase activity
Gene12066_Transcript_15344	kinase activity
Gene12521_Transcript_16095	kinase activity
Gene12523_Transcript_16098	kinase activity
Gene13146_Transcript_17058	kinase activity
Gene13198_Transcript_17144	kinase activity
Gene14631_Transcript_19893	kinase activity
Gene2011_Transcript_2029	kinase activity
Gene15021_Transcript_20648	kinase activity
Gene15118_Transcript_20858	kinase activity
Gene15175_Transcript_20992	kinase activity
Gene15253_Transcript_21180	kinase activity
Gene15286_Transcript_21248	kinase activity
Gene15805_Transcript_22494	kinase activity
Gene16161_Transcript_23532	kinase activity
Gene3095_Transcript_3491	kinase activity
Gene3174_Transcript_3603	kinase activity
Gene4117_Transcript_4640	kinase activity
Gene4297_Transcript_4861	kinase activity
Gene4459_Transcript_5060	kinase activity
Gene4638_Transcript_5282	kinase activity
Gene4914_Transcript_5650	kinase activity
Gene5292_Transcript_6184	kinase activity
Gene6192_Transcript_7285	kinase activity
Gene6414_Transcript_7539	kinase activity
Gene6458_Transcript_7587	kinase activity
Gene6921_Transcript_8133	kinase activity
Gene7613_Transcript_9153	kinase activity
Gene8226_Transcript_9894	kinase activity
Gene3586_Transcript_4036	kinase activity;metal ion binding
Gene9657_Transcript_11807	kinase activity;phosphotransferase activity, alcohol group as acceptor
Gene110_Transcript_121	kinase activity;phosphotransferase activity, alcohol group as acceptor
Gene14700_Transcript_20014	kinase activity;purine ribonucleoside binding;purine ribonucleotide binding;purine ribonucleoside triphosphate binding
Gene2473_Transcript_2577	kinase activity;purine ribonucleoside binding;purine ribonucleotide binding;purine ribonucleoside triphosphate binding
Gene13923_Transcript_18500	L-amino acid transmembrane transporter activity;antiporter activity
Gene9025_Transcript_11007	L-aspartate:2-oxoglutarate aminotransferase activity;pyridoxal phosphate binding;L-phenylalanine:2-oxoglutarate aminotransferase activity
Gene9026_Transcript_11008	L-aspartate:2-oxoglutarate aminotransferase activity;pyridoxal phosphate binding;L-phenylalanine:2-oxoglutarate aminotransferase activity
Gene5488_Transcript_6493	L-lactate dehydrogenase activity
Gene11941_Transcript_15179	L-leucine transaminase activity;L-valine transaminase activity;L-isoleucine transaminase activity
Gene3181_Transcript_3613	L-malate dehydrogenase activity
Gene14169_Transcript_18968	L-serine ammonia-lyase activity;L-threonine ammonia-lyase activity;pyridoxal phosphate binding
Gene11733_Transcript_14853	lactoylglutathione lyase activity;metal ion binding
Gene8623_Transcript_10386	ligase activity
Gene10333_Transcript_12816	ligase activity
Gene10529_Transcript_13083	ligase activity
Gene14794_Transcript_20193	ligase activity
Gene2033_Transcript_2054	ligase activity
Gene4690_Transcript_5347	ligase activity
Gene6001_Transcript_7054	ligase activity
Gene9123_Transcript_11140	ligase activity;cofactor binding
Gene13323_Transcript_17397	ligase activity;ion binding
Gene3668_Transcript_4134	ligase activity;organic cyclic compound binding;heterocyclic compound binding
Gene6455_Transcript_7584	ligase activity;organic cyclic compound binding;heterocyclic compound binding
Gene11184_Transcript_14065	lipid binding
Gene7526_Transcript_9048	lipid binding
Gene6842_Transcript_8053	lipoate synthase activity;metal ion binding;4 iron, 4 sulfur cluster binding
Gene1880_Transcript_1876	long-chain fatty acid-CoA ligase activity
Gene8835_Transcript_10682	lyase activity
Gene9088_Transcript_11099	lyase activity
Gene9230_Transcript_11274	lyase activity
Gene11497_Transcript_14468	lyase activity
Gene2334_Transcript_2402	lyase activity
Gene2526_Transcript_2641	lyase activity
Gene5768_Transcript_6802	lyase activity
Gene6419_Transcript_7544	lyase activity
Gene6418_Transcript_7544	lyase activity
Gene7524_Transcript_9043	lyase activity
Gene9253_Transcript_11301	lyase activity;pyridoxal phosphate binding
Gene1729_Transcript_1718	lyase activity;thiamine pyrophosphate binding
Gene6521_Transcript_7653	lysophospholipase activity
Gene8398_Transcript_10093	lysozyme activity
Gene12558_Transcript_16151	magnesium ion binding;3'-nucleotidase activity
Gene10226_Transcript_12663	magnesium ion binding;adenylosuccinate synthase activity;GTP binding
Gene517_Transcript_533	magnesium ion binding;ATP binding;inositol tetrakisphosphate 1-kinase activity;inositol-1,3,4-trisphosphate 6-kinase activity;inositol-1,3,4-trisphosphate 5-kinase activity
Gene3212_Transcript_3649	magnesium ion binding;dethiobiotin synthase activity;ATP binding
Gene2884_Transcript_3139	magnesium ion binding;DNA binding;nuclease activity;phosphopyruvate hydratase activity
Gene5239_Transcript_6110	magnesium ion binding;GTPase activity;GTP binding;oxidoreductase activity, acting on paired donors, with oxidation of a pair of donors resulting in the reduction of molecular oxygen to two molecules of water
Gene7744_Transcript_9302	magnesium ion binding;inorganic diphosphatase activity
Gene13041_Transcript_16882	magnesium ion binding;intramolecular transferase activity, phosphotransferases
Gene5821_Transcript_6851	magnesium ion binding;isocitrate dehydrogenase (NAD) activity;NAD binding
Gene7559_Transcript_9084	magnesium ion binding;isocitrate dehydrogenase (NAD) activity;NAD binding
Gene15074_Transcript_20776	magnesium ion binding;isocitrate dehydrogenase (NADP) activity;NAD binding
Gene15137_Transcript_20922	magnesium ion binding;isocitrate dehydrogenase (NADP) activity;NAD binding
Gene5597_Transcript_6626	magnesium ion binding;isocitrate dehydrogenase (NADP) activity;NAD binding
Gene10593_Transcript_13165	magnesium ion binding;lyase activity;thiamine pyrophosphate binding
Gene14200_Transcript_19024	magnesium ion binding;phospholipid-translocating ATPase activity;ATP binding
Gene2883_Transcript_3139	magnesium ion binding;phosphopyruvate hydratase activity
Gene700_Transcript_706	magnesium ion binding;protein serine/threonine kinase activity;ATP binding
Gene951_Transcript_947	magnesium ion binding;protein serine/threonine phosphatase activity;manganese ion binding
Gene14753_Transcript_20122	magnesium ion binding;ribose phosphate diphosphokinase activity
Gene13026_Transcript_16863	magnesium ion binding;ribose phosphate diphosphokinase activity;kinase activity
Gene14590_Transcript_19823	magnesium ion binding;RNA polymerase II core promoter proximal region sequence-specific DNA binding;transcriptional activator activity, RNA polymerase II core promoter proximal region sequence-specific binding;protein binding
Gene11818_Transcript_15022	magnesium ion transmembrane transporter activity
Gene158_Transcript_172	malate dehydrogenase (decarboxylating) (NAD) activity;metal ion binding;NAD binding
Gene2840_Transcript_3082	malate dehydrogenase (decarboxylating) (NAD) activity;metal ion binding;NAD binding
Gene4472_Transcript_5076	malate dehydrogenase (decarboxylating) (NAD) activity;metal ion binding;NAD binding
Gene5765_Transcript_6799	malate dehydrogenase (decarboxylating) (NAD) activity;metal ion binding;NAD binding
Gene722_Transcript_732	malate dehydrogenase (decarboxylating) (NAD) activity;metal ion binding;NAD binding
Gene6516_Transcript_7646	mannose-1-phosphate guanylyltransferase activity
Gene14680_Transcript_19986	mannosidase activity;metal ion binding
Gene1346_Transcript_1315	mannosyl-oligosaccharide 1,2-alpha-mannosidase activity;calcium ion binding
Gene2751_Transcript_2971	mannosyltransferase activity
Gene4811_Transcript_5508	mannosyltransferase activity
Gene9590_Transcript_11729	MAP kinase activity;ATP binding
Gene10233_Transcript_12676	MAP kinase activity;ATP binding
Gene11944_Transcript_15182	MAP kinase activity;ATP binding
Gene5446_Transcript_6450	MAP kinase activity;ATP binding
Gene8923_Transcript_10830	metal ion binding
Gene9542_Transcript_11663	metal ion binding
Gene1253_Transcript_1225	metal ion binding
Gene10102_Transcript_12493	metal ion binding
Gene11466_Transcript_14423	metal ion binding
Gene11651_Transcript_14695	metal ion binding
Gene11672_Transcript_14738	metal ion binding
Gene11683_Transcript_14763	metal ion binding
Gene11845_Transcript_15054	metal ion binding
Gene13276_Transcript_17299	metal ion binding
Gene1806_Transcript_1805	metal ion binding
Gene13796_Transcript_18245	metal ion binding
Gene13807_Transcript_18271	metal ion binding
Gene14768_Transcript_20149	metal ion binding
Gene14971_Transcript_20554	metal ion binding
Gene15798_Transcript_22467	metal ion binding
Gene16170_Transcript_23558	metal ion binding
Gene2615_Transcript_2764	metal ion binding
Gene274_Transcript_300	metal ion binding
Gene2973_Transcript_3283	metal ion binding
Gene3243_Transcript_3682	metal ion binding
Gene3821_Transcript_4285	metal ion binding
Gene4043_Transcript_4556	metal ion binding
Gene4046_Transcript_4559	metal ion binding
Gene4192_Transcript_4730	metal ion binding
Gene4202_Transcript_4743	metal ion binding
Gene4301_Transcript_4867	metal ion binding
Gene5311_Transcript_6216	metal ion binding
Gene5466_Transcript_6473	metal ion binding
Gene5933_Transcript_6976	metal ion binding
Gene6037_Transcript_7101	metal ion binding
Gene6470_Transcript_7602	metal ion binding
Gene6746_Transcript_7939	metal ion binding
Gene7797_Transcript_9376	metal ion binding
Gene7883_Transcript_9464	metal ion binding
Gene7890_Transcript_9471	metal ion binding
Gene7912_Transcript_9495	metal ion binding
Gene8128_Transcript_9781	metal ion binding
Gene988_Transcript_992	metal ion binding
Gene3720_Transcript_4185	metal ion binding;metalloaminopeptidase activity
Gene5764_Transcript_6798	metal ion binding;metalloaminopeptidase activity
Gene10032_Transcript_12369	metal ion binding;organic cyclic compound binding;heterocyclic compound binding
Gene13469_Transcript_17648	metal ion binding;organic cyclic compound binding;heterocyclic compound binding
Gene13470_Transcript_17648	metal ion binding;organic cyclic compound binding;heterocyclic compound binding
Gene5498_Transcript_6506	metal ion binding;organic cyclic compound binding;heterocyclic compound binding
Gene8143_Transcript_9801	metal ion binding;organic cyclic compound binding;heterocyclic compound binding
Gene3704_Transcript_4171	metal ion transmembrane transporter activity
Gene8066_Transcript_9697	metal ion transmembrane transporter activity
Gene974_Transcript_975	metal ion transmembrane transporter activity
Gene15105_Transcript_20831	metallocarboxypeptidase activity;zinc ion binding
Gene15106_Transcript_20831	metallocarboxypeptidase activity;zinc ion binding
Gene2631_Transcript_2792	metallocarboxypeptidase activity;zinc ion binding
Gene4279_Transcript_4836	metallocarboxypeptidase activity;zinc ion binding
Gene7182_Transcript_8480	metallocarboxypeptidase activity;zinc ion binding
Gene12574_Transcript_16179	metalloendopeptidase activity
Gene2271_Transcript_2334	metalloendopeptidase activity
Gene5031_Transcript_5812	metalloendopeptidase activity
Gene8041_Transcript_9665	metalloendopeptidase activity
Gene137_Transcript_147	metalloendopeptidase activity;ATP binding;zinc ion binding
Gene7563_Transcript_9092	metalloendopeptidase activity;ATP binding;zinc ion binding
Gene12070_Transcript_15348	metalloendopeptidase activity;calcium ion binding;zinc ion binding
Gene1883_Transcript_1878	metalloendopeptidase activity;metal ion binding
Gene8585_Transcript_10349	metalloendopeptidase activity;zinc ion binding
Gene9239_Transcript_11286	metalloendopeptidase activity;zinc ion binding
Gene12473_Transcript_16027	metalloendopeptidase activity;zinc ion binding
Gene13911_Transcript_18473	metalloendopeptidase activity;zinc ion binding
Gene3890_Transcript_4377	metalloendopeptidase activity;zinc ion binding
Gene8957_Transcript_10886	metallopeptidase activity
Gene9368_Transcript_11445	metallopeptidase activity
Gene13015_Transcript_16851	metallopeptidase activity
Gene13137_Transcript_17037	metallopeptidase activity
Gene2599_Transcript_2745	metallopeptidase activity
Gene562_Transcript_573	metallopeptidase activity
Gene7350_Transcript_8744	metallopeptidase activity
Gene6873_Transcript_8086	metallopeptidase activity;metal ion binding
Gene11008_Transcript_13831	metallopeptidase activity;peptidyl-dipeptidase activity
Gene2550_Transcript_2676	metallopeptidase activity;peptidyl-dipeptidase activity
Gene14207_Transcript_19033	methionine adenosyltransferase activity;ATP binding;metal ion binding
Gene3353_Transcript_3807	methylmalonate-semialdehyde dehydrogenase (acylating) activity;transferase activity
Gene8423_Transcript_10124	methyltransferase activity
Gene8598_Transcript_10362	methyltransferase activity
Gene8965_Transcript_10898	methyltransferase activity
Gene9052_Transcript_11050	methyltransferase activity
Gene9719_Transcript_11883	methyltransferase activity
Gene10392_Transcript_12905	methyltransferase activity
Gene12841_Transcript_16583	methyltransferase activity
Gene13102_Transcript_16972	methyltransferase activity
Gene13281_Transcript_17308	methyltransferase activity
Gene13280_Transcript_17308	methyltransferase activity
Gene1808_Transcript_1807	methyltransferase activity
Gene13771_Transcript_18203	methyltransferase activity
Gene14019_Transcript_18668	methyltransferase activity
Gene2245_Transcript_2305	methyltransferase activity
Gene2504_Transcript_2615	methyltransferase activity
Gene344_Transcript_371	methyltransferase activity
Gene3274_Transcript_3715	methyltransferase activity
Gene3626_Transcript_4082	methyltransferase activity
Gene3803_Transcript_4263	methyltransferase activity
Gene478_Transcript_492	methyltransferase activity
Gene5504_Transcript_6514	methyltransferase activity
Gene7129_Transcript_8399	methyltransferase activity
Gene7855_Transcript_9435	methyltransferase activity
Gene8063_Transcript_9691	methyltransferase activity
Gene5076_Transcript_5878	methyltransferase activity;oxidoreductase activity;organic cyclic compound binding;heterocyclic compound binding
Gene16094_Transcript_23294	methyltransferase activity;zinc ion binding
Gene11026_Transcript_13861	microtubule binding
Gene11068_Transcript_13930	microtubule binding
Gene3025_Transcript_3385	microtubule binding
Gene3907_Transcript_4395	microtubule binding
Gene11220_Transcript_14106	microtubule motor activity
Gene3343_Transcript_3794	microtubule motor activity
Gene9561_Transcript_11694	microtubule motor activity;ATP binding;ATPase activity
Gene9570_Transcript_11706	microtubule motor activity;ATP binding;ATPase activity
Gene3401_Transcript_3852	microtubule motor activity;ATP binding;ATPase activity
Gene6255_Transcript_7350	microtubule motor activity;ATP binding;ATPase activity
Gene9762_Transcript_11944	microtubule motor activity;ATP binding;microtubule binding
Gene11248_Transcript_14137	microtubule motor activity;ATP binding;microtubule binding
Gene13403_Transcript_17527	microtubule motor activity;ATP binding;microtubule binding
Gene13564_Transcript_17804	microtubule motor activity;ATP binding;microtubule binding
Gene14785_Transcript_20175	microtubule motor activity;ATP binding;microtubule binding
Gene11907_Transcript_15136	Mo-molybdopterin cofactor sulfurase activity;transferase activity;lyase activity;molybdenum ion binding;pyridoxal phosphate binding
Gene6975_Transcript_8198	Mo-molybdopterin cofactor sulfurase activity;transferase activity;lyase activity;molybdenum ion binding;pyridoxal phosphate binding
Gene6796_Transcript_7995	molecular function regulator
Gene13640_Transcript_17978	monooxygenase activity
Gene15170_Transcript_20981	monooxygenase activity
Gene5318_Transcript_6229	monooxygenase activity
Gene6417_Transcript_7543	monooxygenase activity
Gene7794_Transcript_9372	monooxygenase activity;flavin adenine dinucleotide binding
Gene9116_Transcript_11130	monooxygenase activity;iron ion binding;oxidoreductase activity, acting on paired donors, with incorporation or reduction of molecular oxygen;heme binding
Gene15983_Transcript_22968	monooxygenase activity;iron ion binding;oxidoreductase activity, acting on paired donors, with incorporation or reduction of molecular oxygen;heme binding
Gene4259_Transcript_4809	monooxygenase activity;iron ion binding;oxidoreductase activity, acting on paired donors, with incorporation or reduction of molecular oxygen;heme binding
Gene6726_Transcript_7914	monooxygenase activity;iron ion binding;oxidoreductase activity, acting on paired donors, with incorporation or reduction of molecular oxygen;heme binding
Gene7353_Transcript_8752	monooxygenase activity;iron ion binding;oxidoreductase activity, acting on paired donors, with incorporation or reduction of molecular oxygen;heme binding
Gene7506_Transcript_9016	monooxygenase activity;iron ion binding;oxidoreductase activity, acting on paired donors, with incorporation or reduction of molecular oxygen;heme binding
Gene2265_Transcript_2326	monooxygenase activity;non-membrane spanning protein tyrosine kinase activity;iron ion binding;ATP binding;oxidoreductase activity, acting on paired donors, with incorporation or reduction of molecular oxygen;heme binding
Gene188_Transcript_208	monooxygenase activity;organic cyclic compound binding;heterocyclic compound binding
Gene10990_Transcript_13795	monooxygenase activity;oxidoreductase activity, acting on paired donors, with incorporation or reduction of molecular oxygen;metal ion binding
Gene7536_Transcript_9060	motor activity
Gene7537_Transcript_9061	motor activity
Gene9015_Transcript_10989	motor activity;actin binding;ATP binding
Gene10710_Transcript_13327	motor activity;actin binding;ATP binding
Gene14814_Transcript_20233	motor activity;actin binding;ATP binding
Gene15389_Transcript_21507	motor activity;actin binding;ATP binding
Gene4761_Transcript_5431	motor activity;actin binding;ATP binding
Gene717_Transcript_726	motor activity;actin binding;ATP binding
Gene14663_Transcript_19961	motor activity;actin binding;ATP binding;actin-dependent ATPase activity;myosin light chain binding
Gene14077_Transcript_18779	motor activity;actin binding;protein kinase activity;ATP binding
Gene1186_Transcript_1167	motor activity;ATP binding
Gene15035_Transcript_20689	motor activity;ATP binding
Gene16130_Transcript_23406	motor activity;ATP binding
Gene2584_Transcript_2728	motor activity;ATP binding;actin filament binding
Gene9459_Transcript_11559	mRNA binding
Gene7638_Transcript_9182	mRNA binding
Gene11073_Transcript_13935	mRNA binding;hydrolase activity
Gene4825_Transcript_5525	mRNA binding;hydrolase activity
Gene3168_Transcript_3596	mRNA binding;zinc ion binding;U1 snRNA binding;pre-mRNA 5'-splice site binding
Gene10426_Transcript_12946	N-acetyltransferase activity
Gene12015_Transcript_15274	N-acetyltransferase activity
Gene13677_Transcript_18036	N-acetyltransferase activity
Gene1908_Transcript_1902	N-acetyltransferase activity
Gene2832_Transcript_3071	N-acetyltransferase activity
Gene6300_Transcript_7405	N-acetyltransferase activity
Gene8025_Transcript_9645	N-acetyltransferase activity;iron-sulfur cluster binding
Gene3678_Transcript_4143	N-acylneuraminate-9-phosphate synthase activity;N-acetylneuraminate synthase activity
Gene12801_Transcript_16511	N6-(1,2-dicarboxyethyl)AMP AMP-lyase (fumarate-forming) activity;(S)-2-(5-amino-1-(5-phospho-D-ribosyl)imidazole-4-carboxamido)succinate AMP-lyase (fumarate-forming) activity
Gene4630_Transcript_5270	NAD ADP-ribosyltransferase activity
Gene13412_Transcript_17545	NAD binding
Gene14791_Transcript_20186	NAD binding
Gene14201_Transcript_19026	NAD kinase activity
Gene3601_Transcript_4053	NAD synthase (glutamine-hydrolyzing) activity;ATP binding;hydrolase activity, acting on carbon-nitrogen (but not peptide) bonds
Gene2101_Transcript_2139	NAD-dependent histone deacetylase activity (H3-K14 specific)
Gene5000_Transcript_5765	NAD-dependent histone deacetylase activity (H3-K14 specific)
Gene869_Transcript_876	NAD-dependent histone deacetylase activity (H3-K14 specific)
Gene10335_Transcript_12819	NADH dehydrogenase (ubiquinone) activity
Gene3466_Transcript_3916	NADH dehydrogenase (ubiquinone) activity
Gene5766_Transcript_6800	NADH dehydrogenase (ubiquinone) activity;electron carrier activity;iron-sulfur cluster binding
Gene449_Transcript_469	NADH dehydrogenase (ubiquinone) activity;FMN binding;NAD binding;4 iron, 4 sulfur cluster binding
Gene5843_Transcript_6875	NADH dehydrogenase (ubiquinone) activity;metal ion binding;quinone binding;4 iron, 4 sulfur cluster binding
Gene10093_Transcript_12482	NADH dehydrogenase activity
Gene711_Transcript_719	NADPH-hemoprotein reductase activity;FMN binding
Gene8319_Transcript_9994	NEDD8 activating enzyme activity
Gene14907_Transcript_20416	neuropeptide hormone activity
Gene13625_Transcript_17949	neuropeptide Y receptor activity
Gene960_Transcript_957	neuropeptide Y receptor activity
Gene4471_Transcript_5074	neurotransmitter:sodium symporter activity
Gene5132_Transcript_5970	neurotransmitter:sodium symporter activity
Gene7368_Transcript_8772	neurotransmitter:sodium symporter activity;zinc ion binding
Gene11284_Transcript_14178	nicotinate-nucleotide diphosphorylase (carboxylating) activity;nicotinate phosphoribosyltransferase activity
Gene9724_Transcript_11887	nitric-oxide synthase activity;iron ion binding;calmodulin binding;FMN binding;heme binding;flavin adenine dinucleotide binding;NADP binding
Gene11236_Transcript_14124	nitric-oxide synthase activity;iron ion binding;calmodulin binding;FMN binding;heme binding;flavin adenine dinucleotide binding;NADP binding
Gene1191_Transcript_1171	non-membrane spanning protein tyrosine kinase activity;ATP binding
Gene12459_Transcript_16014	non-membrane spanning protein tyrosine kinase activity;ATP binding
Gene14246_Transcript_19102	non-membrane spanning protein tyrosine kinase activity;ATP binding
Gene5974_Transcript_7026	non-membrane spanning protein tyrosine kinase activity;ATP binding
Gene7975_Transcript_9585	non-membrane spanning protein tyrosine kinase activity;ATP binding
Gene1451_Transcript_1433	nuclease activity
Gene14916_Transcript_20432	nuclease activity
Gene9128_Transcript_11147	nucleic acid binding
Gene10018_Transcript_12353	nucleic acid binding
Gene1295_Transcript_1264	nucleic acid binding
Gene10455_Transcript_12992	nucleic acid binding
Gene10496_Transcript_13048	nucleic acid binding
Gene1368_Transcript_1332	nucleic acid binding
Gene1452_Transcript_1434	nucleic acid binding
Gene1475_Transcript_1455	nucleic acid binding
Gene11965_Transcript_15210	nucleic acid binding
Gene12042_Transcript_15316	nucleic acid binding
Gene12279_Transcript_15666	nucleic acid binding
Gene12644_Transcript_16270	nucleic acid binding
Gene13007_Transcript_16842	nucleic acid binding
Gene13362_Transcript_17463	nucleic acid binding
Gene14192_Transcript_19011	nucleic acid binding
Gene14218_Transcript_19053	nucleic acid binding
Gene14377_Transcript_19381	nucleic acid binding
Gene1945_Transcript_1949	nucleic acid binding
Gene15046_Transcript_20715	nucleic acid binding
Gene15984_Transcript_22970	nucleic acid binding
Gene16175_Transcript_23580	nucleic acid binding
Gene3146_Transcript_3574	nucleic acid binding
Gene581_Transcript_589	nucleic acid binding
Gene600_Transcript_606	nucleic acid binding
Gene5240_Transcript_6116	nucleic acid binding
Gene6347_Transcript_7464	nucleic acid binding
Gene7107_Transcript_8371	nucleic acid binding
Gene840_Transcript_843	nucleic acid binding
Gene7800_Transcript_9379	nucleic acid binding
Gene82_Transcript_94	nucleic acid binding
Gene8107_Transcript_9749	nucleic acid binding
Gene8192_Transcript_9847	nucleic acid binding
Gene8211_Transcript_9877	nucleic acid binding
Gene7453_Transcript_8913	nucleic acid binding;acyl-CoA dehydrogenase activity;helicase activity;ATP binding;flavin adenine dinucleotide binding
Gene178_Transcript_194	nucleic acid binding;ATP binding
Gene1254_Transcript_1226	nucleic acid binding;ATP binding;ATP-dependent helicase activity
Gene14839_Transcript_20294	nucleic acid binding;ATP binding;ATP-dependent helicase activity
Gene5527_Transcript_6540	nucleic acid binding;ATP binding;ATP-dependent helicase activity
Gene5624_Transcript_6650	nucleic acid binding;ATP binding;ATP-dependent helicase activity
Gene5698_Transcript_6729	nucleic acid binding;ATP binding;ATP-dependent helicase activity
Gene12236_Transcript_15573	nucleic acid binding;ATP binding;ATPase activity, coupled to transmembrane movement of substances;protein homodimerization activity
Gene10125_Transcript_12523	nucleic acid binding;ATP binding;oxidoreductase activity, acting on CH-OH group of donors;ATP-dependent 3'-5' DNA helicase activity;flavin adenine dinucleotide binding
Gene9327_Transcript_11404	nucleic acid binding;ATP-dependent DNA helicase activity;lysine-tRNA ligase activity;ATP binding
Gene8298_Transcript_9974	nucleic acid binding;ATP-dependent DNA helicase activity;lysine-tRNA ligase activity;ATP binding
Gene11894_Transcript_15117	nucleic acid binding;ATP-dependent RNA helicase activity;ATP binding
Gene8389_Transcript_10088	nucleic acid binding;beta-glucuronidase activity
Gene15256_Transcript_21184	nucleic acid binding;beta-glucuronidase activity
Gene5838_Transcript_6867	nucleic acid binding;beta-glucuronidase activity
Gene10881_Transcript_13600	nucleic acid binding;calcium ion binding
Gene2905_Transcript_3167	nucleic acid binding;calcium ion binding
Gene13261_Transcript_17271	nucleic acid binding;catalytic activity;metal ion binding
Gene7729_Transcript_9285	nucleic acid binding;catalytic activity;protein dimerization activity
Gene2347_Transcript_2418	nucleic acid binding;diacylglycerol kinase activity;ATP binding
Gene187_Transcript_207	nucleic acid binding;dihydrolipoyl dehydrogenase activity;flavin adenine dinucleotide binding
Gene7645_Transcript_9192	nucleic acid binding;dihydrolipoyl dehydrogenase activity;flavin adenine dinucleotide binding
Gene7582_Transcript_9115	nucleic acid binding;dihydrolipoyllysine-residue acetyltransferase activity
Gene13951_Transcript_18559	nucleic acid binding;DNA-directed 5'-3' RNA polymerase activity
Gene2413_Transcript_2513	nucleic acid binding;endonuclease activity
Gene8815_Transcript_10639	nucleic acid binding;endoribonuclease activity, producing 5'-phosphomonoesters
Gene10191_Transcript_12619	nucleic acid binding;exonuclease activity
Gene7459_Transcript_8918	nucleic acid binding;guanylate cyclase activity;ATP binding;ATP-dependent helicase activity;heme binding
Gene9631_Transcript_11770	nucleic acid binding;helicase activity;ATP binding
Gene1309_Transcript_1280	nucleic acid binding;helicase activity;ATP binding
Gene10491_Transcript_13042	nucleic acid binding;helicase activity;ATP binding
Gene1351_Transcript_1319	nucleic acid binding;helicase activity;ATP binding
Gene11891_Transcript_15112	nucleic acid binding;helicase activity;ATP binding
Gene13437_Transcript_17595	nucleic acid binding;helicase activity;ATP binding
Gene1835_Transcript_1829	nucleic acid binding;helicase activity;ATP binding
Gene13970_Transcript_18589	nucleic acid binding;helicase activity;ATP binding
Gene15640_Transcript_22092	nucleic acid binding;helicase activity;ATP binding
Gene28_Transcript_29	nucleic acid binding;helicase activity;ATP binding
Gene3307_Transcript_3754	nucleic acid binding;helicase activity;ATP binding
Gene3588_Transcript_4039	nucleic acid binding;helicase activity;ATP binding
Gene4191_Transcript_4727	nucleic acid binding;helicase activity;ATP binding
Gene587_Transcript_594	nucleic acid binding;helicase activity;ATP binding
Gene5793_Transcript_6819	nucleic acid binding;helicase activity;ATP binding
Gene6389_Transcript_7511	nucleic acid binding;helicase activity;ATP binding
Gene7455_Transcript_8915	nucleic acid binding;helicase activity;ATP binding
Gene7637_Transcript_9181	nucleic acid binding;helicase activity;ATP binding
Gene7905_Transcript_9488	nucleic acid binding;helicase activity;ATP binding
Gene5523_Transcript_6537	nucleic acid binding;helicase activity;GTPase activator activity;ATP binding
Gene10416_Transcript_12929	nucleic acid binding;helicase activity;metal ion binding
Gene4974_Transcript_5721	nucleic acid binding;helicase activity;metal ion binding
Gene5837_Transcript_6866	nucleic acid binding;hydrolase activity, hydrolyzing O-glycosyl compounds
Gene1887_Transcript_1883	nucleic acid binding;hydrolase activity;metal ion binding
Gene2290_Transcript_2355	nucleic acid binding;iron ion binding;transaminase activity;FMN binding;glutamate synthase (NADH) activity;flavin adenine dinucleotide binding;iron-sulfur cluster binding
Gene10807_Transcript_13475	nucleic acid binding;metal ion binding
Gene12132_Transcript_15421	nucleic acid binding;metal ion binding
Gene12504_Transcript_16072	nucleic acid binding;metal ion binding
Gene12909_Transcript_16719	nucleic acid binding;metal ion binding
Gene13081_Transcript_16948	nucleic acid binding;metal ion binding
Gene13599_Transcript_17872	nucleic acid binding;metal ion binding
Gene14062_Transcript_18749	nucleic acid binding;metal ion binding
Gene2156_Transcript_2207	nucleic acid binding;metal ion binding
Gene3032_Transcript_3394	nucleic acid binding;metal ion binding
Gene4181_Transcript_4714	nucleic acid binding;metal ion binding
Gene5286_Transcript_6178	nucleic acid binding;metal ion binding
Gene5694_Transcript_6724	nucleic acid binding;metal ion binding
Gene5693_Transcript_6724	nucleic acid binding;metal ion binding
Gene5797_Transcript_6823	nucleic acid binding;metal ion binding
Gene6701_Transcript_7878	nucleic acid binding;metal ion binding
Gene6784_Transcript_7977	nucleic acid binding;metal ion binding
Gene6964_Transcript_8186	nucleic acid binding;metal ion binding
Gene7418_Transcript_8869	nucleic acid binding;metal ion binding
Gene7828_Transcript_9406	nucleic acid binding;metal ion binding
Gene8297_Transcript_9973	nucleic acid binding;methyltransferase activity
Gene5536_Transcript_6547	nucleic acid binding;motor activity
Gene5537_Transcript_6548	nucleic acid binding;motor activity
Gene7402_Transcript_8849	nucleic acid binding;N6-(1,2-dicarboxyethyl)AMP AMP-lyase (fumarate-forming) activity;metal ion binding;protein dimerization activity;(S)-2-(5-amino-1-(5-phospho-D-ribosyl)imidazole-4-carboxamido)succinate AMP-lyase (fumarate-forming) activity
Gene5227_Transcript_6096	nucleic acid binding;nucleotidyltransferase activity
Gene5420_Transcript_6419	nucleic acid binding;nucleotidyltransferase activity
Gene7431_Transcript_8885	nucleic acid binding;nucleotidyltransferase activity
Gene11353_Transcript_14267	nucleic acid binding;oxidoreductase activity, acting on CH-OH group of donors;flavin adenine dinucleotide binding
Gene10891_Transcript_13619	nucleic acid binding;oxidoreductase activity;metal ion binding
Gene8778_Transcript_10584	nucleic acid binding;peptidase activity;nucleotidyltransferase activity
Gene365_Transcript_392	nucleic acid binding;protein dimerization activity
Gene6943_Transcript_8160	nucleic acid binding;protein dimerization activity
Gene7446_Transcript_8902	nucleic acid binding;protein dimerization activity
Gene5038_Transcript_5821	nucleic acid binding;protein kinase binding;protein dimerization activity
Gene5184_Transcript_6034	nucleic acid binding;RNA-DNA hybrid ribonuclease activity;zinc ion binding;fatty-acyl-CoA reductase (alcohol-forming) activity
Gene6476_Transcript_7608	nucleic acid binding;serine-type peptidase activity;zinc ion binding
Gene14539_Transcript_19716	nucleic acid binding;structural constituent of ribosome
Gene9109_Transcript_11122	nucleic acid binding;structural molecule activity
Gene5052_Transcript_5838	nucleic acid binding;transcription factor activity, sequence-specific DNA binding;metal ion binding
Gene13649_Transcript_18002	nucleic acid binding;transposase activity
Gene4237_Transcript_4783	nucleic acid binding;transposase activity
Gene7621_Transcript_9164	nucleic acid binding;transposase activity
Gene9694_Transcript_11855	nucleic acid binding;zinc ion binding
Gene9811_Transcript_12014	nucleic acid binding;zinc ion binding
Gene128_Transcript_140	nucleic acid binding;zinc ion binding
Gene13139_Transcript_17045	nucleic acid binding;zinc ion binding
Gene14779_Transcript_20168	nucleic acid binding;zinc ion binding
Gene2593_Transcript_2735	nucleic acid binding;zinc ion binding
Gene6205_Transcript_7298	nucleic acid binding;zinc ion binding
Gene720_Transcript_730	nucleic acid binding;zinc ion binding
Gene6515_Transcript_7644	nucleic acid binding;zinc ion binding
Gene6963_Transcript_8182	nucleic acid binding;zinc ion binding
Gene7721_Transcript_9274	nucleic acid binding;zinc ion binding
Gene5815_Transcript_6843	nucleic acid binding;zinc ion binding;ligase activity
Gene15138_Transcript_20923	nucleic acid binding;zinc ion binding;oxidoreductase activity;protein dimerization activity
Gene3504_Transcript_3952	nucleoside-triphosphate diphosphatase activity
Gene10573_Transcript_13139	nucleotide binding
Gene10954_Transcript_13732	nucleotide binding
Gene11735_Transcript_14860	nucleotide binding
Gene11958_Transcript_15202	nucleotide binding
Gene143_Transcript_156	nucleotide binding
Gene13436_Transcript_17594	nucleotide binding
Gene14162_Transcript_18949	nucleotide binding
Gene14275_Transcript_19154	nucleotide binding
Gene14826_Transcript_20269	nucleotide binding
Gene2257_Transcript_2317	nucleotide binding
Gene2896_Transcript_3157	nucleotide binding
Gene3009_Transcript_3350	nucleotide binding
Gene3132_Transcript_3555	nucleotide binding
Gene4474_Transcript_5078	nucleotide binding
Gene4807_Transcript_5505	nucleotide binding
Gene6277_Transcript_7371	nucleotide binding
Gene7281_Transcript_8622	nucleotide binding
Gene8315_Transcript_9990	nucleotide binding
Gene11767_Transcript_14914	nucleotide binding;adenylate cyclase activity
Gene14352_Transcript_19293	nucleotide binding;adenylate cyclase activity
Gene2137_Transcript_2185	nucleotide binding;adenylate cyclase activity
Gene9792_Transcript_11986	nucleotide binding;aminoacyl-tRNA ligase activity
Gene11957_Transcript_15201	nucleotide binding;aminoacyl-tRNA ligase activity
Gene1611_Transcript_1587	nucleotide binding;aminoacyl-tRNA ligase activity
Gene13107_Transcript_16984	nucleotide binding;aminoacyl-tRNA ligase activity
Gene13743_Transcript_18150	nucleotide binding;aminoacyl-tRNA ligase activity
Gene15620_Transcript_22024	nucleotide binding;aminoacyl-tRNA ligase activity
Gene2291_Transcript_2356	nucleotide binding;aminoacyl-tRNA ligase activity
Gene4045_Transcript_4558	nucleotide binding;aminoacyl-tRNA ligase activity
Gene5211_Transcript_6070	nucleotide binding;aminoacyl-tRNA ligase activity
Gene6413_Transcript_7536	nucleotide binding;aminoacyl-tRNA ligase activity
Gene7125_Transcript_8391	nucleotide binding;aminoacyl-tRNA ligase activity
Gene7158_Transcript_8444	nucleotide binding;aminoacyl-tRNA ligase activity
Gene7292_Transcript_8641	nucleotide binding;aminoacyl-tRNA ligase activity
Gene8053_Transcript_9680	nucleotide binding;aminoacyl-tRNA ligase activity
Gene10124_Transcript_12523	nucleotide binding;ATP-dependent helicase activity;oxidoreductase activity;anion binding
Gene8590_Transcript_10354	nucleotide binding;ATPase activity
Gene1386_Transcript_1352	nucleotide binding;ATPase activity
Gene15516_Transcript_21793	nucleotide binding;ATPase activity
Gene2742_Transcript_2956	nucleotide binding;ATPase activity
Gene5703_Transcript_6734	nucleotide binding;ATPase activity
Gene6611_Transcript_7765	nucleotide binding;ATPase activity;ion binding
Gene7266_Transcript_8596	nucleotide binding;ATPase activity;transmembrane transporter activity;xenobiotic transporter activity
Gene9893_Transcript_12134	nucleotide binding;catalytic activity
Gene14757_Transcript_20128	nucleotide binding;catalytic activity
Gene3263_Transcript_3697	nucleotide binding;catalytic activity
Gene7087_Transcript_8346	nucleotide binding;catalytic activity
Gene11194_Transcript_14074	nucleotide binding;DNA binding
Gene3647_Transcript_4108	nucleotide binding;DNA binding
Gene6678_Transcript_7838	nucleotide binding;DNA binding
Gene4623_Transcript_5260	nucleotide binding;DNA binding;DNA-directed DNA polymerase activity;3'-5' exonuclease activity
Gene6507_Transcript_7636	nucleotide binding;DNA binding;DNA-directed DNA polymerase activity;3'-5' exonuclease activity
Gene10013_Transcript_12339	nucleotide binding;DNA binding;DNA-directed DNA polymerase activity;zinc ion binding;3'-5' exonuclease activity
Gene13906_Transcript_18465	nucleotide binding;DNA binding;DNA-directed DNA polymerase activity;zinc ion binding;3'-5' exonuclease activity
Gene13905_Transcript_18465	nucleotide binding;DNA binding;DNA-directed DNA polymerase activity;zinc ion binding;3'-5' exonuclease activity
Gene13294_Transcript_17340	nucleotide binding;DNA binding;nuclease activity
Gene13376_Transcript_17485	nucleotide binding;DNA binding;RNA binding
Gene7234_Transcript_8558	nucleotide binding;guanylate cyclase activity;heme binding
Gene1057_Transcript_1053	nucleotide binding;helicase activity
Gene9190_Transcript_11218	nucleotide binding;helicase activity
Gene1544_Transcript_1519	nucleotide binding;helicase activity
Gene14502_Transcript_19602	nucleotide binding;helicase activity
Gene2475_Transcript_2580	nucleotide binding;helicase activity
Gene4010_Transcript_4520	nucleotide binding;helicase activity
Gene4758_Transcript_5428	nucleotide binding;helicase activity
Gene9925_Transcript_12183	nucleotide binding;hydrolase activity
Gene10658_Transcript_13253	nucleotide binding;hydrolase activity
Gene1971_Transcript_1978	nucleotide binding;hydrolase activity
Gene6752_Transcript_7943	nucleotide binding;hydrolase activity
Gene8498_Transcript_10231	nucleotide binding;hydrolase activity;ion binding
Gene3399_Transcript_3850	nucleotide binding;hydrolase activity;ion binding
Gene5543_Transcript_6562	nucleotide binding;hydrolase activity;metal ion binding
Gene1690_Transcript_1674	nucleotide binding;kinase activity
Gene13737_Transcript_18142	nucleotide binding;kinase activity
Gene3596_Transcript_4049	nucleotide binding;kinase activity
Gene7272_Transcript_8604	nucleotide binding;kinase activity
Gene7717_Transcript_9264	nucleotide binding;kinase activity
Gene13480_Transcript_17670	nucleotide binding;kinase activity;metal ion binding
Gene15651_Transcript_22115	nucleotide binding;kinase activity;phosphotransferase activity, alcohol group as acceptor
Gene10314_Transcript_12791	nucleotide binding;ligase activity
Gene270_Transcript_294	nucleotide binding;ligase activity;anion binding;metal ion binding
Gene10030_Transcript_12367	nucleotide binding;metal ion binding;NADHX epimerase activity
Gene12580_Transcript_16182	nucleotide binding;monooxygenase activity;coenzyme binding
Gene13163_Transcript_17085	nucleotide binding;monooxygenase activity;metal ion binding;coenzyme binding
Gene5542_Transcript_6556	nucleotide binding;mRNA binding
Gene9643_Transcript_11788	nucleotide binding;nucleic acid binding
Gene1242_Transcript_1218	nucleotide binding;nucleic acid binding
Gene10131_Transcript_12530	nucleotide binding;nucleic acid binding
Gene10236_Transcript_12683	nucleotide binding;nucleic acid binding
Gene10665_Transcript_13265	nucleotide binding;nucleic acid binding
Gene10670_Transcript_13274	nucleotide binding;nucleic acid binding
Gene11782_Transcript_14945	nucleotide binding;nucleic acid binding
Gene11819_Transcript_15027	nucleotide binding;nucleic acid binding
Gene11945_Transcript_15183	nucleotide binding;nucleic acid binding
Gene12551_Transcript_16137	nucleotide binding;nucleic acid binding
Gene12829_Transcript_16564	nucleotide binding;nucleic acid binding
Gene14732_Transcript_20078	nucleotide binding;nucleic acid binding
Gene15461_Transcript_21680	nucleotide binding;nucleic acid binding
Gene15597_Transcript_21973	nucleotide binding;nucleic acid binding
Gene15608_Transcript_22005	nucleotide binding;nucleic acid binding
Gene2396_Transcript_2488	nucleotide binding;nucleic acid binding
Gene4077_Transcript_4589	nucleotide binding;nucleic acid binding
Gene461_Transcript_478	nucleotide binding;nucleic acid binding
Gene4736_Transcript_5398	nucleotide binding;nucleic acid binding
Gene4937_Transcript_5676	nucleotide binding;nucleic acid binding
Gene5778_Transcript_6809	nucleotide binding;nucleic acid binding
Gene6024_Transcript_7082	nucleotide binding;nucleic acid binding
Gene6854_Transcript_8064	nucleotide binding;nucleic acid binding
Gene829_Transcript_834	nucleotide binding;nucleic acid binding
Gene922_Transcript_924	nucleotide binding;nucleic acid binding
Gene8090_Transcript_9722	nucleotide binding;nucleic acid binding
Gene8123_Transcript_9775	nucleotide binding;nucleic acid binding
Gene12662_Transcript_16297	nucleotide binding;nucleic acid binding;ATP-dependent helicase activity
Gene6946_Transcript_8164	nucleotide binding;nucleic acid binding;ATP-dependent helicase activity
Gene5006_Transcript_5772	nucleotide binding;nucleic acid binding;ATP-dependent helicase activity;ion binding
Gene597_Transcript_602	nucleotide binding;nucleic acid binding;DNA-directed 5'-3' RNA polymerase activity
Gene4101_Transcript_4620	nucleotide binding;nucleic acid binding;hydrolase activity
Gene14000_Transcript_18632	nucleotide binding;nucleic acid binding;peptidyl-prolyl cis-trans isomerase activity
Gene1024_Transcript_1027	nucleotide binding;nucleic acid binding;zinc ion binding
Gene15029_Transcript_20675	nucleotide binding;nucleic acid binding;zinc ion binding
Gene9594_Transcript_11732	nucleotide binding;oxidoreductase activity
Gene2339_Transcript_2406	nucleotide binding;oxidoreductase activity
Gene2644_Transcript_2812	nucleotide binding;oxidoreductase activity, acting on NAD(P)H;anion binding;coenzyme binding
Gene2850_Transcript_3094	nucleotide binding;phosphorus-oxygen lyase activity
Gene3049_Transcript_3421	nucleotide binding;phosphorus-oxygen lyase activity
Gene3838_Transcript_4306	nucleotide binding;phosphorus-oxygen lyase activity
Gene8673_Transcript_10439	nucleotide binding;protein kinase activity
Gene10073_Transcript_12456	nucleotide binding;protein kinase activity
Gene1336_Transcript_1301	nucleotide binding;protein kinase activity
Gene11153_Transcript_14025	nucleotide binding;protein kinase activity
Gene11573_Transcript_14572	nucleotide binding;protein kinase activity
Gene12449_Transcript_16003	nucleotide binding;protein kinase activity
Gene12736_Transcript_16413	nucleotide binding;protein kinase activity
Gene13768_Transcript_18198	nucleotide binding;protein kinase activity
Gene14122_Transcript_18859	nucleotide binding;protein kinase activity
Gene1913_Transcript_1910	nucleotide binding;protein kinase activity
Gene14245_Transcript_19101	nucleotide binding;protein kinase activity
Gene14808_Transcript_20221	nucleotide binding;protein kinase activity
Gene3007_Transcript_3348	nucleotide binding;protein kinase activity
Gene4896_Transcript_5625	nucleotide binding;protein kinase activity
Gene7106_Transcript_8369	nucleotide binding;protein kinase activity
Gene6652_Transcript_7813	nucleotide binding;protein kinase activity;ion binding
Gene3239_Transcript_3677	nucleotide binding;protein serine/threonine kinase activity;protein binding;anion binding
Gene8193_Transcript_9851	nucleotide binding;protein tyrosine kinase activity
Gene9504_Transcript_11615	nucleotide binding;RNA binding
Gene11103_Transcript_13971	nucleotide binding;RNA binding
Gene13395_Transcript_17516	nucleotide binding;RNA binding
Gene13966_Transcript_18578	nucleotide binding;RNA binding
Gene15039_Transcript_20698	nucleotide binding;RNA binding
Gene3140_Transcript_3564	nucleotide binding;RNA binding
Gene3139_Transcript_3564	nucleotide binding;RNA binding
Gene3379_Transcript_3826	nucleotide binding;RNA binding
Gene6274_Transcript_7368	nucleotide binding;RNA binding
Gene7518_Transcript_9036	nucleotide binding;RNA binding
Gene11043_Transcript_13889	nucleotide binding;RNA binding;metal ion binding
Gene12051_Transcript_15328	nucleotide binding;RNA binding;metal ion binding
Gene14261_Transcript_19124	nucleotide binding;RNA binding;peptidyl-prolyl cis-trans isomerase activity
Gene7352_Transcript_8751	nucleotide binding;RNA binding;serine-type endopeptidase activity;metal ion binding
Gene15418_Transcript_21596	nucleotide binding;RNA binding;SNAP receptor activity
Gene4346_Transcript_4924	nucleotide binding;RNA binding;zinc ion binding
Gene14239_Transcript_19092	nucleotide binding;RNA cap binding
Gene2516_Transcript_2636	nucleotide binding;RNA cap binding;N-acetyltransferase activity
Gene2375_Transcript_2458	nucleotide binding;translation elongation factor activity;GTPase activity
Gene149_Transcript_163	nucleotide binding;translation initiation factor activity;translation initiation factor binding
Gene3709_Transcript_4176	nucleotide binding;translation initiation factor activity;translation initiation factor binding
Gene6163_Transcript_7253	nucleotide binding;translation repressor activity, nucleic acid binding;mRNA 3'-UTR binding;translation factor activity, RNA binding;ribosome binding
Gene8324_Transcript_10001	nucleotide binding;zinc ion binding
Gene11457_Transcript_14407	nucleotidyltransferase activity
Gene363_Transcript_391	nucleotidyltransferase activity
Gene3915_Transcript_4410	nucleotidyltransferase activity
Gene4428_Transcript_5024	nucleotidyltransferase activity
Gene6803_Transcript_8001	nucleotidyltransferase activity
Gene7586_Transcript_9120	nucleotidyltransferase activity
Gene12949_Transcript_16772	O-phospho-L-serine:2-oxoglutarate aminotransferase activity
Gene6125_Transcript_7213	O-phospho-L-serine:2-oxoglutarate aminotransferase activity
Gene10538_Transcript_13089	odorant binding
Gene11912_Transcript_15143	odorant binding
Gene14713_Transcript_20044	odorant binding
Gene14741_Transcript_20095	odorant binding
Gene15827_Transcript_22561	odorant binding
Gene2574_Transcript_2714	odorant binding
Gene3183_Transcript_3615	odorant binding
Gene4605_Transcript_5234	odorant binding
Gene5189_Transcript_6040	odorant binding
Gene3570_Transcript_4023	oligosaccharyl transferase activity
Gene12420_Transcript_15943	oligosaccharyl transferase activity;carboxy-lyase activity;pyridoxal phosphate binding
Gene9821_Transcript_12027	omega peptidase activity
Gene2229_Transcript_2288	omega peptidase activity
Gene7275_Transcript_8611	omega peptidase activity
Gene9421_Transcript_11517	organic cyclic compound binding;heterocyclic compound binding
Gene1220_Transcript_1196	organic cyclic compound binding;heterocyclic compound binding
Gene10092_Transcript_12481	organic cyclic compound binding;heterocyclic compound binding
Gene10145_Transcript_12547	organic cyclic compound binding;heterocyclic compound binding
Gene11021_Transcript_13855	organic cyclic compound binding;heterocyclic compound binding
Gene11943_Transcript_15181	organic cyclic compound binding;heterocyclic compound binding
Gene12138_Transcript_15431	organic cyclic compound binding;heterocyclic compound binding
Gene12280_Transcript_15667	organic cyclic compound binding;heterocyclic compound binding
Gene13381_Transcript_17490	organic cyclic compound binding;heterocyclic compound binding
Gene13579_Transcript_17835	organic cyclic compound binding;heterocyclic compound binding
Gene14398_Transcript_19435	organic cyclic compound binding;heterocyclic compound binding
Gene14520_Transcript_19671	organic cyclic compound binding;heterocyclic compound binding
Gene15288_Transcript_21249	organic cyclic compound binding;heterocyclic compound binding
Gene15694_Transcript_22207	organic cyclic compound binding;heterocyclic compound binding
Gene2767_Transcript_2989	organic cyclic compound binding;heterocyclic compound binding
Gene29_Transcript_30	organic cyclic compound binding;heterocyclic compound binding
Gene3219_Transcript_3659	organic cyclic compound binding;heterocyclic compound binding
Gene349_Transcript_377	organic cyclic compound binding;heterocyclic compound binding
Gene3368_Transcript_3816	organic cyclic compound binding;heterocyclic compound binding
Gene3746_Transcript_4208	organic cyclic compound binding;heterocyclic compound binding
Gene427_Transcript_454	organic cyclic compound binding;heterocyclic compound binding
Gene4065_Transcript_4577	organic cyclic compound binding;heterocyclic compound binding
Gene4582_Transcript_5211	organic cyclic compound binding;heterocyclic compound binding
Gene4749_Transcript_5419	organic cyclic compound binding;heterocyclic compound binding
Gene547_Transcript_561	organic cyclic compound binding;heterocyclic compound binding
Gene5025_Transcript_5804	organic cyclic compound binding;heterocyclic compound binding
Gene588_Transcript_595	organic cyclic compound binding;heterocyclic compound binding
Gene602_Transcript_608	organic cyclic compound binding;heterocyclic compound binding
Gene645_Transcript_653	organic cyclic compound binding;heterocyclic compound binding
Gene5800_Transcript_6824	organic cyclic compound binding;heterocyclic compound binding
Gene6648_Transcript_7808	organic cyclic compound binding;heterocyclic compound binding
Gene6824_Transcript_8029	organic cyclic compound binding;heterocyclic compound binding
Gene7007_Transcript_8241	organic cyclic compound binding;heterocyclic compound binding
Gene7580_Transcript_9112	organic cyclic compound binding;heterocyclic compound binding
Gene8094_Transcript_9727	organic cyclic compound binding;heterocyclic compound binding
Gene14824_Transcript_20262	oxidized pyrimidine nucleobase lesion DNA N-glycosylase activity;DNA binding;metallocarboxypeptidase activity;zinc ion binding;4 iron, 4 sulfur cluster binding
Gene8476_Transcript_10200	oxidoreductase activity
Gene8605_Transcript_10368	oxidoreductase activity
Gene9146_Transcript_11171	oxidoreductase activity
Gene9168_Transcript_11190	oxidoreductase activity
Gene9516_Transcript_11632	oxidoreductase activity
Gene9647_Transcript_11793	oxidoreductase activity
Gene9690_Transcript_11846	oxidoreductase activity
Gene9826_Transcript_12038	oxidoreductase activity
Gene9853_Transcript_12080	oxidoreductase activity
Gene10055_Transcript_12413	oxidoreductase activity
Gene10274_Transcript_12741	oxidoreductase activity
Gene11685_Transcript_14764	oxidoreductase activity
Gene11922_Transcript_15155	oxidoreductase activity
Gene13706_Transcript_18083	oxidoreductase activity
Gene14048_Transcript_18718	oxidoreductase activity
Gene1881_Transcript_1877	oxidoreductase activity
Gene14993_Transcript_20599	oxidoreductase activity
Gene15312_Transcript_21316	oxidoreductase activity
Gene15361_Transcript_21442	oxidoreductase activity
Gene3302_Transcript_3748	oxidoreductase activity
Gene3842_Transcript_4311	oxidoreductase activity
Gene4608_Transcript_5240	oxidoreductase activity
Gene554_Transcript_565	oxidoreductase activity
Gene4962_Transcript_5708	oxidoreductase activity
Gene619_Transcript_630	oxidoreductase activity
Gene5959_Transcript_7011	oxidoreductase activity
Gene5989_Transcript_7040	oxidoreductase activity
Gene6041_Transcript_7106	oxidoreductase activity
Gene6832_Transcript_8043	oxidoreductase activity
Gene7601_Transcript_9135	oxidoreductase activity
Gene8247_Transcript_9913	oxidoreductase activity
Gene5655_Transcript_6689	oxidoreductase activity, acting on a sulfur group of donors, disulfide as acceptor
Gene8878_Transcript_10759	oxidoreductase activity, acting on CH-OH group of donors;flavin adenine dinucleotide binding
Gene10132_Transcript_12531	oxidoreductase activity, acting on CH-OH group of donors;flavin adenine dinucleotide binding
Gene11597_Transcript_14607	oxidoreductase activity, acting on CH-OH group of donors;flavin adenine dinucleotide binding
Gene14092_Transcript_18804	oxidoreductase activity, acting on CH-OH group of donors;metal ion binding;flavin adenine dinucleotide binding
Gene696_Transcript_698	oxidoreductase activity, acting on CH-OH group of donors;structural constituent of cuticle;flavin adenine dinucleotide binding
Gene11869_Transcript_15079	oxidoreductase activity, acting on NAD(P)H
Gene3424_Transcript_3870	oxidoreductase activity, acting on NAD(P)H;4 iron, 4 sulfur cluster binding
Gene12404_Transcript_15916	oxidoreductase activity, acting on NAD(P)H;quinone binding;NAD binding
Gene12492_Transcript_16053	oxidoreductase activity, acting on paired donors, with incorporation or reduction of molecular oxygen, NAD(P)H as one donor, and incorporation of one atom of oxygen
Gene9338_Transcript_11414	oxidoreductase activity, acting on paired donors, with oxidation of a pair of donors resulting in the reduction of molecular oxygen to two molecules of water
Gene9629_Transcript_11768	oxidoreductase activity, acting on paired donors, with oxidation of a pair of donors resulting in the reduction of molecular oxygen to two molecules of water
Gene9673_Transcript_11825	oxidoreductase activity, acting on paired donors, with oxidation of a pair of donors resulting in the reduction of molecular oxygen to two molecules of water
Gene1584_Transcript_1557	oxidoreductase activity, acting on paired donors, with oxidation of a pair of donors resulting in the reduction of molecular oxygen to two molecules of water
Gene52_Transcript_57	oxidoreductase activity, acting on paired donors, with oxidation of a pair of donors resulting in the reduction of molecular oxygen to two molecules of water
Gene5336_Transcript_6265	oxidoreductase activity, acting on paired donors, with oxidation of a pair of donors resulting in the reduction of molecular oxygen to two molecules of water
Gene5464_Transcript_6471	oxidoreductase activity, acting on paired donors, with oxidation of a pair of donors resulting in the reduction of molecular oxygen to two molecules of water
Gene4569_Transcript_5196	oxidoreductase activity, acting on the aldehyde or oxo group of donors, NAD or NADP as acceptor
Gene6441_Transcript_7569	oxidoreductase activity, acting on the aldehyde or oxo group of donors, NAD or NADP as acceptor
Gene13786_Transcript_18237	oxidoreductase activity, acting on the aldehyde or oxo group of donors, NAD or NADP as acceptor;substrate-specific transmembrane transporter activity
Gene10183_Transcript_12610	oxidoreductase activity, acting on the CH-CH group of donors
Gene11183_Transcript_14063	oxidoreductase activity, acting on the CH-CH group of donors
Gene15154_Transcript_20953	oxidoreductase activity, acting on the CH-CH group of donors
Gene3294_Transcript_3741	oxidoreductase activity, acting on the CH-CH group of donors
Gene6607_Transcript_7761	oxidoreductase activity, acting on the CH-CH group of donors
Gene6477_Transcript_7609	oxidoreductase activity, acting on the CH-CH group of donors;iron-sulfur cluster binding
Gene10567_Transcript_13127	oxidoreductase activity, acting on the CH-NH2 group of donors
Gene526_Transcript_538	oxidoreductase activity, acting on the CH-NH2 group of donors, NAD or NADP as acceptor
Gene3362_Transcript_3810	oxidoreductase activity, acting on the CH-OH group of donors, NAD or NADP as acceptor
Gene7560_Transcript_9085	oxidoreductase activity, acting on the CH-OH group of donors, NAD or NADP as acceptor;metal ion binding
Gene5730_Transcript_6761	oxidoreductase activity, acting on the CH-OH group of donors, NAD or NADP as acceptor;NAD binding
Gene14751_Transcript_20119	oxidoreductase activity;coenzyme binding
Gene9335_Transcript_11411	oxidoreductase activity;flavin adenine dinucleotide binding
Gene15572_Transcript_21914	oxidoreductase activity;heme binding;molybdenum ion binding;molybdopterin cofactor binding
Gene8478_Transcript_10204	oxidoreductase activity;ion binding
Gene8163_Transcript_9823	oxidoreductase activity;ion binding
Gene1553_Transcript_1528	oxidoreductase activity;iron-sulfur cluster binding
Gene9041_Transcript_11030	oxidoreductase activity;metal ion binding
Gene9273_Transcript_11328	oxidoreductase activity;metal ion binding
Gene9623_Transcript_11765	oxidoreductase activity;metal ion binding
Gene10989_Transcript_13795	oxidoreductase activity;metal ion binding
Gene15265_Transcript_21206	oxidoreductase activity;metal ion binding
Gene2988_Transcript_3319	oxidoreductase activity;metal ion binding
Gene4494_Transcript_5106	oxidoreductase activity;metal ion binding
Gene7354_Transcript_8754	oxidoreductase activity;metal ion binding
Gene14545_Transcript_19741	oxidoreductase activity;metal ion binding;2 iron, 2 sulfur cluster binding
Gene9932_Transcript_12197	oxidoreductase activity;metal ion binding;organic cyclic compound binding;heterocyclic compound binding
Gene9986_Transcript_12289	oxidoreductase activity;metal ion binding;organic cyclic compound binding;heterocyclic compound binding
Gene15638_Transcript_22089	oxidoreductase activity;protein dimerization activity;flavin adenine dinucleotide binding
Gene13_Transcript_13	oxidoreductase activity;transferase activity, transferring glycosyl groups;metal ion binding
Gene14037_Transcript_18705	oxidoreductase activity;transferase activity;hydrolase activity, acting on ester bonds;phosphopantetheine binding
Gene14800_Transcript_20210	oxidoreductase activity;transferase activity;hydrolase activity, acting on ester bonds;phosphopantetheine binding
Gene10483_Transcript_13035	oxoglutarate dehydrogenase (succinyl-transferring) activity;thiamine pyrophosphate binding
Gene11137_Transcript_14005	oxoglutarate dehydrogenase (succinyl-transferring) activity;thiamine pyrophosphate binding
Gene11591_Transcript_14596	oxoglutarate dehydrogenase (succinyl-transferring) activity;thiamine pyrophosphate binding
Gene12011_Transcript_15271	oxoglutarate dehydrogenase (succinyl-transferring) activity;thiamine pyrophosphate binding
Gene12602_Transcript_16209	oxoglutarate dehydrogenase (succinyl-transferring) activity;thiamine pyrophosphate binding
Gene13286_Transcript_17320	oxygen transporter activity;oxygen binding;heme binding;metal ion binding
Gene10263_Transcript_12721	P-P-bond-hydrolysis-driven protein transmembrane transporter activity
Gene11954_Transcript_15198	palmitoyl-(protein) hydrolase activity;metal ion binding;4 iron, 4 sulfur cluster binding
Gene1162_Transcript_1153	pantoate-beta-alanine ligase activity;ATP binding
Gene9615_Transcript_11756	pantothenate kinase activity;ATP binding
Gene12595_Transcript_16202	pantothenate kinase activity;ATP binding
Gene5657_Transcript_6692	pantothenate kinase activity;ATP binding
Gene8608_Transcript_10373	peptidase activity
Gene8732_Transcript_10526	peptidase activity
Gene8842_Transcript_10694	peptidase activity
Gene1246_Transcript_1221	peptidase activity
Gene10285_Transcript_12760	peptidase activity
Gene11147_Transcript_14017	peptidase activity
Gene1470_Transcript_1452	peptidase activity
Gene11989_Transcript_15232	peptidase activity
Gene12869_Transcript_16640	peptidase activity
Gene12933_Transcript_16748	peptidase activity
Gene13325_Transcript_17400	peptidase activity
Gene13454_Transcript_17624	peptidase activity
Gene13890_Transcript_18416	peptidase activity
Gene15390_Transcript_21508	peptidase activity
Gene3508_Transcript_3959	peptidase activity
Gene4064_Transcript_4575	peptidase activity
Gene518_Transcript_534	peptidase activity
Gene585_Transcript_591	peptidase activity
Gene5463_Transcript_6469	peptidase activity
Gene6442_Transcript_7570	peptidase activity
Gene7299_Transcript_8657	peptidase activity
Gene7989_Transcript_9602	peptidase activity
Gene10663_Transcript_13258	peptidase activity, acting on L-amino acid peptides
Gene12101_Transcript_15387	peptidase activity, acting on L-amino acid peptides
Gene4089_Transcript_4609	peptidase activity, acting on L-amino acid peptides
Gene1568_Transcript_1542	peptidase activity;metal ion binding
Gene15543_Transcript_21852	peptidase activity;metal ion binding
Gene4316_Transcript_4883	peptidase activity;metal ion binding
Gene10467_Transcript_13012	peptidase inhibitor activity
Gene11816_Transcript_15016	peptide alpha-N-acetyltransferase activity
Gene11990_Transcript_15235	peptide-aspartate beta-dioxygenase activity
Gene9169_Transcript_11192	peptidyl-prolyl cis-trans isomerase activity
Gene10524_Transcript_13076	peptidyl-prolyl cis-trans isomerase activity
Gene10996_Transcript_13809	peptidyl-prolyl cis-trans isomerase activity
Gene15588_Transcript_21957	peptidyl-prolyl cis-trans isomerase activity
Gene3902_Transcript_4390	peptidyl-prolyl cis-trans isomerase activity
Gene4527_Transcript_5142	peptidyl-prolyl cis-trans isomerase activity
Gene853_Transcript_857	peptidyl-prolyl cis-trans isomerase activity
Gene7895_Transcript_9476	peptidyl-prolyl cis-trans isomerase activity;phosphatase activator activity
Gene15593_Transcript_21966	peptidyl-prolyl cis-trans isomerase activity;ubiquitin-protein transferase activity
Gene5192_Transcript_6044	peroxidase activity;calcium ion binding;heme binding
Gene1870_Transcript_1864	peroxidase activity;heme binding
Gene4932_Transcript_5673	peroxidase activity;heme binding
Gene6434_Transcript_7563	peroxidase activity;heme binding
Gene5901_Transcript_6945	peroxidase activity;heme binding;sequence-specific DNA binding
Gene3123_Transcript_3541	peroxidase activity;peroxiredoxin activity
Gene8290_Transcript_9968	peroxidase activity;peroxiredoxin activity
Gene11648_Transcript_14689	phosphatase activity
Gene1900_Transcript_1896	phosphatase activity
Gene14630_Transcript_19892	phosphatase activity
Gene189_Transcript_209	phosphatase activity
Gene15987_Transcript_22975	phosphatase activity
Gene2316_Transcript_2379	phosphatase activity
Gene3437_Transcript_3886	phosphatase activity
Gene5119_Transcript_5945	phosphatase activity
Gene5562_Transcript_6583	phosphatase activity
Gene5563_Transcript_6584	phosphatase activity
Gene5960_Transcript_7012	phosphatase activity
Gene6553_Transcript_7687	phosphatase activity
Gene7048_Transcript_8307	phosphatase activity
Gene7735_Transcript_9294	phosphatase activity
Gene931_Transcript_930	phosphatase activity
Gene682_Transcript_683	phosphatidate cytidylyltransferase activity
Gene9532_Transcript_11649	phosphatidylcholine-sterol O-acyltransferase activity
Gene9166_Transcript_11188	phosphatidylinositol binding
Gene159_Transcript_173	phosphatidylinositol binding
Gene206_Transcript_229	phosphatidylinositol binding
Gene4241_Transcript_4789	phosphatidylinositol binding
Gene7923_Transcript_9510	phosphatidylinositol binding
Gene8874_Transcript_10747	phosphatidylinositol phospholipase C activity
Gene7934_Transcript_9530	phosphatidylinositol phospholipase C activity;signal transducer activity;calcium ion binding
Gene10075_Transcript_12460	phosphatidylinositol-3-phosphate binding;organic cyclic compound binding;heterocyclic compound binding
Gene9227_Transcript_11272	phosphatidylinositol-4-phosphate binding
Gene9270_Transcript_11322	phosphatidylinositol-4-phosphate binding
Gene172_Transcript_186	phosphoenolpyruvate carboxykinase (GTP) activity;GTP binding;kinase activity
Gene3382_Transcript_3829	phosphoenolpyruvate carboxykinase activity;purine nucleotide binding
Gene385_Transcript_411	phosphogluconate dehydrogenase (decarboxylating) activity
Gene8869_Transcript_10744	phosphoglycerate kinase activity;ATP binding
Gene11071_Transcript_13933	phosphoglycerate kinase activity;ATP binding
Gene13356_Transcript_17456	phosphoglycerate mutase activity
Gene4733_Transcript_5395	phospholipase A2 activity;calcium ion binding
Gene324_Transcript_351	phospholipid binding
Gene4977_Transcript_5723	phospholipid-translocating ATPase activity;protein binding;ion binding
Gene1460_Transcript_1444	phosphomannomutase activity
Gene2178_Transcript_2239	phosphomevalonate kinase activity
[truncated: 881 more rows]
