# Supplementary material for: Using de novo transcriptome assembly and analysis to study RNAi in Phenacoccus solenopsis Tinsley (Hemiptera: Pseudococcidae)
Source: Sci Rep. 2019 Sep 23;9:13710. doi: 10.1038/s41598-019-49997-y (PMC6757040; doi:10.1038/s41598-019-49997-y)
Supplement: Supplementary file 3 — Supplementary information 3 [file 41598_2019_49997_MOESM3_ESM.xlsx]

## Sheet: Sheet1
Metabolism	KO Ids	Enzyme Name
Overview
01200 Carbon metabolism [PATH:ko01200]
Gene12207_Transcript_15538	K00844 HK	hexokinase [EC:2.7.1.1]
Gene466_Transcript_483	K00844 HK	hexokinase [EC:2.7.1.1]
Gene308_Transcript_335	K08074 ADPGK	ADP-dependent glucokinase [EC:2.7.1.147]
Gene3297_Transcript_3744	K01810 GPI, pgi	glucose-6-phosphate isomerase [EC:5.3.1.9]
Gene594_Transcript_599	K01810 GPI, pgi	glucose-6-phosphate isomerase [EC:5.3.1.9]
Gene12996_Transcript_16830	K00850 pfkA, PFK	6-phosphofructokinase 1 [EC:2.7.1.11]
Gene3327_Transcript_3777	K01623 ALDO	fructose-bisphosphate aldolase, class I [EC:4.1.2.13]
Gene9208_Transcript_11249	K01803 TPI, tpiA	triosephosphate isomerase (TIM) [EC:5.3.1.1]
Gene11071_Transcript_13933	K00927 PGK, pgk	phosphoglycerate kinase [EC:2.7.2.3]
Gene13356_Transcript_17456	K01834 PGAM, gpmA	2,3-bisphosphoglycerate-dependent phosphoglycerate mutase [EC:5.4.2.11]
Gene2883_Transcript_3139	K01689 ENO, eno	enolase [EC:4.2.1.11]
Gene5526_Transcript_6538	K00873 PK, pyk	pyruvate kinase [EC:2.7.1.40]
Gene736_Transcript_746	K00873 PK, pyk	pyruvate kinase [EC:2.7.1.40]
Gene257_Transcript_282	K00161 PDHA, pdhA	pyruvate dehydrogenase E1 component alpha subunit [EC:1.2.4.1]
Gene5753_Transcript_6791	K00162 PDHB, pdhB	pyruvate dehydrogenase E1 component beta subunit [EC:1.2.4.1]
Gene15549_Transcript_21875	K00627 DLAT, aceF, pdhC	pyruvate dehydrogenase E2 component (dihydrolipoamide acetyltransferase) [EC:2.3.1.12]
Gene387_Transcript_412	K00627 DLAT, aceF, pdhC	pyruvate dehydrogenase E2 component (dihydrolipoamide acetyltransferase) [EC:2.3.1.12]
Gene7582_Transcript_9115	K00627 DLAT, aceF, pdhC	pyruvate dehydrogenase E2 component (dihydrolipoamide acetyltransferase) [EC:2.3.1.12]
Gene187_Transcript_207	K00382 DLD, lpd, pdhD	dihydrolipoamide dehydrogenase [EC:1.8.1.4]
Gene7645_Transcript_9192	K00382 DLD, lpd, pdhD	dihydrolipoamide dehydrogenase [EC:1.8.1.4]
Gene5765_Transcript_6799	K00029 E1.1.1.40, maeB	malate dehydrogenase (oxaloacetate-decarboxylating)(NADP+) [EC:1.1.1.40]
Gene3384_Transcript_3833	K00036 G6PD, zwf	glucose-6-phosphate 1-dehydrogenase [EC:1.1.1.49 1.1.1.363]
Gene14941_Transcript_20485	K01057 PGLS, pgl, devB	6-phosphogluconolactonase [EC:3.1.1.31]
Gene385_Transcript_411	K00033 PGD, gnd, gntZ	6-phosphogluconate dehydrogenase [EC:1.1.1.44 1.1.1.343]
Gene11037_Transcript_13880	K01783 rpe, RPE	ribulose-phosphate 3-epimerase [EC:5.1.3.1]
Gene12050_Transcript_15327	K01807 rpiA	ribose 5-phosphate isomerase A [EC:5.3.1.6]
Gene196_Transcript_218	K00615 E2.2.1.1, tktA, tktB	transketolase [EC:2.2.1.1]
Gene3267_Transcript_3707	K00616 E2.2.1.2, talA, talB	transaldolase [EC:2.2.1.2]
Gene14918_Transcript_20436	K00948 PRPS, prsA	ribose-phosphate pyrophosphokinase [EC:2.7.6.1]
Gene15692_Transcript_22205	K01053 E3.1.1.17, gnl, RGN	gluconolactonase [EC:3.1.1.17]
Gene4455_Transcript_5053	K01053 E3.1.1.17, gnl, RGN	gluconolactonase [EC:3.1.1.17]
Gene3310_Transcript_3759	K01647 CS, gltA	citrate synthase [EC:2.3.3.1]
Gene541_Transcript_555	K01647 CS, gltA	citrate synthase [EC:2.3.3.1]
Gene5236_Transcript_6109	K01681 ACO, acnA	aconitate hydratase [EC:4.2.1.3]
Gene7900_Transcript_9482	K01681 ACO, acnA	aconitate hydratase [EC:4.2.1.3]
Gene4401_Transcript_4991	K00031 IDH1, IDH2, icd	isocitrate dehydrogenase [EC:1.1.1.42]
Gene5597_Transcript_6626	K00031 IDH1, IDH2, icd	isocitrate dehydrogenase [EC:1.1.1.42]
Gene11025_Transcript_13860	K00030 IDH3	isocitrate dehydrogenase (NAD+) [EC:1.1.1.41]
Gene5821_Transcript_6851	K00030 IDH3	isocitrate dehydrogenase (NAD+) [EC:1.1.1.41]
Gene7559_Transcript_9084	K00030 IDH3	isocitrate dehydrogenase (NAD+) [EC:1.1.1.41]
Gene12013_Transcript_15272	K00164 OGDH, sucA	2-oxoglutarate dehydrogenase E1 component [EC:1.2.4.2]
Gene12601_Transcript_16208	K00164 OGDH, sucA	2-oxoglutarate dehydrogenase E1 component [EC:1.2.4.2]
Gene12602_Transcript_16209	K00164 OGDH, sucA	2-oxoglutarate dehydrogenase E1 component [EC:1.2.4.2]
Gene11207_Transcript_14088	K00658 DLST, sucB	2-oxoglutarate dehydrogenase E2 component (dihydrolipoamide succinyltransferase) [EC:2.3.1.61]
Gene9123_Transcript_11140	K01899 LSC1	succinyl-CoA synthetase alpha subunit [EC:6.2.1.4 6.2.1.5]
Gene9042_Transcript_11031	K01900 LSC2	succinyl-CoA synthetase beta subunit [EC:6.2.1.4 6.2.1.5]
Gene899_Transcript_905	K01900 LSC2	succinyl-CoA synthetase beta subunit [EC:6.2.1.4 6.2.1.5]
Gene11027_Transcript_13863	K00234 SDHA, SDH1	succinate dehydrogenase (ubiquinone) flavoprotein subunit [EC:1.3.5.1]
Gene9046_Transcript_11042	K00235 SDHB, SDH2	succinate dehydrogenase (ubiquinone) iron-sulfur subunit [EC:1.3.5.1]
Gene169_Transcript_183	K00237 SDHD, SDH4	succinate dehydrogenase (ubiquinone) membrane anchor subunit
Gene9536_Transcript_11655	K01679 E4.2.1.2B, fumC	fumarate hydratase, class II [EC:4.2.1.2]
Gene7688_Transcript_9229	K00026 MDH2	malate dehydrogenase [EC:1.1.1.37]
Gene3181_Transcript_3613	K00025 MDH1	malate dehydrogenase [EC:1.1.1.37]
Gene526_Transcript_538	K00261 GLUD1_2, gdhA	glutamate dehydrogenase (NAD(P)+) [EC:1.4.1.3]
Gene14023_Transcript_18677	K19269 PGP, PGLP	phosphoglycolate phosphatase [EC:3.1.3.18 3.1.3.48]
Gene11017_Transcript_13849	K11517 HAO	(S)-2-hydroxy-acid oxidase [EC:1.1.3.15]
Gene11916_Transcript_15148	K11517 HAO	(S)-2-hydroxy-acid oxidase [EC:1.1.3.15]
Gene9121_Transcript_11138	K03781 katE, CAT, catB, srpA	catalase [EC:1.11.1.6]
Gene7543_Transcript_9066	K03841 FBP, fbp	fructose-1,6-bisphosphatase I [EC:3.1.3.11]
Gene9026_Transcript_11008	K14455 GOT2	aspartate aminotransferase, mitochondrial [EC:2.6.1.1]
Gene10218_Transcript_12655	K00814 GPT, ALT	alanine transaminase [EC:2.6.1.2]
Gene10636_Transcript_13223	K01007 pps, ppsA	pyruvate, water dikinase [EC:2.7.9.2]
Gene5467_Transcript_6474	K01958 PC, pyc	pyruvate carboxylase [EC:6.4.1.1]
Gene8765_Transcript_10573	K00626 E2.3.1.9, atoB	acetyl-CoA C-acetyltransferase [EC:2.3.1.9]
Gene10199_Transcript_12635	K00626 E2.3.1.9, atoB	acetyl-CoA C-acetyltransferase [EC:2.3.1.9]
Gene10453_Transcript_12990	K00626 E2.3.1.9, atoB	acetyl-CoA C-acetyltransferase [EC:2.3.1.9]
Gene12927_Transcript_16738	K00626 E2.3.1.9, atoB	acetyl-CoA C-acetyltransferase [EC:2.3.1.9]
Gene5118_Transcript_5943	K00626 E2.3.1.9, atoB	acetyl-CoA C-acetyltransferase [EC:2.3.1.9]
Gene5438_Transcript_6444	K00121 frmA, ADH5, adhC	S-(hydroxymethyl)glutathione dehydrogenase / alcohol dehydrogenase [EC:1.1.1.284 1.1.1.1]
Gene10328_Transcript_12806	K01070 frmB, ESD, fghA	S-formylglutathione hydrolase [EC:3.1.2.12]
Gene15284_Transcript_21243	K01895 ACSS, acs	acetyl-CoA synthetase [EC:6.2.1.1]
Gene3824_Transcript_4292	K01895 ACSS, acs	acetyl-CoA synthetase [EC:6.2.1.1]
Gene10315_Transcript_12794	K00863 DAK, TKFC	triose/dihydroxyacetone kinase / FAD-AMP lyase (cyclizing) [EC:2.7.1.28 2.7.1.29 4.6.1.15]
Gene10782_Transcript_13444	K00863 DAK, TKFC	triose/dihydroxyacetone kinase / FAD-AMP lyase (cyclizing) [EC:2.7.1.28 2.7.1.29 4.6.1.15]
Gene15198_Transcript_21024	K00863 DAK, TKFC	triose/dihydroxyacetone kinase / FAD-AMP lyase (cyclizing) [EC:2.7.1.28 2.7.1.29 4.6.1.15]
Gene7877_Transcript_9458	K00600 glyA, SHMT	glycine hydroxymethyltransferase [EC:2.1.2.1]
Gene13513_Transcript_17726	K11529 gck, gckA, GLYCTK	glycerate 2-kinase [EC:2.7.1.165]
Gene3362_Transcript_3810	K00058 serA, PHGDH	D-3-phosphoglycerate dehydrogenase [EC:1.1.1.95]
Gene12949_Transcript_16772	K00831 serC, PSAT1	phosphoserine aminotransferase [EC:2.6.1.52]
Gene487_Transcript_503	K00831 serC, PSAT1	phosphoserine aminotransferase [EC:2.6.1.52]
Gene5999_Transcript_7050	K00831 serC, PSAT1	phosphoserine aminotransferase [EC:2.6.1.52]
Gene6125_Transcript_7213	K00831 serC, PSAT1	phosphoserine aminotransferase [EC:2.6.1.52]
Gene13133_Transcript_17029	K01079 serB, PSPH	phosphoserine phosphatase [EC:3.1.3.3]
Gene9053_Transcript_11053	K01754 E4.3.1.19, ilvA, tdcB	threonine dehydratase [EC:4.3.1.19]
Gene14169_Transcript_18968	K01754 E4.3.1.19, ilvA, tdcB	threonine dehydratase [EC:4.3.1.19]
Gene13288_Transcript_17330	K00281 GLDC, gcvP	glycine dehydrogenase [EC:1.4.4.2]
Gene4350_Transcript_4927	K00605 gcvT, AMT	aminomethyltransferase [EC:2.1.2.10]
Gene179_Transcript_195	K00249 ACADM, acd	acyl-CoA dehydrogenase [EC:1.3.8.7]
Gene13649_Transcript_18002	K07511 ECHS1	enoyl-CoA hydratase [EC:4.2.1.17]
Gene7983_Transcript_9595	K07515 HADHA	enoyl-CoA hydratase / long-chain 3-hydroxyacyl-CoA dehydrogenase [EC:4.2.1.17 1.1.1.211]
Gene11998_Transcript_15246	K05605 HIBCH	3-hydroxyisobutyryl-CoA hydrolase [EC:3.1.2.4]
Gene3353_Transcript_3807	K00140 mmsA, iolA, ALDH6A1	malonate-semialdehyde dehydrogenase (acetylating) / methylmalonate-semialdehyde dehydrogenase [EC:1.2.1.18 1.2.1.27]
Gene6051_Transcript_7115	K00248 ACADS, bcd	butyryl-CoA dehydrogenase [EC:1.3.8.1]
01210 2-Oxocarboxylic acid metabolism [PATH:ko01210]
Gene3310_Transcript_3759	K01647 CS, gltA	citrate synthase [EC:2.3.3.1]
Gene541_Transcript_555	K01647 CS, gltA	citrate synthase [EC:2.3.3.1]
Gene5236_Transcript_6109	K01681 ACO, acnA	aconitate hydratase [EC:4.2.1.3]
Gene7900_Transcript_9482	K01681 ACO, acnA	aconitate hydratase [EC:4.2.1.3]
Gene4401_Transcript_4991	K00031 IDH1, IDH2, icd	isocitrate dehydrogenase [EC:1.1.1.42]
Gene5597_Transcript_6626	K00031 IDH1, IDH2, icd	isocitrate dehydrogenase [EC:1.1.1.42]
Gene11025_Transcript_13860	K00030 IDH3	isocitrate dehydrogenase (NAD+) [EC:1.1.1.41]
Gene5821_Transcript_6851	K00030 IDH3	isocitrate dehydrogenase (NAD+) [EC:1.1.1.41]
Gene7559_Transcript_9084	K00030 IDH3	isocitrate dehydrogenase (NAD+) [EC:1.1.1.41]
Gene9026_Transcript_11008	K14455 GOT2	aspartate aminotransferase, mitochondrial [EC:2.6.1.1]
Gene10218_Transcript_12655	K00814 GPT, ALT	alanine transaminase [EC:2.6.1.2]
Gene12009_Transcript_15267	K14677 ACY1	aminoacylase [EC:3.5.1.14]
Gene4164_Transcript_4688	K00825 AADAT, KAT2	kynurenine/2-aminoadipate aminotransferase [EC:2.6.1.7 2.6.1.39]
Gene9661_Transcript_11810	K00826 E2.6.1.42, ilvE	branched-chain amino acid aminotransferase [EC:2.6.1.42]
Gene11941_Transcript_15179	K00826 E2.6.1.42, ilvE	branched-chain amino acid aminotransferase [EC:2.6.1.42]
01212 Fatty acid metabolism [PATH:ko01212]
Gene3141_Transcript_3565	K11262 ACACA	acetyl-CoA carboxylase / biotin carboxylase 1 [EC:6.4.1.2 6.3.4.14]
Gene5541_Transcript_6553	K11262 ACACA	acetyl-CoA carboxylase / biotin carboxylase 1 [EC:6.4.1.2 6.3.4.14]
Gene11046_Transcript_13894	K00645 fabD	[acyl-carrier-protein] S-malonyltransferase [EC:2.3.1.39]
Gene14095_Transcript_18809	K00645 fabD	[acyl-carrier-protein] S-malonyltransferase [EC:2.3.1.39]
Gene9199_Transcript_11229	K00665 FASN	fatty acid synthase, animal type [EC:2.3.1.85]
Gene14670_Transcript_19966	K00665 FASN	fatty acid synthase, animal type [EC:2.3.1.85]
Gene14800_Transcript_20210	K00665 FASN	fatty acid synthase, animal type [EC:2.3.1.85]
Gene217_Transcript_241	K00665 FASN	fatty acid synthase, animal type [EC:2.3.1.85]
Gene6028_Transcript_7085	K00665 FASN	fatty acid synthase, animal type [EC:2.3.1.85]
Gene5056_Transcript_5846	K09458 fabF	3-oxoacyl-[acyl-carrier-protein] synthase II [EC:2.3.1.179]
Gene844_Transcript_848	K07512 MECR, NRBF1	mitochondrial trans-2-enoyl-CoA reductase [EC:1.3.1.38]
Gene9639_Transcript_11780	K01074 PPT	palmitoyl-protein thioesterase [EC:3.1.2.22]
Gene11954_Transcript_15198	K01074 PPT	palmitoyl-protein thioesterase [EC:3.1.2.22]
Gene8765_Transcript_10573	K00626 E2.3.1.9, atoB	acetyl-CoA C-acetyltransferase [EC:2.3.1.9]
Gene10199_Transcript_12635	K00626 E2.3.1.9, atoB	acetyl-CoA C-acetyltransferase [EC:2.3.1.9]
Gene10453_Transcript_12990	K00626 E2.3.1.9, atoB	acetyl-CoA C-acetyltransferase [EC:2.3.1.9]
Gene12927_Transcript_16738	K00626 E2.3.1.9, atoB	acetyl-CoA C-acetyltransferase [EC:2.3.1.9]
Gene5118_Transcript_5943	K00626 E2.3.1.9, atoB	acetyl-CoA C-acetyltransferase [EC:2.3.1.9]
Gene13037_Transcript_16873	K07508 ACAA2	acetyl-CoA acyltransferase 2 [EC:2.3.1.16]
Gene10297_Transcript_12773	K07509 HADHB	acetyl-CoA acyltransferase [EC:2.3.1.16]
Gene3276_Transcript_3717	K00022 HADH	3-hydroxyacyl-CoA dehydrogenase [EC:1.1.1.35]
Gene13649_Transcript_18002	K07511 ECHS1	enoyl-CoA hydratase [EC:4.2.1.17]
Gene7983_Transcript_9595	K07515 HADHA	enoyl-CoA hydratase / long-chain 3-hydroxyacyl-CoA dehydrogenase [EC:4.2.1.17 1.1.1.211]
Gene11161_Transcript_14035	K00232 E1.3.3.6, ACOX1, ACOX3	acyl-CoA oxidase [EC:1.3.3.6]
Gene3295_Transcript_3742	K00232 E1.3.3.6, ACOX1, ACOX3	acyl-CoA oxidase [EC:1.3.3.6]
Gene6051_Transcript_7115	K00248 ACADS, bcd	butyryl-CoA dehydrogenase [EC:1.3.8.1]
Gene179_Transcript_195	K00249 ACADM, acd	acyl-CoA dehydrogenase [EC:1.3.8.7]
Gene5414_Transcript_6414	K09478 ACADSB	short/branched chain acyl-CoA dehydrogenase [EC:1.3.99.12]
Gene14577_Transcript_19789	K09479 ACADVL	very long chain acyl-CoA dehydrogenase [EC:1.3.8.9]
Gene12076_Transcript_15351	K01897 ACSL, fadD	long-chain acyl-CoA synthetase [EC:6.2.1.3]
Gene1880_Transcript_1876	K01897 ACSL, fadD	long-chain acyl-CoA synthetase [EC:6.2.1.3]
Gene3363_Transcript_3811	K01897 ACSL, fadD	long-chain acyl-CoA synthetase [EC:6.2.1.3]
Gene14398_Transcript_19435	K15013 ACSBG	long-chain-fatty-acid--CoA ligase ACSBG [EC:6.2.1.3]
Gene11218_Transcript_14104	K08765 CPT1A	carnitine O-palmitoyltransferase 1, liver isoform [EC:2.3.1.21]
Gene14199_Transcript_19023	K08766 CPT2	carnitine O-palmitoyltransferase 2 [EC:2.3.1.21]
Gene10001_Transcript_12315	K10203 ELOVL6	elongation of very long chain fatty acids protein 6 [EC:2.3.1.199]
Gene3349_Transcript_3802	K10251 HSD17B12, KAR, IFA38	17beta-estradiol 17-dehydrogenase / very-long-chain 3-oxoacyl-CoA reductase [EC:1.1.1.62 1.1.1.330]
Gene5908_Transcript_6954	K10703 PHS1, PAS2	very-long-chain (3R)-3-hydroxyacyl-CoA dehydratase [EC:4.2.1.134]
Gene10183_Transcript_12610	K10258 TER, TSC13, CER10	very-long-chain enoyl-CoA reductase [EC:1.3.1.93]
Gene9629_Transcript_11768	K00507 SCD, desC	stearoyl-CoA desaturase (Delta-9 desaturase) [EC:1.14.19.1]
Gene9673_Transcript_11825	K00507 SCD, desC	stearoyl-CoA desaturase (Delta-9 desaturase) [EC:1.14.19.1]
Gene5239_Transcript_6110	K00507 SCD, desC	stearoyl-CoA desaturase (Delta-9 desaturase) [EC:1.14.19.1]
Gene5336_Transcript_6265	K00507 SCD, desC	stearoyl-CoA desaturase (Delta-9 desaturase) [EC:1.14.19.1]
Gene5464_Transcript_6471	K00507 SCD, desC	stearoyl-CoA desaturase (Delta-9 desaturase) [EC:1.14.19.1]
Gene7602_Transcript_9136	K00507 SCD, desC	stearoyl-CoA desaturase (Delta-9 desaturase) [EC:1.14.19.1]
01230 Biosynthesis of amino acids [PATH:ko01230]
Gene9208_Transcript_11249	K01803 TPI, tpiA	triosephosphate isomerase (TIM) [EC:5.3.1.1]
Gene11071_Transcript_13933	K00927 PGK, pgk	phosphoglycerate kinase [EC:2.7.2.3]
Gene13356_Transcript_17456	K01834 PGAM, gpmA	2,3-bisphosphoglycerate-dependent phosphoglycerate mutase [EC:5.4.2.11]
Gene2883_Transcript_3139	K01689 ENO, eno	enolase [EC:4.2.1.11]
Gene5526_Transcript_6538	K00873 PK, pyk	pyruvate kinase [EC:2.7.1.40]
Gene736_Transcript_746	K00873 PK, pyk	pyruvate kinase [EC:2.7.1.40]
Gene3327_Transcript_3777	K01623 ALDO	fructose-bisphosphate aldolase, class I [EC:4.1.2.13]
Gene12996_Transcript_16830	K00850 pfkA, PFK	6-phosphofructokinase 1 [EC:2.7.1.11]
Gene196_Transcript_218	K00615 E2.2.1.1, tktA, tktB	transketolase [EC:2.2.1.1]
Gene3267_Transcript_3707	K00616 E2.2.1.2, talA, talB	transaldolase [EC:2.2.1.2]
Gene11037_Transcript_13880	K01783 rpe, RPE	ribulose-phosphate 3-epimerase [EC:5.1.3.1]
Gene12050_Transcript_15327	K01807 rpiA	ribose 5-phosphate isomerase A [EC:5.3.1.6]
Gene14918_Transcript_20436	K00948 PRPS, prsA	ribose-phosphate pyrophosphokinase [EC:2.7.6.1]
Gene9661_Transcript_11810	K00826 E2.6.1.42, ilvE	branched-chain amino acid aminotransferase [EC:2.6.1.42]
Gene11941_Transcript_15179	K00826 E2.6.1.42, ilvE	branched-chain amino acid aminotransferase [EC:2.6.1.42]
Gene9053_Transcript_11053	K01754 E4.3.1.19, ilvA, tdcB	threonine dehydratase [EC:4.3.1.19]
Gene14169_Transcript_18968	K01754 E4.3.1.19, ilvA, tdcB	threonine dehydratase [EC:4.3.1.19]
Gene7877_Transcript_9458	K00600 glyA, SHMT	glycine hydroxymethyltransferase [EC:2.1.2.1]
Gene5768_Transcript_6802	K01620 ltaE	threonine aldolase [EC:4.1.2.48]
Gene7524_Transcript_9043	K01620 ltaE	threonine aldolase [EC:4.1.2.48]
Gene3362_Transcript_3810	K00058 serA, PHGDH	D-3-phosphoglycerate dehydrogenase [EC:1.1.1.95]
Gene12949_Transcript_16772	K00831 serC, PSAT1	phosphoserine aminotransferase [EC:2.6.1.52]
Gene487_Transcript_503	K00831 serC, PSAT1	phosphoserine aminotransferase [EC:2.6.1.52]
Gene5999_Transcript_7050	K00831 serC, PSAT1	phosphoserine aminotransferase [EC:2.6.1.52]
Gene6125_Transcript_7213	K00831 serC, PSAT1	phosphoserine aminotransferase [EC:2.6.1.52]
Gene13133_Transcript_17029	K01079 serB, PSPH	phosphoserine phosphatase [EC:3.1.3.3]
Gene14234_Transcript_19079	K01697 CBS	cystathionine beta-synthase [EC:4.2.1.22]
Gene123_Transcript_134	K01758 CTH	cystathionine gamma-lyase [EC:4.4.1.1]
Gene10218_Transcript_12655	K00814 GPT, ALT	alanine transaminase [EC:2.6.1.2]
Gene9026_Transcript_11008	K14455 GOT2	aspartate aminotransferase, mitochondrial [EC:2.6.1.1]
Gene2890_Transcript_3150	K01915 glnA, GLUL	glutamine synthetase [EC:6.3.1.2]
Gene2290_Transcript_2355	K00264 GLT1	glutamate synthase (NADPH/NADH) [EC:1.4.1.13 1.4.1.14]
Gene7573_Transcript_9100	K00789 metK	S-adenosylmethionine synthetase [EC:2.5.1.6]
Gene5467_Transcript_6474	K01958 PC, pyc	pyruvate carboxylase [EC:6.4.1.1]
Gene3310_Transcript_3759	K01647 CS, gltA	citrate synthase [EC:2.3.3.1]
Gene541_Transcript_555	K01647 CS, gltA	citrate synthase [EC:2.3.3.1]
Gene5236_Transcript_6109	K01681 ACO, acnA	aconitate hydratase [EC:4.2.1.3]
Gene7900_Transcript_9482	K01681 ACO, acnA	aconitate hydratase [EC:4.2.1.3]
Gene4401_Transcript_4991	K00031 IDH1, IDH2, icd	isocitrate dehydrogenase [EC:1.1.1.42]
Gene5597_Transcript_6626	K00031 IDH1, IDH2, icd	isocitrate dehydrogenase [EC:1.1.1.42]
Gene11025_Transcript_13860	K00030 IDH3	isocitrate dehydrogenase (NAD+) [EC:1.1.1.41]
Gene5821_Transcript_6851	K00030 IDH3	isocitrate dehydrogenase (NAD+) [EC:1.1.1.41]
Gene7559_Transcript_9084	K00030 IDH3	isocitrate dehydrogenase (NAD+) [EC:1.1.1.41]
Gene4164_Transcript_4688	K00825 AADAT, KAT2	kynurenine/2-aminoadipate aminotransferase [EC:2.6.1.7 2.6.1.39]
Gene13786_Transcript_18237	K14085 ALDH7A1	aldehyde dehydrogenase family 7 member A1 [EC:1.2.1.31 1.2.1.8 1.2.1.3]
Gene12009_Transcript_15267	K14677 ACY1	aminoacylase [EC:3.5.1.14]
Gene6139_Transcript_7226	K12657 ALDH18A1, P5CS	delta-1-pyrroline-5-carboxylate synthetase [EC:2.7.2.11 1.2.1.41]
Gene8181_Transcript_9835	K12657 ALDH18A1, P5CS	delta-1-pyrroline-5-carboxylate synthetase [EC:2.7.2.11 1.2.1.41]
Gene11035_Transcript_13875	K00286 proC	pyrroline-5-carboxylate reductase [EC:1.5.1.2]
Gene12941_Transcript_16758	K00286 proC	pyrroline-5-carboxylate reductase [EC:1.5.1.2]
01220 Degradation of aromatic compounds [PATH:ko01220]
Gene15692_Transcript_22205	K01053 E3.1.1.17, gnl, RGN	gluconolactonase [EC:3.1.1.17]
Gene4455_Transcript_5053	K01053 E3.1.1.17, gnl, RGN	gluconolactonase [EC:3.1.1.17]
Gene5438_Transcript_6444	K00121 frmA, ADH5, adhC	S-(hydroxymethyl)glutathione dehydrogenase / alcohol dehydrogenase [EC:1.1.1.284 1.1.1.1]
Carbohydrate metabolism
00010 Glycolysis / Gluconeogenesis [PATH:ko00010]
Gene12207_Transcript_15538	K00844 HK	hexokinase [EC:2.7.1.1]
Gene466_Transcript_483	K00844 HK	hexokinase [EC:2.7.1.1]
Gene3297_Transcript_3744	K01810 GPI, pgi	glucose-6-phosphate isomerase [EC:5.3.1.9]
Gene594_Transcript_599	K01810 GPI, pgi	glucose-6-phosphate isomerase [EC:5.3.1.9]
Gene12996_Transcript_16830	K00850 pfkA, PFK	6-phosphofructokinase 1 [EC:2.7.1.11]
Gene7543_Transcript_9066	K03841 FBP, fbp	fructose-1,6-bisphosphatase I [EC:3.1.3.11]
Gene3327_Transcript_3777	K01623 ALDO	fructose-bisphosphate aldolase, class I [EC:4.1.2.13]
Gene9208_Transcript_11249	K01803 TPI, tpiA	triosephosphate isomerase (TIM) [EC:5.3.1.1]
Gene11071_Transcript_13933	K00927 PGK, pgk	phosphoglycerate kinase [EC:2.7.2.3]
Gene13356_Transcript_17456	K01834 PGAM, gpmA	2,3-bisphosphoglycerate-dependent phosphoglycerate mutase [EC:5.4.2.11]
Gene2883_Transcript_3139	K01689 ENO, eno	enolase [EC:4.2.1.11]
Gene5526_Transcript_6538	K00873 PK, pyk	pyruvate kinase [EC:2.7.1.40]
Gene736_Transcript_746	K00873 PK, pyk	pyruvate kinase [EC:2.7.1.40]
Gene257_Transcript_282	K00161 PDHA, pdhA	pyruvate dehydrogenase E1 component alpha subunit [EC:1.2.4.1]
Gene5753_Transcript_6791	K00162 PDHB, pdhB	pyruvate dehydrogenase E1 component beta subunit [EC:1.2.4.1]
Gene15549_Transcript_21875	K00627 DLAT, aceF, pdhC	pyruvate dehydrogenase E2 component (dihydrolipoamide acetyltransferase) [EC:2.3.1.12]
Gene387_Transcript_412	K00627 DLAT, aceF, pdhC	pyruvate dehydrogenase E2 component (dihydrolipoamide acetyltransferase) [EC:2.3.1.12]
Gene7582_Transcript_9115	K00627 DLAT, aceF, pdhC	pyruvate dehydrogenase E2 component (dihydrolipoamide acetyltransferase) [EC:2.3.1.12]
Gene187_Transcript_207	K00382 DLD, lpd, pdhD	dihydrolipoamide dehydrogenase [EC:1.8.1.4]
Gene7645_Transcript_9192	K00382 DLD, lpd, pdhD	dihydrolipoamide dehydrogenase [EC:1.8.1.4]
Gene5488_Transcript_6493	K00016 LDH, ldh	L-lactate dehydrogenase [EC:1.1.1.27]
Gene5438_Transcript_6444	K00121 frmA, ADH5, adhC	S-(hydroxymethyl)glutathione dehydrogenase / alcohol dehydrogenase [EC:1.1.1.284 1.1.1.1]
Gene1303_Transcript_1272	K00128 ALDH	aldehyde dehydrogenase (NAD+) [EC:1.2.1.3]
Gene3412_Transcript_3860	K00128 ALDH	aldehyde dehydrogenase (NAD+) [EC:1.2.1.3]
Gene3710_Transcript_4177	K00128 ALDH	aldehyde dehydrogenase (NAD+) [EC:1.2.1.3]
Gene4569_Transcript_5196	K00128 ALDH	aldehyde dehydrogenase (NAD+) [EC:1.2.1.3]
Gene13786_Transcript_18237	K14085 ALDH7A1	aldehyde dehydrogenase family 7 member A1 [EC:1.2.1.31 1.2.1.8 1.2.1.3]
Gene15284_Transcript_21243	K01895 ACSS, acs	acetyl-CoA synthetase [EC:6.2.1.1]
Gene3824_Transcript_4292	K01895 ACSS, acs	acetyl-CoA synthetase [EC:6.2.1.1]
Gene10343_Transcript_12829	K01785 galM, GALM	aldose 1-epimerase [EC:5.1.3.3]
Gene13041_Transcript_16882	K01835 pgm	phosphoglucomutase [EC:5.4.2.2]
Gene5410_Transcript_6409	K01835 pgm	phosphoglucomutase [EC:5.4.2.2]
Gene879_Transcript_886	K15779 PGM2	phosphoglucomutase / phosphopentomutase [EC:5.4.2.2 5.4.2.7]
Gene308_Transcript_335	K08074 ADPGK	ADP-dependent glucokinase [EC:2.7.1.147]
Gene8038_Transcript_9660	K01792 E5.1.3.15	glucose-6-phosphate 1-epimerase [EC:5.1.3.15]
Gene13938_Transcript_18537	K03103 MINPP1	multiple inositol-polyphosphate phosphatase / 2,3-bisphosphoglycerate 3-phosphatase [EC:3.1.3.62 3.1.3.80]
Gene5133_Transcript_5972	K03103 MINPP1	multiple inositol-polyphosphate phosphatase / 2,3-bisphosphoglycerate 3-phosphatase [EC:3.1.3.62 3.1.3.80]
Gene7014_Transcript_8253	K03103 MINPP1	multiple inositol-polyphosphate phosphatase / 2,3-bisphosphoglycerate 3-phosphatase [EC:3.1.3.62 3.1.3.80]
Gene172_Transcript_186	K01596 E4.1.1.32, pckA, PCK	phosphoenolpyruvate carboxykinase (GTP) [EC:4.1.1.32]
Gene3382_Transcript_3829	K01596 E4.1.1.32, pckA, PCK	phosphoenolpyruvate carboxykinase (GTP) [EC:4.1.1.32]
00020 Citrate cycle (TCA cycle) [PATH:ko00020]
Gene3310_Transcript_3759	K01647 CS, gltA	citrate synthase [EC:2.3.3.1]
Gene541_Transcript_555	K01647 CS, gltA	citrate synthase [EC:2.3.3.1]
Gene3118_Transcript_3528	K01648 ACLY	ATP citrate (pro-S)-lyase [EC:2.3.3.8]
Gene3117_Transcript_3528	K01648 ACLY	ATP citrate (pro-S)-lyase [EC:2.3.3.8]
Gene5236_Transcript_6109	K01681 ACO, acnA	aconitate hydratase [EC:4.2.1.3]
Gene7900_Transcript_9482	K01681 ACO, acnA	aconitate hydratase [EC:4.2.1.3]
Gene4401_Transcript_4991	K00031 IDH1, IDH2, icd	isocitrate dehydrogenase [EC:1.1.1.42]
Gene5597_Transcript_6626	K00031 IDH1, IDH2, icd	isocitrate dehydrogenase [EC:1.1.1.42]
Gene11025_Transcript_13860	K00030 IDH3	isocitrate dehydrogenase (NAD+) [EC:1.1.1.41]
Gene5821_Transcript_6851	K00030 IDH3	isocitrate dehydrogenase (NAD+) [EC:1.1.1.41]
Gene7559_Transcript_9084	K00030 IDH3	isocitrate dehydrogenase (NAD+) [EC:1.1.1.41]
Gene12013_Transcript_15272	K00164 OGDH, sucA	2-oxoglutarate dehydrogenase E1 component [EC:1.2.4.2]
Gene12601_Transcript_16208	K00164 OGDH, sucA	2-oxoglutarate dehydrogenase E1 component [EC:1.2.4.2]
Gene12602_Transcript_16209	K00164 OGDH, sucA	2-oxoglutarate dehydrogenase E1 component [EC:1.2.4.2]
Gene11207_Transcript_14088	K00658 DLST, sucB	2-oxoglutarate dehydrogenase E2 component (dihydrolipoamide succinyltransferase) [EC:2.3.1.61]
Gene187_Transcript_207	K00382 DLD, lpd, pdhD	dihydrolipoamide dehydrogenase [EC:1.8.1.4]
Gene7645_Transcript_9192	K00382 DLD, lpd, pdhD	dihydrolipoamide dehydrogenase [EC:1.8.1.4]
Gene9123_Transcript_11140	K01899 LSC1	succinyl-CoA synthetase alpha subunit [EC:6.2.1.4 6.2.1.5]
Gene9042_Transcript_11031	K01900 LSC2	succinyl-CoA synthetase beta subunit [EC:6.2.1.4 6.2.1.5]
Gene899_Transcript_905	K01900 LSC2	succinyl-CoA synthetase beta subunit [EC:6.2.1.4 6.2.1.5]
Gene11027_Transcript_13863	K00234 SDHA, SDH1	succinate dehydrogenase (ubiquinone) flavoprotein subunit [EC:1.3.5.1]
Gene9046_Transcript_11042	K00235 SDHB, SDH2	succinate dehydrogenase (ubiquinone) iron-sulfur subunit [EC:1.3.5.1]
Gene169_Transcript_183	K00237 SDHD, SDH4	succinate dehydrogenase (ubiquinone) membrane anchor subunit
Gene9536_Transcript_11655	K01679 E4.2.1.2B, fumC	fumarate hydratase, class II [EC:4.2.1.2]
Gene3181_Transcript_3613	K00025 MDH1	malate dehydrogenase [EC:1.1.1.37]
Gene7688_Transcript_9229	K00026 MDH2	malate dehydrogenase [EC:1.1.1.37]
Gene5467_Transcript_6474	K01958 PC, pyc	pyruvate carboxylase [EC:6.4.1.1]
Gene172_Transcript_186	K01596 E4.1.1.32, pckA, PCK	phosphoenolpyruvate carboxykinase (GTP) [EC:4.1.1.32]
Gene3382_Transcript_3829	K01596 E4.1.1.32, pckA, PCK	phosphoenolpyruvate carboxykinase (GTP) [EC:4.1.1.32]
Gene257_Transcript_282	K00161 PDHA, pdhA	pyruvate dehydrogenase E1 component alpha subunit [EC:1.2.4.1]
Gene5753_Transcript_6791	K00162 PDHB, pdhB	pyruvate dehydrogenase E1 component beta subunit [EC:1.2.4.1]
Gene15549_Transcript_21875	K00627 DLAT, aceF, pdhC	pyruvate dehydrogenase E2 component (dihydrolipoamide acetyltransferase) [EC:2.3.1.12]
Gene387_Transcript_412	K00627 DLAT, aceF, pdhC	pyruvate dehydrogenase E2 component (dihydrolipoamide acetyltransferase) [EC:2.3.1.12]
Gene7582_Transcript_9115	K00627 DLAT, aceF, pdhC	pyruvate dehydrogenase E2 component (dihydrolipoamide acetyltransferase) [EC:2.3.1.12]
00030 Pentose phosphate pathway [PATH:ko00030]
Gene3297_Transcript_3744	K01810 GPI, pgi	glucose-6-phosphate isomerase [EC:5.3.1.9]
Gene594_Transcript_599	K01810 GPI, pgi	glucose-6-phosphate isomerase [EC:5.3.1.9]
Gene3384_Transcript_3833	K00036 G6PD, zwf	glucose-6-phosphate 1-dehydrogenase [EC:1.1.1.49 1.1.1.363]
Gene14941_Transcript_20485	K01057 PGLS, pgl, devB	6-phosphogluconolactonase [EC:3.1.1.31]
Gene385_Transcript_411	K00033 PGD, gnd, gntZ	6-phosphogluconate dehydrogenase [EC:1.1.1.44 1.1.1.343]
Gene11037_Transcript_13880	K01783 rpe, RPE	ribulose-phosphate 3-epimerase [EC:5.1.3.1]
Gene196_Transcript_218	K00615 E2.2.1.1, tktA, tktB	transketolase [EC:2.2.1.1]
Gene3267_Transcript_3707	K00616 E2.2.1.2, talA, talB	transaldolase [EC:2.2.1.2]
Gene12050_Transcript_15327	K01807 rpiA	ribose 5-phosphate isomerase A [EC:5.3.1.6]
Gene6418_Transcript_7544	K01619 deoC, DERA	deoxyribose-phosphate aldolase [EC:4.1.2.4]
Gene5939_Transcript_6980	K00852 rbsK, RBKS	ribokinase [EC:2.7.1.15]
Gene13041_Transcript_16882	K01835 pgm	phosphoglucomutase [EC:5.4.2.2]
Gene5410_Transcript_6409	K01835 pgm	phosphoglucomutase [EC:5.4.2.2]
Gene879_Transcript_886	K15779 PGM2	phosphoglucomutase / phosphopentomutase [EC:5.4.2.2 5.4.2.7]
Gene14918_Transcript_20436	K00948 PRPS, prsA	ribose-phosphate pyrophosphokinase [EC:2.7.6.1]
Gene696_Transcript_698	K00115 GLD	glucose 1-dehydrogenase (FAD, quinone) [EC:1.1.5.9]
Gene15692_Transcript_22205	K01053 E3.1.1.17, gnl, RGN	gluconolactonase [EC:3.1.1.17]
Gene4455_Transcript_5053	K01053 E3.1.1.17, gnl, RGN	gluconolactonase [EC:3.1.1.17]
Gene13513_Transcript_17726	K11529 gck, gckA, GLYCTK	glycerate 2-kinase [EC:2.7.1.165]
Gene3327_Transcript_3777	K01623 ALDO	fructose-bisphosphate aldolase, class I [EC:4.1.2.13]
Gene7543_Transcript_9066	K03841 FBP, fbp	fructose-1,6-bisphosphatase I [EC:3.1.3.11]
Gene12996_Transcript_16830	K00850 pfkA, PFK	6-phosphofructokinase 1 [EC:2.7.1.11]
00040 Pentose and glucuronate interconversions [PATH:ko00040]
Gene8389_Transcript_10088	K01195 uidA, GUSB	beta-glucuronidase [EC:3.2.1.31]
Gene15256_Transcript_21184	K01195 uidA, GUSB	beta-glucuronidase [EC:3.2.1.31]
Gene5838_Transcript_6867	K01195 uidA, GUSB	beta-glucuronidase [EC:3.2.1.31]
Gene13241_Transcript_17234	K00699 UGT	glucuronosyltransferase [EC:2.4.1.17]
Gene14159_Transcript_18936	K00699 UGT	glucuronosyltransferase [EC:2.4.1.17]
Gene3207_Transcript_3641	K00699 UGT	glucuronosyltransferase [EC:2.4.1.17]
Gene3289_Transcript_3732	K00699 UGT	glucuronosyltransferase [EC:2.4.1.17]
Gene3547_Transcript_4000	K00699 UGT	glucuronosyltransferase [EC:2.4.1.17]
Gene6613_Transcript_7767	K00699 UGT	glucuronosyltransferase [EC:2.4.1.17]
Gene9225_Transcript_11271	K00012 UGDH, ugd	UDPglucose 6-dehydrogenase [EC:1.1.1.22]
Gene8022_Transcript_9640	K00963 UGP2, galU, galF	UTP--glucose-1-phosphate uridylyltransferase [EC:2.7.7.9]
Gene146_Transcript_160	K13247 CRYL1	L-gulonate 3-dehydrogenase [EC:1.1.1.45]
Gene11037_Transcript_13880	K01783 rpe, RPE	ribulose-phosphate 3-epimerase [EC:5.1.3.1]
Gene7185_Transcript_8483	K00854 xylB, XYLB	xylulokinase [EC:2.7.1.17]
Gene8341_Transcript_10017	K00011 AKR1B	aldehyde reductase [EC:1.1.1.21]
Gene10274_Transcript_12741	K00011 AKR1B	aldehyde reductase [EC:1.1.1.21]
Gene80_Transcript_89	K00011 AKR1B	aldehyde reductase [EC:1.1.1.21]
Gene3302_Transcript_3748	K03331 DCXR	L-xylulose reductase [EC:1.1.1.10]
Gene15138_Transcript_20923	K00008 SORD, gutB	L-iditol 2-dehydrogenase [EC:1.1.1.14]
Gene12278_Transcript_15665	K00078 DHDH	dihydrodiol dehydrogenase / D-xylose 1-dehydrogenase (NADP) [EC:1.3.1.20 1.1.1.179]
00051 Fructose and mannose metabolism [PATH:ko00051]
Gene2140_Transcript_2195	K01809 manA, MPI	mannose-6-phosphate isomerase [EC:5.3.1.8]
Gene1460_Transcript_1444	K17497 PMM	phosphomannomutase [EC:5.4.2.8]
Gene363_Transcript_391	K00966 GMPP	mannose-1-phosphate guanylyltransferase [EC:2.7.7.13]
Gene6516_Transcript_7646	K00966 GMPP	mannose-1-phosphate guanylyltransferase [EC:2.7.7.13]
Gene5816_Transcript_6844	K01711 gmd, GMDS	GDPmannose 4,6-dehydratase [EC:4.2.1.47]
Gene14751_Transcript_20119	K02377 TSTA3, fcl	GDP-L-fucose synthase [EC:1.1.1.271]
Gene605_Transcript_612	K18334 fucD	L-fuconate dehydratase [EC:4.2.1.68]
Gene12207_Transcript_15538	K00844 HK	hexokinase [EC:2.7.1.1]
Gene466_Transcript_483	K00844 HK	hexokinase [EC:2.7.1.1]
Gene12996_Transcript_16830	K00850 pfkA, PFK	6-phosphofructokinase 1 [EC:2.7.1.11]
Gene7543_Transcript_9066	K03841 FBP, fbp	fructose-1,6-bisphosphatase I [EC:3.1.3.11]
Gene9197_Transcript_11224	K19029 PFKFB2	6-phosphofructo-2-kinase / fructose-2,6-biphosphatase 2 [EC:2.7.1.105 3.1.3.46]
Gene11095_Transcript_13963	K01103 PFKFB3	6-phosphofructo-2-kinase / fructose-2,6-biphosphatase 3 [EC:2.7.1.105 3.1.3.46]
Gene15138_Transcript_20923	K00008 SORD, gutB	L-iditol 2-dehydrogenase [EC:1.1.1.14]
Gene8341_Transcript_10017	K00011 AKR1B	aldehyde reductase [EC:1.1.1.21]
Gene10274_Transcript_12741	K00011 AKR1B	aldehyde reductase [EC:1.1.1.21]
Gene80_Transcript_89	K00011 AKR1B	aldehyde reductase [EC:1.1.1.21]
Gene3327_Transcript_3777	K01623 ALDO	fructose-bisphosphate aldolase, class I [EC:4.1.2.13]
Gene9208_Transcript_11249	K01803 TPI, tpiA	triosephosphate isomerase (TIM) [EC:5.3.1.1]
Gene10315_Transcript_12794	K00863 DAK, TKFC	triose/dihydroxyacetone kinase / FAD-AMP lyase (cyclizing) [EC:2.7.1.28 2.7.1.29 4.6.1.15]
Gene10782_Transcript_13444	K00863 DAK, TKFC	triose/dihydroxyacetone kinase / FAD-AMP lyase (cyclizing) [EC:2.7.1.28 2.7.1.29 4.6.1.15]
Gene15198_Transcript_21024	K00863 DAK, TKFC	triose/dihydroxyacetone kinase / FAD-AMP lyase (cyclizing) [EC:2.7.1.28 2.7.1.29 4.6.1.15]
00052 Galactose metabolism [PATH:ko00052]
Gene10343_Transcript_12829	K01785 galM, GALM	aldose 1-epimerase [EC:5.1.3.3]
Gene15651_Transcript_22115	K00849 galK	galactokinase [EC:2.7.1.6]
Gene5853_Transcript_6889	K00849 galK	galactokinase [EC:2.7.1.6]
Gene506_Transcript_520	K00965 galT, GALT	UDPglucose--hexose-1-phosphate uridylyltransferase [EC:2.7.7.12]
Gene347_Transcript_375	K01784 galE, GALE	UDP-glucose 4-epimerase [EC:5.1.3.2]
Gene6128_Transcript_7217	K01784 galE, GALE	UDP-glucose 4-epimerase [EC:5.1.3.2]
Gene8022_Transcript_9640	K00963 UGP2, galU, galF	UTP--glucose-1-phosphate uridylyltransferase [EC:2.7.7.9]
Gene13041_Transcript_16882	K01835 pgm	phosphoglucomutase [EC:5.4.2.2]
Gene5410_Transcript_6409	K01835 pgm	phosphoglucomutase [EC:5.4.2.2]
Gene879_Transcript_886	K15779 PGM2	phosphoglucomutase / phosphopentomutase [EC:5.4.2.2 5.4.2.7]
Gene12207_Transcript_15538	K00844 HK	hexokinase [EC:2.7.1.1]
Gene466_Transcript_483	K00844 HK	hexokinase [EC:2.7.1.1]
Gene2380_Transcript_2464	K12309 GLB1, ELNR1	beta-galactosidase [EC:3.2.1.23]
Gene14396_Transcript_19433	K01189 GLA	alpha-galactosidase [EC:3.2.1.22]
Gene8341_Transcript_10017	K00011 AKR1B	aldehyde reductase [EC:1.1.1.21]
Gene10274_Transcript_12741	K00011 AKR1B	aldehyde reductase [EC:1.1.1.21]
Gene80_Transcript_89	K00011 AKR1B	aldehyde reductase [EC:1.1.1.21]
Gene12996_Transcript_16830	K00850 pfkA, PFK	6-phosphofructokinase 1 [EC:2.7.1.11]
Gene8924_Transcript_10831	K01187 malZ	alpha-glucosidase [EC:3.2.1.20]
Gene5368_Transcript_6319	K01187 malZ	alpha-glucosidase [EC:3.2.1.20]
Gene13132_Transcript_17028	K12316 GAA	lysosomal alpha-glucosidase [EC:3.2.1.20]
Gene6394_Transcript_7516	K12316 GAA	lysosomal alpha-glucosidase [EC:3.2.1.20]
00053 Ascorbate and aldarate metabolism [PATH:ko00053]
Gene9225_Transcript_11271	K00012 UGDH, ugd	UDPglucose 6-dehydrogenase [EC:1.1.1.22]
Gene13241_Transcript_17234	K00699 UGT	glucuronosyltransferase [EC:2.4.1.17]
Gene14159_Transcript_18936	K00699 UGT	glucuronosyltransferase [EC:2.4.1.17]
Gene3207_Transcript_3641	K00699 UGT	glucuronosyltransferase [EC:2.4.1.17]
Gene3289_Transcript_3732	K00699 UGT	glucuronosyltransferase [EC:2.4.1.17]
Gene3547_Transcript_4000	K00699 UGT	glucuronosyltransferase [EC:2.4.1.17]
Gene6613_Transcript_7767	K00699 UGT	glucuronosyltransferase [EC:2.4.1.17]
Gene3948_Transcript_4446	K00469 MIOX	inositol oxygenase [EC:1.13.99.1]
Gene15692_Transcript_22205	K01053 E3.1.1.17, gnl, RGN	gluconolactonase [EC:3.1.1.17]
Gene4455_Transcript_5053	K01053 E3.1.1.17, gnl, RGN	gluconolactonase [EC:3.1.1.17]
Gene1303_Transcript_1272	K00128 ALDH	aldehyde dehydrogenase (NAD+) [EC:1.2.1.3]
Gene3412_Transcript_3860	K00128 ALDH	aldehyde dehydrogenase (NAD+) [EC:1.2.1.3]
Gene3710_Transcript_4177	K00128 ALDH	aldehyde dehydrogenase (NAD+) [EC:1.2.1.3]
Gene4569_Transcript_5196	K00128 ALDH	aldehyde dehydrogenase (NAD+) [EC:1.2.1.3]
Gene13786_Transcript_18237	K14085 ALDH7A1	aldehyde dehydrogenase family 7 member A1 [EC:1.2.1.31 1.2.1.8 1.2.1.3]
00500 Starch and sucrose metabolism [PATH:ko00500]
Gene8924_Transcript_10831	K01187 malZ	alpha-glucosidase [EC:3.2.1.20]
Gene5368_Transcript_6319	K01187 malZ	alpha-glucosidase [EC:3.2.1.20]
Gene13132_Transcript_17028	K12316 GAA	lysosomal alpha-glucosidase [EC:3.2.1.20]
Gene6394_Transcript_7516	K12316 GAA	lysosomal alpha-glucosidase [EC:3.2.1.20]
Gene8022_Transcript_9640	K00963 UGP2, galU, galF	UTP--glucose-1-phosphate uridylyltransferase [EC:2.7.7.9]
Gene8828_Transcript_10677	K01179 E3.2.1.4	endoglucanase [EC:3.2.1.4]
Gene932_Transcript_931	K00693 GYS	glycogen synthase [EC:2.4.1.11]
Gene5282_Transcript_6171	K00750 GYG1, GYG2	glycogenin [EC:2.4.1.186]
Gene11366_Transcript_14284	K00700 GBE1, glgB	1,4-alpha-glucan branching enzyme [EC:2.4.1.18]
Gene12000_Transcript_15250	K00688 PYG, glgP	glycogen phosphorylase [EC:2.4.1.1]
Gene297_Transcript_321	K01196 AGL	glycogen debranching enzyme [EC:2.4.1.25 3.2.1.33]
Gene3737_Transcript_4201	K16055 TPS	trehalose 6-phosphate synthase/phosphatase [EC:2.4.1.15 3.1.3.12]
Gene4499_Transcript_5114	K01194 TREH, treA, treF	alpha,alpha-trehalase [EC:3.2.1.28]
Gene6588_Transcript_7737	K01194 TREH, treA, treF	alpha,alpha-trehalase [EC:3.2.1.28]
Gene13041_Transcript_16882	K01835 pgm	phosphoglucomutase [EC:5.4.2.2]
Gene5410_Transcript_6409	K01835 pgm	phosphoglucomutase [EC:5.4.2.2]
Gene879_Transcript_886	K15779 PGM2	phosphoglucomutase / phosphopentomutase [EC:5.4.2.2 5.4.2.7]
Gene12207_Transcript_15538	K00844 HK	hexokinase [EC:2.7.1.1]
Gene466_Transcript_483	K00844 HK	hexokinase [EC:2.7.1.1]
Gene3297_Transcript_3744	K01810 GPI, pgi	glucose-6-phosphate isomerase [EC:5.3.1.9]
Gene594_Transcript_599	K01810 GPI, pgi	glucose-6-phosphate isomerase [EC:5.3.1.9]
00520 Amino sugar and nucleotide sugar metabolism [PATH:ko00520]
Gene9924_Transcript_12180	K01183 E3.2.1.14	chitinase [EC:3.2.1.14]
Gene1456_Transcript_1441	K01183 E3.2.1.14	chitinase [EC:3.2.1.14]
Gene11477_Transcript_14440	K01183 E3.2.1.14	chitinase [EC:3.2.1.14]
Gene1640_Transcript_1621	K01183 E3.2.1.14	chitinase [EC:3.2.1.14]
Gene13526_Transcript_17749	K01183 E3.2.1.14	chitinase [EC:3.2.1.14]
Gene15662_Transcript_22139	K01183 E3.2.1.14	chitinase [EC:3.2.1.14]
Gene4170_Transcript_4698	K01183 E3.2.1.14	chitinase [EC:3.2.1.14]
Gene4238_Transcript_4784	K12373 HEXA_B	hexosaminidase [EC:3.2.1.52]
Gene4447_Transcript_5047	K12373 HEXA_B	hexosaminidase [EC:3.2.1.52]
Gene6298_Transcript_7403	K12373 HEXA_B	hexosaminidase [EC:3.2.1.52]
Gene3529_Transcript_3979	K00884 NAGK, nagK	N-acetylglucosamine kinase [EC:2.7.1.59]
Gene4068_Transcript_4580	K01836 PGM3	phosphoacetylglucosamine mutase [EC:5.4.2.3]
Gene3441_Transcript_3890	K00972 UAP1	UDP-N-acetylglucosamine/UDP-N-acetylgalactosamine diphosphorylase [EC:2.7.7.23 2.7.7.83]
Gene9580_Transcript_11718	K05304 NANS, SAS	sialic acid synthase [EC:2.5.1.56 2.5.1.57 2.5.1.132]
Gene3678_Transcript_4143	K05304 NANS, SAS	sialic acid synthase [EC:2.5.1.56 2.5.1.57 2.5.1.132]
Gene1364_Transcript_1329	K01097 NANP	N-acylneuraminate-9-phosphatase [EC:3.1.3.29]
Gene8316_Transcript_9991	K01639 E4.1.3.3, nanA, NPL	N-acetylneuraminate lyase [EC:4.1.3.3]
Gene1146_Transcript_1137	K00326 E1.6.2.2	cytochrome-b5 reductase [EC:1.6.2.2]
Gene11467_Transcript_14424	K00326 E1.6.2.2	cytochrome-b5 reductase [EC:1.6.2.2]
Gene2087_Transcript_2121	K00326 E1.6.2.2	cytochrome-b5 reductase [EC:1.6.2.2]
Gene4138_Transcript_4660	K00326 E1.6.2.2	cytochrome-b5 reductase [EC:1.6.2.2]
Gene4534_Transcript_5150	K00698 CHS1	chitin synthase [EC:2.4.1.16]
Gene12207_Transcript_15538	K00844 HK	hexokinase [EC:2.7.1.1]
Gene466_Transcript_483	K00844 HK	hexokinase [EC:2.7.1.1]
Gene3939_Transcript_4435	K01443 nagA, AMDHD2	N-acetylglucosamine-6-phosphate deacetylase [EC:3.5.1.25]
Gene12015_Transcript_15274	K00621 GNPNAT1, GNA1	glucosamine-phosphate N-acetyltransferase [EC:2.3.1.4]
Gene14591_Transcript_19824	K02564 nagB, GNPDA	glucosamine-6-phosphate deaminase [EC:3.5.99.6]
Gene11343_Transcript_14253	K00820 glmS, GFPT	glucosamine--fructose-6-phosphate aminotransferase (isomerizing) [EC:2.6.1.16]
Gene13467_Transcript_17644	K00820 glmS, GFPT	glucosamine--fructose-6-phosphate aminotransferase (isomerizing) [EC:2.6.1.16]
Gene13228_Transcript_17206	K08678 UXS1, uxs	UDP-glucuronate decarboxylase [EC:4.1.1.35]
Gene3297_Transcript_3744	K01810 GPI, pgi	glucose-6-phosphate isomerase [EC:5.3.1.9]
Gene594_Transcript_599	K01810 GPI, pgi	glucose-6-phosphate isomerase [EC:5.3.1.9]
Gene13041_Transcript_16882	K01835 pgm	phosphoglucomutase [EC:5.4.2.2]
Gene5410_Transcript_6409	K01835 pgm	phosphoglucomutase [EC:5.4.2.2]
Gene879_Transcript_886	K15779 PGM2	phosphoglucomutase / phosphopentomutase [EC:5.4.2.2 5.4.2.7]
Gene8022_Transcript_9640	K00963 UGP2, galU, galF	UTP--glucose-1-phosphate uridylyltransferase [EC:2.7.7.9]
Gene9225_Transcript_11271	K00012 UGDH, ugd	UDPglucose 6-dehydrogenase [EC:1.1.1.22]
Gene15651_Transcript_22115	K00849 galK	galactokinase [EC:2.7.1.6]
Gene5853_Transcript_6889	K00849 galK	galactokinase [EC:2.7.1.6]
Gene506_Transcript_520	K00965 galT, GALT	UDPglucose--hexose-1-phosphate uridylyltransferase [EC:2.7.7.12]
Gene347_Transcript_375	K01784 galE, GALE	UDP-glucose 4-epimerase [EC:5.1.3.2]
Gene6128_Transcript_7217	K01784 galE, GALE	UDP-glucose 4-epimerase [EC:5.1.3.2]
Gene1460_Transcript_1444	K17497 PMM	phosphomannomutase [EC:5.4.2.8]
Gene363_Transcript_391	K00966 GMPP	mannose-1-phosphate guanylyltransferase [EC:2.7.7.13]
Gene6516_Transcript_7646	K00966 GMPP	mannose-1-phosphate guanylyltransferase [EC:2.7.7.13]
Gene5816_Transcript_6844	K01711 gmd, GMDS	GDPmannose 4,6-dehydratase [EC:4.2.1.47]
Gene2140_Transcript_2195	K01809 manA, MPI	mannose-6-phosphate isomerase [EC:5.3.1.8]
Gene14751_Transcript_20119	K02377 TSTA3, fcl	GDP-L-fucose synthase [EC:1.1.1.271]
00620 Pyruvate metabolism [PATH:ko00620]
Gene15284_Transcript_21243	K01895 ACSS, acs	acetyl-CoA synthetase [EC:6.2.1.1]
Gene3824_Transcript_4292	K01895 ACSS, acs	acetyl-CoA synthetase [EC:6.2.1.1]
Gene257_Transcript_282	K00161 PDHA, pdhA	pyruvate dehydrogenase E1 component alpha subunit [EC:1.2.4.1]
Gene5753_Transcript_6791	K00162 PDHB, pdhB	pyruvate dehydrogenase E1 component beta subunit [EC:1.2.4.1]
Gene15549_Transcript_21875	K00627 DLAT, aceF, pdhC	pyruvate dehydrogenase E2 component (dihydrolipoamide acetyltransferase) [EC:2.3.1.12]
Gene387_Transcript_412	K00627 DLAT, aceF, pdhC	pyruvate dehydrogenase E2 component (dihydrolipoamide acetyltransferase) [EC:2.3.1.12]
Gene7582_Transcript_9115	K00627 DLAT, aceF, pdhC	pyruvate dehydrogenase E2 component (dihydrolipoamide acetyltransferase) [EC:2.3.1.12]
Gene187_Transcript_207	K00382 DLD, lpd, pdhD	dihydrolipoamide dehydrogenase [EC:1.8.1.4]
Gene7645_Transcript_9192	K00382 DLD, lpd, pdhD	dihydrolipoamide dehydrogenase [EC:1.8.1.4]
Gene5526_Transcript_6538	K00873 PK, pyk	pyruvate kinase [EC:2.7.1.40]
Gene736_Transcript_746	K00873 PK, pyk	pyruvate kinase [EC:2.7.1.40]
Gene3141_Transcript_3565	K11262 ACACA	acetyl-CoA carboxylase / biotin carboxylase 1 [EC:6.4.1.2 6.3.4.14]
Gene5541_Transcript_6553	K11262 ACACA	acetyl-CoA carboxylase / biotin carboxylase 1 [EC:6.4.1.2 6.3.4.14]
Gene1303_Transcript_1272	K00128 ALDH	aldehyde dehydrogenase (NAD+) [EC:1.2.1.3]
Gene3412_Transcript_3860	K00128 ALDH	aldehyde dehydrogenase (NAD+) [EC:1.2.1.3]
Gene3710_Transcript_4177	K00128 ALDH	aldehyde dehydrogenase (NAD+) [EC:1.2.1.3]
Gene4569_Transcript_5196	K00128 ALDH	aldehyde dehydrogenase (NAD+) [EC:1.2.1.3]
Gene13786_Transcript_18237	K14085 ALDH7A1	aldehyde dehydrogenase family 7 member A1 [EC:1.2.1.31 1.2.1.8 1.2.1.3]
Gene5488_Transcript_6493	K00016 LDH, ldh	L-lactate dehydrogenase [EC:1.1.1.27]
Gene11733_Transcript_14853	K01759 GLO1, gloA	lactoylglutathione lyase [EC:4.4.1.5]
Gene305_Transcript_332	K01069 E3.1.2.6, gloB	hydroxyacylglutathione hydrolase [EC:3.1.2.6]
Gene4758_Transcript_5428	K00049 GRHPR	glyoxylate/hydroxypyruvate reductase [EC:1.1.1.79 1.1.1.81]
Gene5765_Transcript_6799	K00029 E1.1.1.40, maeB	malate dehydrogenase (oxaloacetate-decarboxylating)(NADP+) [EC:1.1.1.40]
Gene5467_Transcript_6474	K01958 PC, pyc	pyruvate carboxylase [EC:6.4.1.1]
Gene3181_Transcript_3613	K00025 MDH1	malate dehydrogenase [EC:1.1.1.37]
Gene7688_Transcript_9229	K00026 MDH2	malate dehydrogenase [EC:1.1.1.37]
Gene9536_Transcript_11655	K01679 E4.2.1.2B, fumC	fumarate hydratase, class II [EC:4.2.1.2]
Gene172_Transcript_186	K01596 E4.1.1.32, pckA, PCK	phosphoenolpyruvate carboxykinase (GTP) [EC:4.1.1.32]
Gene3382_Transcript_3829	K01596 E4.1.1.32, pckA, PCK	phosphoenolpyruvate carboxykinase (GTP) [EC:4.1.1.32]
Gene10636_Transcript_13223	K01007 pps, ppsA	pyruvate, water dikinase [EC:2.7.9.2]
Gene8765_Transcript_10573	K00626 E2.3.1.9, atoB	acetyl-CoA C-acetyltransferase [EC:2.3.1.9]
Gene10199_Transcript_12635	K00626 E2.3.1.9, atoB	acetyl-CoA C-acetyltransferase [EC:2.3.1.9]
Gene10453_Transcript_12990	K00626 E2.3.1.9, atoB	acetyl-CoA C-acetyltransferase [EC:2.3.1.9]
Gene12927_Transcript_16738	K00626 E2.3.1.9, atoB	acetyl-CoA C-acetyltransferase [EC:2.3.1.9]
Gene5118_Transcript_5943	K00626 E2.3.1.9, atoB	acetyl-CoA C-acetyltransferase [EC:2.3.1.9]
00630 Glyoxylate and dicarboxylate metabolism [PATH:ko00630]
Gene3181_Transcript_3613	K00025 MDH1	malate dehydrogenase [EC:1.1.1.37]
Gene7688_Transcript_9229	K00026 MDH2	malate dehydrogenase [EC:1.1.1.37]
Gene3310_Transcript_3759	K01647 CS, gltA	citrate synthase [EC:2.3.3.1]
Gene541_Transcript_555	K01647 CS, gltA	citrate synthase [EC:2.3.3.1]
Gene5236_Transcript_6109	K01681 ACO, acnA	aconitate hydratase [EC:4.2.1.3]
Gene7900_Transcript_9482	K01681 ACO, acnA	aconitate hydratase [EC:4.2.1.3]
Gene8765_Transcript_10573	K00626 E2.3.1.9, atoB	acetyl-CoA C-acetyltransferase [EC:2.3.1.9]
Gene10199_Transcript_12635	K00626 E2.3.1.9, atoB	acetyl-CoA C-acetyltransferase [EC:2.3.1.9]
Gene10453_Transcript_12990	K00626 E2.3.1.9, atoB	acetyl-CoA C-acetyltransferase [EC:2.3.1.9]
Gene12927_Transcript_16738	K00626 E2.3.1.9, atoB	acetyl-CoA C-acetyltransferase [EC:2.3.1.9]
Gene5118_Transcript_5943	K00626 E2.3.1.9, atoB	acetyl-CoA C-acetyltransferase [EC:2.3.1.9]
Gene11017_Transcript_13849	K11517 HAO	(S)-2-hydroxy-acid oxidase [EC:1.1.3.15]
Gene11916_Transcript_15148	K11517 HAO	(S)-2-hydroxy-acid oxidase [EC:1.1.3.15]
Gene9121_Transcript_11138	K03781 katE, CAT, catB, srpA	catalase [EC:1.11.1.6]
Gene4758_Transcript_5428	K00049 GRHPR	glyoxylate/hydroxypyruvate reductase [EC:1.1.1.79 1.1.1.81]
Gene14023_Transcript_18677	K19269 PGP, PGLP	phosphoglycolate phosphatase [EC:3.1.3.18 3.1.3.48]
Gene2890_Transcript_3150	K01915 glnA, GLUL	glutamine synthetase [EC:6.3.1.2]
Gene7877_Transcript_9458	K00600 glyA, SHMT	glycine hydroxymethyltransferase [EC:2.1.2.1]
Gene13288_Transcript_17330	K00281 GLDC, gcvP	glycine dehydrogenase [EC:1.4.4.2]
Gene4350_Transcript_4927	K00605 gcvT, AMT	aminomethyltransferase [EC:2.1.2.10]
Gene187_Transcript_207	K00382 DLD, lpd, pdhD	dihydrolipoamide dehydrogenase [EC:1.8.1.4]
Gene7645_Transcript_9192	K00382 DLD, lpd, pdhD	dihydrolipoamide dehydrogenase [EC:1.8.1.4]
Gene14196_Transcript_19020	K02437 gcvH, GCSH	glycine cleavage system H protein
Gene9553_Transcript_11681	K01816 hyi, gip	hydroxypyruvate isomerase [EC:5.3.1.22]
Gene13513_Transcript_17726	K11529 gck, gckA, GLYCTK	glycerate 2-kinase [EC:2.7.1.165]
Gene6157_Transcript_7245	K18123 HOGA1	4-hydroxy-2-oxoglutarate aldolase [EC:4.1.3.16]
00640 Propanoate metabolism [PATH:ko00640]
Gene15284_Transcript_21243	K01895 ACSS, acs	acetyl-CoA synthetase [EC:6.2.1.1]
Gene3824_Transcript_4292	K01895 ACSS, acs	acetyl-CoA synthetase [EC:6.2.1.1]
Gene12957_Transcript_16785	K01908 prpE	propionyl-CoA synthetase [EC:6.2.1.17]
Gene12534_Transcript_16109	K00166 BCKDHA, bkdA1	2-oxoisovalerate dehydrogenase E1 component alpha subunit [EC:1.2.4.4]
Gene11885_Transcript_15103	K00167 BCKDHB, bkdA2	2-oxoisovalerate dehydrogenase E1 component beta subunit [EC:1.2.4.4]
Gene3393_Transcript_3843	K09699 DBT, bkdB	2-oxoisovalerate dehydrogenase E2 component (dihydrolipoyl transacylase) [EC:2.3.1.168]
Gene187_Transcript_207	K00382 DLD, lpd, pdhD	dihydrolipoamide dehydrogenase [EC:1.8.1.4]
Gene7645_Transcript_9192	K00382 DLD, lpd, pdhD	dihydrolipoamide dehydrogenase [EC:1.8.1.4]
Gene179_Transcript_195	K00249 ACADM, acd	acyl-CoA dehydrogenase [EC:1.3.8.7]
Gene7983_Transcript_9595	K07515 HADHA	enoyl-CoA hydratase / long-chain 3-hydroxyacyl-CoA dehydrogenase [EC:4.2.1.17 1.1.1.211]
Gene13649_Transcript_18002	K07511 ECHS1	enoyl-CoA hydratase [EC:4.2.1.17]
Gene11998_Transcript_15246	K05605 HIBCH	3-hydroxyisobutyryl-CoA hydrolase [EC:3.1.2.4]
Gene3141_Transcript_3565	K11262 ACACA	acetyl-CoA carboxylase / biotin carboxylase 1 [EC:6.4.1.2 6.3.4.14]
Gene5541_Transcript_6553	K11262 ACACA	acetyl-CoA carboxylase / biotin carboxylase 1 [EC:6.4.1.2 6.3.4.14]
Gene4719_Transcript_5380	K13524 ABAT	4-aminobutyrate aminotransferase / (S)-3-amino-2-methylpropionate transaminase [EC:2.6.1.19 2.6.1.22]
Gene15070_Transcript_20771	K18426 ECHDC1	ethylmalonyl-CoA/methylmalonyl-CoA decarboxylase [EC:4.1.1.94 4.1.1.41]
Gene9123_Transcript_11140	K01899 LSC1	succinyl-CoA synthetase alpha subunit [EC:6.2.1.4 6.2.1.5]
Gene9042_Transcript_11031	K01900 LSC2	succinyl-CoA synthetase beta subunit [EC:6.2.1.4 6.2.1.5]
Gene899_Transcript_905	K01900 LSC2	succinyl-CoA synthetase beta subunit [EC:6.2.1.4 6.2.1.5]
Gene3353_Transcript_3807	K00140 mmsA, iolA, ALDH6A1	malonate-semialdehyde dehydrogenase (acetylating) / methylmalonate-semialdehyde dehydrogenase [EC:1.2.1.18 1.2.1.27]
Gene5488_Transcript_6493	K00016 LDH, ldh	L-lactate dehydrogenase [EC:1.1.1.27]
Gene8765_Transcript_10573	K00626 E2.3.1.9, atoB	acetyl-CoA C-acetyltransferase [EC:2.3.1.9]
Gene10199_Transcript_12635	K00626 E2.3.1.9, atoB	acetyl-CoA C-acetyltransferase [EC:2.3.1.9]
Gene10453_Transcript_12990	K00626 E2.3.1.9, atoB	acetyl-CoA C-acetyltransferase [EC:2.3.1.9]
Gene12927_Transcript_16738	K00626 E2.3.1.9, atoB	acetyl-CoA C-acetyltransferase [EC:2.3.1.9]
Gene5118_Transcript_5943	K00626 E2.3.1.9, atoB	acetyl-CoA C-acetyltransferase [EC:2.3.1.9]
00650 Butanoate metabolism [PATH:ko00650]
Gene8765_Transcript_10573	K00626 E2.3.1.9, atoB	acetyl-CoA C-acetyltransferase [EC:2.3.1.9]
Gene10199_Transcript_12635	K00626 E2.3.1.9, atoB	acetyl-CoA C-acetyltransferase [EC:2.3.1.9]
Gene10453_Transcript_12990	K00626 E2.3.1.9, atoB	acetyl-CoA C-acetyltransferase [EC:2.3.1.9]
Gene12927_Transcript_16738	K00626 E2.3.1.9, atoB	acetyl-CoA C-acetyltransferase [EC:2.3.1.9]
Gene5118_Transcript_5943	K00626 E2.3.1.9, atoB	acetyl-CoA C-acetyltransferase [EC:2.3.1.9]
Gene3276_Transcript_3717	K00022 HADH	3-hydroxyacyl-CoA dehydrogenase [EC:1.1.1.35]
Gene7983_Transcript_9595	K07515 HADHA	enoyl-CoA hydratase / long-chain 3-hydroxyacyl-CoA dehydrogenase [EC:4.2.1.17 1.1.1.211]
Gene13649_Transcript_18002	K07511 ECHS1	enoyl-CoA hydratase [EC:4.2.1.17]
Gene6051_Transcript_7115	K00248 ACADS, bcd	butyryl-CoA dehydrogenase [EC:1.3.8.1]
Gene14984_Transcript_20578	K00109 L2HGDH	2-hydroxyglutarate dehydrogenase [EC:1.1.99.2]
Gene10994_Transcript_13805	K01580 E4.1.1.15, gadB, gadA, GAD	glutamate decarboxylase [EC:4.1.1.15]
Gene2650_Transcript_2824	K01580 E4.1.1.15, gadB, gadA, GAD	glutamate decarboxylase [EC:4.1.1.15]
Gene4719_Transcript_5380	K13524 ABAT	4-aminobutyrate aminotransferase / (S)-3-amino-2-methylpropionate transaminase [EC:2.6.1.19 2.6.1.22]
Gene11292_Transcript_14190	K00139 ALDH5A1	succinate-semialdehyde dehydrogenase [EC:1.2.1.24]
Gene7885_Transcript_9465	K01641 E2.3.3.10	hydroxymethylglutaryl-CoA synthase [EC:2.3.3.10]
Gene6326_Transcript_7444	K01640 E4.1.3.4, HMGCL, hmgL	hydroxymethylglutaryl-CoA lyase [EC:4.1.3.4]
Gene13666_Transcript_18021	K01027 OXCT	3-oxoacid CoA-transferase [EC:2.8.3.5]
Gene11700_Transcript_14794	K00019 E1.1.1.30, bdh	3-hydroxybutyrate dehydrogenase [EC:1.1.1.30]
00562 Inositol phosphate metabolism [PATH:ko00562]
Gene11111_Transcript_13980	K00914 PIK3C3, VPS34	phosphatidylinositol 3-kinase [EC:2.7.1.137]
Gene4794_Transcript_5479	K18081 MTMR1_2	myotubularin-related protein 1/2 [EC:3.1.3.64 3.1.3.95]
Gene15453_Transcript_21649	K18082 MTMR3_4, ZFYVE10_11	myotubularin-related protein 3/4 [EC:3.1.3.48 3.1.3.64 3.1.3.95]
Gene931_Transcript_930	K18082 MTMR3_4, ZFYVE10_11	myotubularin-related protein 3/4 [EC:3.1.3.48 3.1.3.64 3.1.3.95]
Gene2138_Transcript_2191	K18083 MTMR6_7_8	myotubularin-related protein 6/7/8 [EC:3.1.3.64 3.1.3.95]
Gene6921_Transcript_8133	K00888 PI4KA	phosphatidylinositol 4-kinase A [EC:2.7.1.67]
Gene14531_Transcript_19684	K19801 PI4KB	phosphatidylinositol 4-kinase B [EC:2.7.1.67]
Gene6192_Transcript_7285	K13711 PI4K2	phosphatidylinositol 4-kinase type 2 [EC:2.7.1.67]
Gene9747_Transcript_11913	K00889 PIP5K	1-phosphatidylinositol-4-phosphate 5-kinase [EC:2.7.1.68]
Gene12102_Transcript_15388	K00889 PIP5K	1-phosphatidylinositol-4-phosphate 5-kinase [EC:2.7.1.68]
Gene14397_Transcript_19434	K01099 INPP5B_F	inositol polyphosphate 5-phosphatase INPP5B/F [EC:3.1.3.36]
Gene1295_Transcript_1264	K20278 INPP5E	inositol polyphosphate 5-phosphatase INPP5E [EC:3.1.3.36]
Gene983_Transcript_985	K20279 SYNJ	synaptojanin [EC:3.1.3.36]
Gene1209_Transcript_1189	K00922 PIK3CA_B_D	phosphatidylinositol-4,5-bisphosphate 3-kinase catalytic subunit alpha/beta/delta [EC:2.7.1.153]
Gene12729_Transcript_16393	K01110 PTEN	phosphatidylinositol-3,4,5-trisphosphate 3-phosphatase and dual-specificity protein phosphatase PTEN [EC:3.1.3.16 3.1.3.48 3.1.3.67]
Gene12738_Transcript_16414	K00923 PIK3C2	phosphatidylinositol-4-phosphate 3-kinase [EC:2.7.1.154]
Gene4440_Transcript_5042	K01109 INPP4	inositol polyphosphate-4-phosphatase [EC:3.1.3.66]
Gene5123_Transcript_5958	K00921 PIKFYVE, FAB1	1-phosphatidylinositol-3-phosphate 5-kinase [EC:2.7.1.150]
Gene886_Transcript_892	K00920 PIP4K2	1-phosphatidylinositol-5-phosphate 4-kinase [EC:2.7.1.149]
Gene892_Transcript_897	K00920 PIP4K2	1-phosphatidylinositol-5-phosphate 4-kinase [EC:2.7.1.149]
Gene4891_Transcript_5619	K05858 PLCB	phosphatidylinositol phospholipase C, beta [EC:3.1.4.11]
Gene7934_Transcript_9530	K05858 PLCB	phosphatidylinositol phospholipase C, beta [EC:3.1.4.11]
Gene8874_Transcript_10747	K05860 PLCE	phosphatidylinositol phospholipase C, epsilon [EC:3.1.4.11]
Gene8872_Transcript_10747	K05860 PLCE	phosphatidylinositol phospholipase C, epsilon [EC:3.1.4.11]
Gene10036_Transcript_12375	K01116 PLCG1	phosphatidylinositol phospholipase C, gamma-1 [EC:3.1.4.11]
Gene13723_Transcript_18113	K01092 E3.1.3.25, IMPA, suhB	myo-inositol-1(or 4)-monophosphatase [EC:3.1.3.25]
Gene12558_Transcript_16151	K15759 IMPAD1, IMPA3	inositol monophosphatase 3 [EC:3.1.3.25 3.1.3.7]
Gene3928_Transcript_4425	K15759 IMPAD1, IMPA3	inositol monophosphatase 3 [EC:3.1.3.25 3.1.3.7]
Gene3614_Transcript_4066	K01858 INO1, ISYNA1	myo-inositol-1-phosphate synthase [EC:5.5.1.4]
Gene8180_Transcript_9834	K01107 INPP1	inositol polyphosphate 1-phosphatase [EC:3.1.3.57]
Gene9468_Transcript_11572	K01106 E3.1.3.56	inositol-1,4,5-trisphosphate 5-phosphatase [EC:3.1.3.56]
Gene12028_Transcript_15301	K01106 E3.1.3.56	inositol-1,4,5-trisphosphate 5-phosphatase [EC:3.1.3.56]
Gene3687_Transcript_4153	K01106 E3.1.3.56	inositol-1,4,5-trisphosphate 5-phosphatase [EC:3.1.3.56]
Gene13938_Transcript_18537	K03103 MINPP1	multiple inositol-polyphosphate phosphatase / 2,3-bisphosphoglycerate 3-phosphatase [EC:3.1.3.62 3.1.3.80]
Gene5133_Transcript_5972	K03103 MINPP1	multiple inositol-polyphosphate phosphatase / 2,3-bisphosphoglycerate 3-phosphatase [EC:3.1.3.62 3.1.3.80]
Gene7014_Transcript_8253	K03103 MINPP1	multiple inositol-polyphosphate phosphatase / 2,3-bisphosphoglycerate 3-phosphatase [EC:3.1.3.62 3.1.3.80]
Gene10011_Transcript_12334	K00911 ITPK	1D-myo-inositol-triphosphate 3-kinase [EC:2.7.1.127]
Gene11329_Transcript_14239	K00911 ITPK	1D-myo-inositol-triphosphate 3-kinase [EC:2.7.1.127]
Gene517_Transcript_533	K00913 ITPK1	inositol-1,3,4-trisphosphate 5/6-kinase / inositol-tetrakisphosphate 1-kinase [EC:2.7.1.159 2.7.1.134]
Gene668_Transcript_673	K00915 IPMK, IPK2	inositol-polyphosphate multikinase [EC:2.7.1.140 2.7.1.151]
Gene12740_Transcript_16417	K10572 IPPK	inositol-pentakisphosphate 2-kinase [EC:2.7.1.158]
Gene3948_Transcript_4446	K00469 MIOX	inositol oxygenase [EC:1.13.99.1]
Gene3353_Transcript_3807	K00140 mmsA, iolA, ALDH6A1	malonate-semialdehyde dehydrogenase (acetylating) / methylmalonate-semialdehyde dehydrogenase [EC:1.2.1.18 1.2.1.27]
Gene9208_Transcript_11249	K01803 TPI, tpiA	triosephosphate isomerase (TIM) [EC:5.3.1.1]
Energy metabolism
00190 Oxidative phosphorylation [PATH:ko00190]
Gene5766_Transcript_6800	K03934 NDUFS1	NADH dehydrogenase (ubiquinone) Fe-S protein 1 [EC:1.6.5.3 1.6.99.3]
Gene12404_Transcript_15916	K03935 NDUFS2	NADH dehydrogenase (ubiquinone) Fe-S protein 2 [EC:1.6.5.3 1.6.99.3]
Gene3466_Transcript_3916	K03936 NDUFS3	NADH dehydrogenase (ubiquinone) Fe-S protein 3 [EC:1.6.5.3 1.6.99.3]
Gene3195_Transcript_3629	K03937 NDUFS4	NADH dehydrogenase (ubiquinone) Fe-S protein 4
Gene3765_Transcript_4223	K03939 NDUFS6	NADH dehydrogenase (ubiquinone) Fe-S protein 6
Gene5843_Transcript_6875	K03940 NDUFS7	NADH dehydrogenase (ubiquinone) Fe-S protein 7 [EC:1.6.5.3 1.6.99.3]
Gene3424_Transcript_3870	K03941 NDUFS8	NADH dehydrogenase (ubiquinone) Fe-S protein 8 [EC:1.6.5.3 1.6.99.3]
Gene449_Transcript_469	K03942 NDUFV1	NADH dehydrogenase (ubiquinone) flavoprotein 1 [EC:1.6.5.3 1.6.99.3]
Gene14545_Transcript_19741	K03943 NDUFV2	NADH dehydrogenase (ubiquinone) flavoprotein 2 [EC:1.6.5.3 1.6.99.3]
Gene11869_Transcript_15079	K03949 NDUFA5	NADH dehydrogenase (ubiquinone) 1 alpha subcomplex subunit 5
Gene630_Transcript_639	K03952 NDUFA8	NADH dehydrogenase (ubiquinone) 1 alpha subcomplex subunit 8
Gene6055_Transcript_7121	K03953 NDUFA9	NADH dehydrogenase (ubiquinone) 1 alpha subcomplex subunit 9
Gene5264_Transcript_6142	K03954 NDUFA10	NADH dehydrogenase (ubiquinone) 1 alpha subcomplex subunit 10
Gene5700_Transcript_6731	K11352 NDUFA12	NADH dehydrogenase (ubiquinone) 1 alpha subcomplex subunit 12
Gene10238_Transcript_12684	K11353 NDUFA13	NADH dehydrogenase (ubiquinone) 1 alpha subcomplex subunit 13
Gene16119_Transcript_23367	K03959 NDUFB3	NADH dehydrogenase (ubiquinone) 1 beta subcomplex subunit 3
Gene17_Transcript_16	K03960 NDUFB4	NADH dehydrogenase (ubiquinone) 1 beta subcomplex subunit 4
Gene12434_Transcript_15982	K03962 NDUFB6	NADH dehydrogenase (ubiquinone) 1 beta subcomplex subunit 6
Gene4908_Transcript_5640	K03964 NDUFB8	NADH dehydrogenase (ubiquinone) 1 beta subcomplex subunit 8
Gene10335_Transcript_12819	K03965 NDUFB9	NADH dehydrogenase (ubiquinone) 1 beta subcomplex subunit 9
Gene15239_Transcript_21146	K03966 NDUFB10	NADH dehydrogenase (ubiquinone) 1 beta subcomplex subunit 10
Gene7707_Transcript_9253	K11351 NDUFB11	NADH dehydrogenase (ubiquinone) 1 beta subcomplex subunit 11
Gene11027_Transcript_13863	K00234 SDHA, SDH1	succinate dehydrogenase (ubiquinone) flavoprotein subunit [EC:1.3.5.1]
Gene9046_Transcript_11042	K00235 SDHB, SDH2	succinate dehydrogenase (ubiquinone) iron-sulfur subunit [EC:1.3.5.1]
Gene169_Transcript_183	K00237 SDHD, SDH4	succinate dehydrogenase (ubiquinone) membrane anchor subunit
Gene11059_Transcript_13913	K00411 UQCRFS1, RIP1, petA	ubiquinol-cytochrome c reductase iron-sulfur subunit [EC:1.10.2.2]
Gene13113_Transcript_16996	K00413 CYC1, CYT1, petC	ubiquinol-cytochrome c reductase cytochrome c1 subunit
Gene7401_Transcript_8848	K00413 CYC1, CYT1, petC	ubiquinol-cytochrome c reductase cytochrome c1 subunit
Gene7710_Transcript_9257	K00415 QCR2, UQCRC2	ubiquinol-cytochrome c reductase core subunit 2
Gene7462_Transcript_8928	K02257 COX10	protoheme IX farnesyltransferase [EC:2.5.1.-]
Gene1150_Transcript_1141	K02263 COX4	cytochrome c oxidase subunit 4
Gene15462_Transcript_21682	K02265 COX5B	cytochrome c oxidase subunit 5b
Gene13284_Transcript_17313	K02258 COX11	cytochrome c oxidase assembly protein subunit 11
Gene11402_Transcript_14325	K02259 COX15	cytochrome c oxidase assembly protein subunit 15
Gene2789_Transcript_3015	K02132 ATPeF1A, ATP5A1, ATP1	F-type H+-transporting ATPase subunit alpha
Gene3567_Transcript_4019	K02132 ATPeF1A, ATP5A1, ATP1	F-type H+-transporting ATPase subunit alpha
Gene2939_Transcript_3228	K02133 ATPeF1B, ATP5B, ATP2	F-type H+-transporting ATPase subunit beta [EC:3.6.3.14]
Gene3104_Transcript_3505	K02133 ATPeF1B, ATP5B, ATP2	F-type H+-transporting ATPase subunit beta [EC:3.6.3.14]
Gene10170_Transcript_12588	K02136 ATPeF1G, ATP5C1, ATP3	F-type H+-transporting ATPase subunit gamma
Gene8693_Transcript_10469	K02134 ATPeF1D, ATP5D, ATP16	F-type H+-transporting ATPase subunit delta
Gene232_Transcript_256	K02137 ATPeF0O, ATP5O, ATP5	F-type H+-transporting ATPase subunit O
Gene444_Transcript_462	K02127 ATPeF0B, ATP5F1, ATP4	F-type H+-transporting ATPase subunit b
Gene14336_Transcript_19270	K02145 ATPeV1A, ATP6A	V-type H+-transporting ATPase subunit A [EC:3.6.3.14]
Gene3285_Transcript_3724	K02145 ATPeV1A, ATP6A	V-type H+-transporting ATPase subunit A [EC:3.6.3.14]
Gene5619_Transcript_6645	K02147 ATPeV1B, ATP6B	V-type H+-transporting ATPase subunit B
Gene6218_Transcript_7307	K02148 ATPeV1C, ATP6C	V-type H+-transporting ATPase subunit C
Gene8823_Transcript_10656	K02149 ATPeV1D, ATP6M	V-type H+-transporting ATPase subunit D
Gene3445_Transcript_3894	K02150 ATPeV1E, ATP6E	V-type H+-transporting ATPase subunit E
Gene4497_Transcript_5111	K02151 ATPeV1F, ATP6S14	V-type H+-transporting ATPase subunit F
Gene12919_Transcript_16729	K02152 ATPeV1G, ATP6G	V-type H+-transporting ATPase subunit G
Gene10997_Transcript_13810	K02144 ATPeV1H	V-type H+-transporting ATPase subunit H
Gene537_Transcript_549	K02154 ATPeV0A, ATP6N	V-type H+-transporting ATPase subunit a
Gene12393_Transcript_15904	K02155 ATPeV0C, ATP6L	V-type H+-transporting ATPase 16kDa proteolipid subunit
Gene888_Transcript_894	K02155 ATPeV0C, ATP6L	V-type H+-transporting ATPase 16kDa proteolipid subunit
Gene10316_Transcript_12796	K03661 ATPeV0B, ATP6F	V-type H+-transporting ATPase 21kDa proteolipid subunit
Gene5425_Transcript_6423	K02146 ATPeV0D, ATP6D	V-type H+-transporting ATPase subunit d
Gene13948_Transcript_18554	K03662 ATPeVS1, ATP6S1	V-type H+-transporting ATPase S1 subunit
Gene7744_Transcript_9302	K11726 NURF38	nucleosome-remodeling factor 38 kDa subunit [EC:3.6.1.1]
00710 Carbon fixation in photosynthetic organisms [PATH:ko00710]
Gene11071_Transcript_13933	K00927 PGK, pgk	phosphoglycerate kinase [EC:2.7.2.3]
Gene3327_Transcript_3777	K01623 ALDO	fructose-bisphosphate aldolase, class I [EC:4.1.2.13]
Gene7543_Transcript_9066	K03841 FBP, fbp	fructose-1,6-bisphosphatase I [EC:3.1.3.11]
Gene196_Transcript_218	K00615 E2.2.1.1, tktA, tktB	transketolase [EC:2.2.1.1]
Gene12050_Transcript_15327	K01807 rpiA	ribose 5-phosphate isomerase A [EC:5.3.1.6]
Gene9208_Transcript_11249	K01803 TPI, tpiA	triosephosphate isomerase (TIM) [EC:5.3.1.1]
Gene11037_Transcript_13880	K01783 rpe, RPE	ribulose-phosphate 3-epimerase [EC:5.1.3.1]
Gene11380_Transcript_14302	K11214 SHPK	sedoheptulokinase [EC:2.7.1.14]
Gene2630_Transcript_2791	K11214 SHPK	sedoheptulokinase [EC:2.7.1.14]
Gene10218_Transcript_12655	K00814 GPT, ALT	alanine transaminase [EC:2.6.1.2]
Gene5765_Transcript_6799	K00029 E1.1.1.40, maeB	malate dehydrogenase (oxaloacetate-decarboxylating)(NADP+) [EC:1.1.1.40]
Gene9026_Transcript_11008	K14455 GOT2	aspartate aminotransferase, mitochondrial [EC:2.6.1.1]
Gene3181_Transcript_3613	K00025 MDH1	malate dehydrogenase [EC:1.1.1.37]
Gene7688_Transcript_9229	K00026 MDH2	malate dehydrogenase [EC:1.1.1.37]
00720 Carbon fixation pathways in prokaryotes [PATH:ko00720]
Gene10636_Transcript_13223	K01007 pps, ppsA	pyruvate, water dikinase [EC:2.7.9.2]
Gene5467_Transcript_6474	K01958 PC, pyc	pyruvate carboxylase [EC:6.4.1.1]
Gene9536_Transcript_11655	K01679 E4.2.1.2B, fumC	fumarate hydratase, class II [EC:4.2.1.2]
Gene8765_Transcript_10573	K00626 E2.3.1.9, atoB	acetyl-CoA C-acetyltransferase [EC:2.3.1.9]
Gene10199_Transcript_12635	K00626 E2.3.1.9, atoB	acetyl-CoA C-acetyltransferase [EC:2.3.1.9]
Gene10453_Transcript_12990	K00626 E2.3.1.9, atoB	acetyl-CoA C-acetyltransferase [EC:2.3.1.9]
Gene12927_Transcript_16738	K00626 E2.3.1.9, atoB	acetyl-CoA C-acetyltransferase [EC:2.3.1.9]
Gene5118_Transcript_5943	K00626 E2.3.1.9, atoB	acetyl-CoA C-acetyltransferase [EC:2.3.1.9]
Gene4401_Transcript_4991	K00031 IDH1, IDH2, icd	isocitrate dehydrogenase [EC:1.1.1.42]
Gene5597_Transcript_6626	K00031 IDH1, IDH2, icd	isocitrate dehydrogenase [EC:1.1.1.42]
Gene5236_Transcript_6109	K01681 ACO, acnA	aconitate hydratase [EC:4.2.1.3]
Gene7900_Transcript_9482	K01681 ACO, acnA	aconitate hydratase [EC:4.2.1.3]
Gene3118_Transcript_3528	K01648 ACLY	ATP citrate (pro-S)-lyase [EC:2.3.3.8]
Gene3117_Transcript_3528	K01648 ACLY	ATP citrate (pro-S)-lyase [EC:2.3.3.8]
Gene15284_Transcript_21243	K01895 ACSS, acs	acetyl-CoA synthetase [EC:6.2.1.1]
Gene3824_Transcript_4292	K01895 ACSS, acs	acetyl-CoA synthetase [EC:6.2.1.1]
00680 Methane metabolism [PATH:ko00680]
Gene5438_Transcript_6444	K00121 frmA, ADH5, adhC	S-(hydroxymethyl)glutathione dehydrogenase / alcohol dehydrogenase [EC:1.1.1.284 1.1.1.1]
Gene10328_Transcript_12806	K01070 frmB, ESD, fghA	S-formylglutathione hydrolase [EC:3.1.2.12]
Gene7877_Transcript_9458	K00600 glyA, SHMT	glycine hydroxymethyltransferase [EC:2.1.2.1]
Gene13513_Transcript_17726	K11529 gck, gckA, GLYCTK	glycerate 2-kinase [EC:2.7.1.165]
Gene2883_Transcript_3139	K01689 ENO, eno	enolase [EC:4.2.1.11]
Gene10315_Transcript_12794	K00863 DAK, TKFC	triose/dihydroxyacetone kinase / FAD-AMP lyase (cyclizing) [EC:2.7.1.28 2.7.1.29 4.6.1.15]
Gene10782_Transcript_13444	K00863 DAK, TKFC	triose/dihydroxyacetone kinase / FAD-AMP lyase (cyclizing) [EC:2.7.1.28 2.7.1.29 4.6.1.15]
Gene15198_Transcript_21024	K00863 DAK, TKFC	triose/dihydroxyacetone kinase / FAD-AMP lyase (cyclizing) [EC:2.7.1.28 2.7.1.29 4.6.1.15]
Gene3327_Transcript_3777	K01623 ALDO	fructose-bisphosphate aldolase, class I [EC:4.1.2.13]
Gene7543_Transcript_9066	K03841 FBP, fbp	fructose-1,6-bisphosphatase I [EC:3.1.3.11]
Gene12996_Transcript_16830	K00850 pfkA, PFK	6-phosphofructokinase 1 [EC:2.7.1.11]
Gene15284_Transcript_21243	K01895 ACSS, acs	acetyl-CoA synthetase [EC:6.2.1.1]
Gene3824_Transcript_4292	K01895 ACSS, acs	acetyl-CoA synthetase [EC:6.2.1.1]
Gene10636_Transcript_13223	K01007 pps, ppsA	pyruvate, water dikinase [EC:2.7.9.2]
Gene13356_Transcript_17456	K01834 PGAM, gpmA	2,3-bisphosphoglycerate-dependent phosphoglycerate mutase [EC:5.4.2.11]
Gene3362_Transcript_3810	K00058 serA, PHGDH	D-3-phosphoglycerate dehydrogenase [EC:1.1.1.95]
Gene12949_Transcript_16772	K00831 serC, PSAT1	phosphoserine aminotransferase [EC:2.6.1.52]
Gene487_Transcript_503	K00831 serC, PSAT1	phosphoserine aminotransferase [EC:2.6.1.52]
Gene5999_Transcript_7050	K00831 serC, PSAT1	phosphoserine aminotransferase [EC:2.6.1.52]
Gene6125_Transcript_7213	K00831 serC, PSAT1	phosphoserine aminotransferase [EC:2.6.1.52]
Gene13133_Transcript_17029	K01079 serB, PSPH	phosphoserine phosphatase [EC:3.1.3.3]
00910 Nitrogen metabolism [PATH:ko00910]
Gene526_Transcript_538	K00261 GLUD1_2, gdhA	glutamate dehydrogenase (NAD(P)+) [EC:1.4.1.3]
Gene2890_Transcript_3150	K01915 glnA, GLUL	glutamine synthetase [EC:6.3.1.2]
Gene2290_Transcript_2355	K00264 GLT1	glutamate synthase (NADPH/NADH) [EC:1.4.1.13 1.4.1.14]
Gene12413_Transcript_15928	K01672 CA	carbonic anhydrase [EC:4.2.1.1]
Gene3243_Transcript_3682	K01672 CA	carbonic anhydrase [EC:4.2.1.1]
Gene5430_Transcript_6430	K01672 CA	carbonic anhydrase [EC:4.2.1.1]
Gene5697_Transcript_6727	K01673 cynT, can	carbonic anhydrase [EC:4.2.1.1]
00920 Sulfur metabolism [PATH:ko00920]
Gene71_Transcript_80	K13811 PAPSS	3'-phosphoadenosine 5'-phosphosulfate synthase [EC:2.7.7.4 2.7.1.25]
Gene9233_Transcript_11278	K01082 cysQ, MET22, BPNT1	3'(2'), 5'-bisphosphate nucleotidase [EC:3.1.3.7]
Gene12558_Transcript_16151	K15759 IMPAD1, IMPA3	inositol monophosphatase 3 [EC:3.1.3.25 3.1.3.7]
Gene3928_Transcript_4425	K15759 IMPAD1, IMPA3	inositol monophosphatase 3 [EC:3.1.3.25 3.1.3.7]
Gene10032_Transcript_12369	K00387 SUOX	sulfite oxidase [EC:1.8.3.1]
Gene15572_Transcript_21914	K00387 SUOX	sulfite oxidase [EC:1.8.3.1]
Gene4119_Transcript_4642	K00387 SUOX	sulfite oxidase [EC:1.8.3.1]
Gene14112_Transcript_18850	K17725 ETHE1	sulfur dioxygenase [EC:1.13.11.18]
Gene2123_Transcript_2172	K17725 ETHE1	sulfur dioxygenase [EC:1.13.11.18]
Lipid metabolism
00061 Fatty acid biosynthesis [PATH:ko00061]
Gene3141_Transcript_3565	K11262 ACACA	acetyl-CoA carboxylase / biotin carboxylase 1 [EC:6.4.1.2 6.3.4.14]
Gene5541_Transcript_6553	K11262 ACACA	acetyl-CoA carboxylase / biotin carboxylase 1 [EC:6.4.1.2 6.3.4.14]
Gene11046_Transcript_13894	K00645 fabD	[acyl-carrier-protein] S-malonyltransferase [EC:2.3.1.39]
Gene14095_Transcript_18809	K00645 fabD	[acyl-carrier-protein] S-malonyltransferase [EC:2.3.1.39]
Gene9199_Transcript_11229	K00665 FASN	fatty acid synthase, animal type [EC:2.3.1.85]
Gene14670_Transcript_19966	K00665 FASN	fatty acid synthase, animal type [EC:2.3.1.85]
Gene14800_Transcript_20210	K00665 FASN	fatty acid synthase, animal type [EC:2.3.1.85]
Gene217_Transcript_241	K00665 FASN	fatty acid synthase, animal type [EC:2.3.1.85]
Gene6028_Transcript_7085	K00665 FASN	fatty acid synthase, animal type [EC:2.3.1.85]
Gene5056_Transcript_5846	K09458 fabF	3-oxoacyl-[acyl-carrier-protein] synthase II [EC:2.3.1.179]
Gene12076_Transcript_15351	K01897 ACSL, fadD	long-chain acyl-CoA synthetase [EC:6.2.1.3]
Gene1880_Transcript_1876	K01897 ACSL, fadD	long-chain acyl-CoA synthetase [EC:6.2.1.3]
Gene3363_Transcript_3811	K01897 ACSL, fadD	long-chain acyl-CoA synthetase [EC:6.2.1.3]
Gene14398_Transcript_19435	K15013 ACSBG	long-chain-fatty-acid--CoA ligase ACSBG [EC:6.2.1.3]
00062 Fatty acid elongation [PATH:ko00062]
Gene13037_Transcript_16873	K07508 ACAA2	acetyl-CoA acyltransferase 2 [EC:2.3.1.16]
Gene10297_Transcript_12773	K07509 HADHB	acetyl-CoA acyltransferase [EC:2.3.1.16]
Gene3276_Transcript_3717	K00022 HADH	3-hydroxyacyl-CoA dehydrogenase [EC:1.1.1.35]
Gene7983_Transcript_9595	K07515 HADHA	enoyl-CoA hydratase / long-chain 3-hydroxyacyl-CoA dehydrogenase [EC:4.2.1.17 1.1.1.211]
Gene13649_Transcript_18002	K07511 ECHS1	enoyl-CoA hydratase [EC:4.2.1.17]
Gene844_Transcript_848	K07512 MECR, NRBF1	mitochondrial trans-2-enoyl-CoA reductase [EC:1.3.1.38]
Gene9639_Transcript_11780	K01074 PPT	palmitoyl-protein thioesterase [EC:3.1.2.22]
Gene11954_Transcript_15198	K01074 PPT	palmitoyl-protein thioesterase [EC:3.1.2.22]
Gene3858_Transcript_4329	K10249 ELOVL4	elongation of very long chain fatty acids protein 4 [EC:2.3.1.199]
Gene10001_Transcript_12315	K10203 ELOVL6	elongation of very long chain fatty acids protein 6 [EC:2.3.1.199]
Gene8506_Transcript_10241	K10250 ELOVL7	elongation of very long chain fatty acids protein 7 [EC:2.3.1.199]
Gene3349_Transcript_3802	K10251 HSD17B12, KAR, IFA38	17beta-estradiol 17-dehydrogenase / very-long-chain 3-oxoacyl-CoA reductase [EC:1.1.1.62 1.1.1.330]
Gene5908_Transcript_6954	K10703 PHS1, PAS2	very-long-chain (3R)-3-hydroxyacyl-CoA dehydratase [EC:4.2.1.134]
Gene10183_Transcript_12610	K10258 TER, TSC13, CER10	very-long-chain enoyl-CoA reductase [EC:1.3.1.93]
00071 Fatty acid degradation [PATH:ko00071]
Gene8765_Transcript_10573	K00626 E2.3.1.9, atoB	acetyl-CoA C-acetyltransferase [EC:2.3.1.9]
Gene10199_Transcript_12635	K00626 E2.3.1.9, atoB	acetyl-CoA C-acetyltransferase [EC:2.3.1.9]
Gene10453_Transcript_12990	K00626 E2.3.1.9, atoB	acetyl-CoA C-acetyltransferase [EC:2.3.1.9]
Gene12927_Transcript_16738	K00626 E2.3.1.9, atoB	acetyl-CoA C-acetyltransferase [EC:2.3.1.9]
Gene5118_Transcript_5943	K00626 E2.3.1.9, atoB	acetyl-CoA C-acetyltransferase [EC:2.3.1.9]
Gene13037_Transcript_16873	K07508 ACAA2	acetyl-CoA acyltransferase 2 [EC:2.3.1.16]
Gene10297_Transcript_12773	K07509 HADHB	acetyl-CoA acyltransferase [EC:2.3.1.16]
Gene3276_Transcript_3717	K00022 HADH	3-hydroxyacyl-CoA dehydrogenase [EC:1.1.1.35]
Gene7983_Transcript_9595	K07515 HADHA	enoyl-CoA hydratase / long-chain 3-hydroxyacyl-CoA dehydrogenase [EC:4.2.1.17 1.1.1.211]
Gene13649_Transcript_18002	K07511 ECHS1	enoyl-CoA hydratase [EC:4.2.1.17]
Gene11161_Transcript_14035	K00232 E1.3.3.6, ACOX1, ACOX3	acyl-CoA oxidase [EC:1.3.3.6]
Gene3295_Transcript_3742	K00232 E1.3.3.6, ACOX1, ACOX3	acyl-CoA oxidase [EC:1.3.3.6]
Gene6051_Transcript_7115	K00248 ACADS, bcd	butyryl-CoA dehydrogenase [EC:1.3.8.1]
Gene179_Transcript_195	K00249 ACADM, acd	acyl-CoA dehydrogenase [EC:1.3.8.7]
Gene5414_Transcript_6414	K09478 ACADSB	short/branched chain acyl-CoA dehydrogenase [EC:1.3.99.12]
Gene14577_Transcript_19789	K09479 ACADVL	very long chain acyl-CoA dehydrogenase [EC:1.3.8.9]
Gene11186_Transcript_14068	K00252 GCDH, gcdH	glutaryl-CoA dehydrogenase [EC:1.3.8.6]
Gene12076_Transcript_15351	K01897 ACSL, fadD	long-chain acyl-CoA synthetase [EC:6.2.1.3]
Gene1880_Transcript_1876	K01897 ACSL, fadD	long-chain acyl-CoA synthetase [EC:6.2.1.3]
Gene3363_Transcript_3811	K01897 ACSL, fadD	long-chain acyl-CoA synthetase [EC:6.2.1.3]
Gene14398_Transcript_19435	K15013 ACSBG	long-chain-fatty-acid--CoA ligase ACSBG [EC:6.2.1.3]
Gene11218_Transcript_14104	K08765 CPT1A	carnitine O-palmitoyltransferase 1, liver isoform [EC:2.3.1.21]
Gene14199_Transcript_19023	K08766 CPT2	carnitine O-palmitoyltransferase 2 [EC:2.3.1.21]
Gene1595_Transcript_1572	K13238 DCI	3,2-trans-enoyl-CoA isomerase, mitochondrial [EC:5.3.3.8]
Gene348_Transcript_376	K13239 PECI	peroxisomal 3,2-trans-enoyl-CoA isomerase [EC:5.3.3.8]
Gene5438_Transcript_6444	K00121 frmA, ADH5, adhC	S-(hydroxymethyl)glutathione dehydrogenase / alcohol dehydrogenase [EC:1.1.1.284 1.1.1.1]
Gene1303_Transcript_1272	K00128 ALDH	aldehyde dehydrogenase (NAD+) [EC:1.2.1.3]
Gene3412_Transcript_3860	K00128 ALDH	aldehyde dehydrogenase (NAD+) [EC:1.2.1.3]
Gene3710_Transcript_4177	K00128 ALDH	aldehyde dehydrogenase (NAD+) [EC:1.2.1.3]
Gene4569_Transcript_5196	K00128 ALDH	aldehyde dehydrogenase (NAD+) [EC:1.2.1.3]
Gene13786_Transcript_18237	K14085 ALDH7A1	aldehyde dehydrogenase family 7 member A1 [EC:1.2.1.31 1.2.1.8 1.2.1.3]
00072 Synthesis and degradation of ketone bodies [PATH:ko00072]
Gene7885_Transcript_9465	K01641 E2.3.3.10	hydroxymethylglutaryl-CoA synthase [EC:2.3.3.10]
Gene6326_Transcript_7444	K01640 E4.1.3.4, HMGCL, hmgL	hydroxymethylglutaryl-CoA lyase [EC:4.1.3.4]
Gene13666_Transcript_18021	K01027 OXCT	3-oxoacid CoA-transferase [EC:2.8.3.5]
Gene8765_Transcript_10573	K00626 E2.3.1.9, atoB	acetyl-CoA C-acetyltransferase [EC:2.3.1.9]
Gene10199_Transcript_12635	K00626 E2.3.1.9, atoB	acetyl-CoA C-acetyltransferase [EC:2.3.1.9]
Gene10453_Transcript_12990	K00626 E2.3.1.9, atoB	acetyl-CoA C-acetyltransferase [EC:2.3.1.9]
Gene12927_Transcript_16738	K00626 E2.3.1.9, atoB	acetyl-CoA C-acetyltransferase [EC:2.3.1.9]
Gene5118_Transcript_5943	K00626 E2.3.1.9, atoB	acetyl-CoA C-acetyltransferase [EC:2.3.1.9]
Gene11700_Transcript_14794	K00019 E1.1.1.30, bdh	3-hydroxybutyrate dehydrogenase [EC:1.1.1.30]
00073 Cutin, suberine and wax biosynthesis [PATH:ko00073]
Gene8645_Transcript_10408	K13356 FAR	alcohol-forming fatty acyl-CoA reductase [EC:1.2.1.84]
Gene1276_Transcript_1252	K13356 FAR	alcohol-forming fatty acyl-CoA reductase [EC:1.2.1.84]
Gene10468_Transcript_13014	K13356 FAR	alcohol-forming fatty acyl-CoA reductase [EC:1.2.1.84]
Gene11673_Transcript_14740	K13356 FAR	alcohol-forming fatty acyl-CoA reductase [EC:1.2.1.84]
Gene13080_Transcript_16947	K13356 FAR	alcohol-forming fatty acyl-CoA reductase [EC:1.2.1.84]
Gene13106_Transcript_16980	K13356 FAR	alcohol-forming fatty acyl-CoA reductase [EC:1.2.1.84]
Gene14566_Transcript_19773	K13356 FAR	alcohol-forming fatty acyl-CoA reductase [EC:1.2.1.84]
Gene3240_Transcript_3679	K13356 FAR	alcohol-forming fatty acyl-CoA reductase [EC:1.2.1.84]
Gene4341_Transcript_4918	K13356 FAR	alcohol-forming fatty acyl-CoA reductase [EC:1.2.1.84]
Gene4559_Transcript_5184	K13356 FAR	alcohol-forming fatty acyl-CoA reductase [EC:1.2.1.84]
Gene5184_Transcript_6034	K13356 FAR	alcohol-forming fatty acyl-CoA reductase [EC:1.2.1.84]
Gene6131_Transcript_7220	K13356 FAR	alcohol-forming fatty acyl-CoA reductase [EC:1.2.1.84]
00100 Steroid biosynthesis [PATH:ko00100]
Gene13196_Transcript_17142	K00227 SC5DL, ERG3	Delta7-sterol 5-desaturase [EC:1.14.19.20]
Gene3054_Transcript_3428	K00227 SC5DL, ERG3	Delta7-sterol 5-desaturase [EC:1.14.19.20]
Gene9056_Transcript_11055	K01052 LIPA	lysosomal acid lipase/cholesteryl ester hydrolase [EC:3.1.1.13]
Gene7286_Transcript_8635	K01052 LIPA	lysosomal acid lipase/cholesteryl ester hydrolase [EC:3.1.1.13]
00120 Primary bile acid biosynthesis [PATH:ko00120]
Gene12871_Transcript_16643	K01796 E5.1.99.4, AMACR, mcr	alpha-methylacyl-CoA racemase [EC:5.1.99.4]
Gene619_Transcript_630	K12405 HSD17B4	3-hydroxyacyl-CoA dehydrogenase / 3a,7a,12a-trihydroxy-5b-cholest-24-enoyl-CoA hydratase / enoyl-CoA hydratase 2 [EC:1.1.1.35 4.2.1.107 4.2.1.119]
Gene3771_Transcript_4230	K08764 SCP2, SCPX	sterol carrier protein 2 [EC:2.3.1.176]
00140 Steroid hormone biosynthesis [PATH:ko00140]
Gene4323_Transcript_4890	K12345 SRD5A3	3-oxo-5-alpha-steroid 4-dehydrogenase 3 [EC:1.3.1.22 1.3.1.94]
Gene9168_Transcript_11190	K13370 HSD17B8	17beta-estradiol 17-dehydrogenase / 3alpha(17beta)-hydroxysteroid dehydrogenase (NAD+) [EC:1.1.1.62 1.1.1.239]
Gene3349_Transcript_3802	K10251 HSD17B12, KAR, IFA38	17beta-estradiol 17-dehydrogenase / very-long-chain 3-oxoacyl-CoA reductase [EC:1.1.1.62 1.1.1.330]
Gene13241_Transcript_17234	K00699 UGT	glucuronosyltransferase [EC:2.4.1.17]
Gene14159_Transcript_18936	K00699 UGT	glucuronosyltransferase [EC:2.4.1.17]
Gene3207_Transcript_3641	K00699 UGT	glucuronosyltransferase [EC:2.4.1.17]
Gene3289_Transcript_3732	K00699 UGT	glucuronosyltransferase [EC:2.4.1.17]
Gene3547_Transcript_4000	K00699 UGT	glucuronosyltransferase [EC:2.4.1.17]
Gene6613_Transcript_7767	K00699 UGT	glucuronosyltransferase [EC:2.4.1.17]
00561 Glycerolipid metabolism [PATH:ko00561]
Gene13513_Transcript_17726	K11529 gck, gckA, GLYCTK	glycerate 2-kinase [EC:2.7.1.165]
Gene1303_Transcript_1272	K00128 ALDH	aldehyde dehydrogenase (NAD+) [EC:1.2.1.3]
Gene3412_Transcript_3860	K00128 ALDH	aldehyde dehydrogenase (NAD+) [EC:1.2.1.3]
Gene3710_Transcript_4177	K00128 ALDH	aldehyde dehydrogenase (NAD+) [EC:1.2.1.3]
Gene4569_Transcript_5196	K00128 ALDH	aldehyde dehydrogenase (NAD+) [EC:1.2.1.3]
Gene13786_Transcript_18237	K14085 ALDH7A1	aldehyde dehydrogenase family 7 member A1 [EC:1.2.1.31 1.2.1.8 1.2.1.3]
Gene8341_Transcript_10017	K00011 AKR1B	aldehyde reductase [EC:1.1.1.21]
Gene10274_Transcript_12741	K00011 AKR1B	aldehyde reductase [EC:1.1.1.21]
Gene80_Transcript_89	K00011 AKR1B	aldehyde reductase [EC:1.1.1.21]
Gene10315_Transcript_12794	K00863 DAK, TKFC	triose/dihydroxyacetone kinase / FAD-AMP lyase (cyclizing) [EC:2.7.1.28 2.7.1.29 4.6.1.15]
Gene10782_Transcript_13444	K00863 DAK, TKFC	triose/dihydroxyacetone kinase / FAD-AMP lyase (cyclizing) [EC:2.7.1.28 2.7.1.29 4.6.1.15]
Gene15198_Transcript_21024	K00863 DAK, TKFC	triose/dihydroxyacetone kinase / FAD-AMP lyase (cyclizing) [EC:2.7.1.28 2.7.1.29 4.6.1.15]
Gene9657_Transcript_11807	K00864 glpK, GK	glycerol kinase [EC:2.7.1.30]
Gene2611_Transcript_2761	K00629 GPAT1_2	glycerol-3-phosphate O-acyltransferase 1/2 [EC:2.3.1.15]
Gene13635_Transcript_17971	K13506 GPAT3_4, AGPAT9, AGPAT6	glycerol-3-phosphate O-acyltransferase 3/4 [EC:2.3.1.15]
Gene12468_Transcript_16023	K13509 AGPAT1_2	lysophosphatidate acyltransferase [EC:2.3.1.51]
Gene3473_Transcript_3922	K13513 LCLAT1, AGPAT8	lysocardiolipin and lysophospholipid acyltransferase [EC:2.3.1.- 2.3.1.51]
Gene5914_Transcript_6960	K13517 MBOAT1_2	lysophospholipid acyltransferase 1/2 [EC:2.3.1.51 2.3.1.-]
Gene14276_Transcript_19158	K01080 PPAP2	phosphatidate phosphatase [EC:3.1.3.4]
Gene4419_Transcript_5011	K01080 PPAP2	phosphatidate phosphatase [EC:3.1.3.4]
Gene10730_Transcript_13367	K15728 LPIN	phosphatidate phosphatase LPIN [EC:3.1.3.4]
Gene9946_Transcript_12217	K00901 dgkA, DGK	diacylglycerol kinase (ATP) [EC:2.7.1.107]
Gene12213_Transcript_15549	K00901 dgkA, DGK	diacylglycerol kinase (ATP) [EC:2.7.1.107]
Gene3074_Transcript_3464	K00901 dgkA, DGK	diacylglycerol kinase (ATP) [EC:2.7.1.107]
Gene5126_Transcript_5965	K00901 dgkA, DGK	diacylglycerol kinase (ATP) [EC:2.7.1.107]
Gene7117_Transcript_8381	K00901 dgkA, DGK	diacylglycerol kinase (ATP) [EC:2.7.1.107]
Gene11561_Transcript_14556	K11155 DGAT1	diacylglycerol O-acyltransferase 1 [EC:2.3.1.20 2.3.1.75 2.3.1.76]
Gene4196_Transcript_4737	K14073 PNLIP, PL	pancreatic triacylglycerol lipase [EC:3.1.1.3]
Gene1550_Transcript_1525	K09881 AGK	acylglycerol kinase [EC:2.7.1.94]
Gene11173_Transcript_14051	K14457 MOGAT2, MGAT2	2-acylglycerol O-acyltransferase 2 [EC:2.3.1.22]
Gene1841_Transcript_1838	K14457 MOGAT2, MGAT2	2-acylglycerol O-acyltransferase 2 [EC:2.3.1.22]
Gene15606_Transcript_21999	K14457 MOGAT2, MGAT2	2-acylglycerol O-acyltransferase 2 [EC:2.3.1.22]
Gene6032_Transcript_7090	K14457 MOGAT2, MGAT2	2-acylglycerol O-acyltransferase 2 [EC:2.3.1.22]
Gene14396_Transcript_19433	K01189 GLA	alpha-galactosidase [EC:3.2.1.22]
00564 Glycerophospholipid metabolism [PATH:ko00564]
Gene556_Transcript_567	K00006 GPD1	glycerol-3-phosphate dehydrogenase (NAD+) [EC:1.1.1.8]
Gene1017_Transcript_1019	K00111 glpA, glpD	glycerol-3-phosphate dehydrogenase [EC:1.1.5.3]
Gene2611_Transcript_2761	K00629 GPAT1_2	glycerol-3-phosphate O-acyltransferase 1/2 [EC:2.3.1.15]
Gene13635_Transcript_17971	K13506 GPAT3_4, AGPAT9, AGPAT6	glycerol-3-phosphate O-acyltransferase 3/4 [EC:2.3.1.15]
Gene12468_Transcript_16023	K13509 AGPAT1_2	lysophosphatidate acyltransferase [EC:2.3.1.51]
Gene3473_Transcript_3922	K13513 LCLAT1, AGPAT8	lysocardiolipin and lysophospholipid acyltransferase [EC:2.3.1.- 2.3.1.51]
Gene5914_Transcript_6960	K13517 MBOAT1_2	lysophospholipid acyltransferase 1/2 [EC:2.3.1.51 2.3.1.-]
Gene3088_Transcript_3481	K00649 GNPAT	glyceronephosphate O-acyltransferase [EC:2.3.1.42]
Gene14276_Transcript_19158	K01080 PPAP2	phosphatidate phosphatase [EC:3.1.3.4]
Gene4419_Transcript_5011	K01080 PPAP2	phosphatidate phosphatase [EC:3.1.3.4]
Gene10730_Transcript_13367	K15728 LPIN	phosphatidate phosphatase LPIN [EC:3.1.3.4]
Gene9946_Transcript_12217	K00901 dgkA, DGK	diacylglycerol kinase (ATP) [EC:2.7.1.107]
Gene12213_Transcript_15549	K00901 dgkA, DGK	diacylglycerol kinase (ATP) [EC:2.7.1.107]
Gene3074_Transcript_3464	K00901 dgkA, DGK	diacylglycerol kinase (ATP) [EC:2.7.1.107]
Gene5126_Transcript_5965	K00901 dgkA, DGK	diacylglycerol kinase (ATP) [EC:2.7.1.107]
Gene7117_Transcript_8381	K00901 dgkA, DGK	diacylglycerol kinase (ATP) [EC:2.7.1.107]
Gene9305_Transcript_11369	K01047 PLA2G, SPLA2	secretory phospholipase A2 [EC:3.1.1.4]
Gene10549_Transcript_13098	K01047 PLA2G, SPLA2	secretory phospholipase A2 [EC:3.1.1.4]
Gene12643_Transcript_16269	K01047 PLA2G, SPLA2	secretory phospholipase A2 [EC:3.1.1.4]
Gene3827_Transcript_4295	K01047 PLA2G, SPLA2	secretory phospholipase A2 [EC:3.1.1.4]
Gene13771_Transcript_18203	K16343 PLA2G6, IPLA2	calcium-independent phospholipase A2 [EC:3.1.1.4]
Gene2643_Transcript_2810	K16343 PLA2G6, IPLA2	calcium-independent phospholipase A2 [EC:3.1.1.4]
Gene8526_Transcript_10268	K13510 LPCAT1_2	lysophosphatidylcholine acyltransferase / lyso-PAF acetyltransferase [EC:2.3.1.23 2.3.1.67]
Gene9532_Transcript_11649	K06129 LYPLA3	lysophospholipase III [EC:3.1.1.5]
Gene11523_Transcript_14505	K06130 LYPLA2	lysophospholipase II [EC:3.1.1.5]
Gene6521_Transcript_7653	K14676 NTE, NRE	lysophospholipid hydrolase [EC:3.1.1.5]
Gene14551_Transcript_19745	K18695 GPCPD1	glycerophosphocholine phosphodiesterase GPCPD1 [EC:3.1.4.2]
Gene883_Transcript_890	K18695 GPCPD1	glycerophosphocholine phosphodiesterase GPCPD1 [EC:3.1.4.2]
Gene8331_Transcript_10007	K01049 ACHE	acetylcholinesterase [EC:3.1.1.7]
Gene10409_Transcript_12923	K01049 ACHE	acetylcholinesterase [EC:3.1.1.7]
Gene14007_Transcript_18641	K14156 CHK	choline/ethanolamine kinase [EC:2.7.1.32 2.7.1.82]
Gene14387_Transcript_19410	K14156 CHK	choline/ethanolamine kinase [EC:2.7.1.32 2.7.1.82]
Gene7586_Transcript_9120	K00968 PCYT1	choline-phosphate cytidylyltransferase [EC:2.7.7.15]
Gene4412_Transcript_5005	K00993 EPT1	ethanolaminephosphotransferase [EC:2.7.8.1]
Gene5413_Transcript_6413	K00993 EPT1	ethanolaminephosphotransferase [EC:2.7.8.1]
Gene11363_Transcript_14280	K00894 ETNK, EKI	ethanolamine kinase [EC:2.7.1.82]
Gene2060_Transcript_2086	K00894 ETNK, EKI	ethanolamine kinase [EC:2.7.1.82]
Gene6803_Transcript_8001	K00967 PCYT2	ethanolamine-phosphate cytidylyltransferase [EC:2.7.7.14]
Gene6932_Transcript_8151	K14286 AGXT2L1, ETNPPL	ethanolamine-phosphate phospho-lyase [EC:4.2.3.2]
Gene682_Transcript_683	K00981 E2.7.7.41, CDS1, CDS2, cdsA	phosphatidate cytidylyltransferase [EC:2.7.7.41]
Gene4426_Transcript_5020	K08729 PTDSS1	phosphatidylserine synthase 1 [EC:2.7.8.-]
Gene11252_Transcript_14141	K01613 psd, PISD	phosphatidylserine decarboxylase [EC:4.1.1.65]
Gene2335_Transcript_2403	K00995 pgsA, PGS1	CDP-diacylglycerol--glycerol-3-phosphate 3-phosphatidyltransferase [EC:2.7.8.5]
Gene14436_Transcript_19492	K13511 TAZ	monolysocardiolipin acyltransferase [EC:2.3.1.-]
Gene14389_Transcript_19415	K13514 LPGAT1	lysophosphatidylglycerol acyltransferase 1 [EC:2.3.1.-]
Gene14746_Transcript_20107	K13514 LPGAT1	lysophosphatidylglycerol acyltransferase 1 [EC:2.3.1.-]
Gene3428_Transcript_3875	K13516 MBOAT7	lysophospholipid acyltransferase 7 [EC:2.3.1.-]
00565 Ether lipid metabolism [PATH:ko00565]
Gene14276_Transcript_19158	K01080 PPAP2	phosphatidate phosphatase [EC:3.1.3.4]
Gene4419_Transcript_5011	K01080 PPAP2	phosphatidate phosphatase [EC:3.1.3.4]
Gene4412_Transcript_5005	K00993 EPT1	ethanolaminephosphotransferase [EC:2.7.8.1]
Gene5413_Transcript_6413	K00993 EPT1	ethanolaminephosphotransferase [EC:2.7.8.1]
Gene9305_Transcript_11369	K01047 PLA2G, SPLA2	secretory phospholipase A2 [EC:3.1.1.4]
Gene10549_Transcript_13098	K01047 PLA2G, SPLA2	secretory phospholipase A2 [EC:3.1.1.4]
Gene12643_Transcript_16269	K01047 PLA2G, SPLA2	secretory phospholipase A2 [EC:3.1.1.4]
Gene3827_Transcript_4295	K01047 PLA2G, SPLA2	secretory phospholipase A2 [EC:3.1.1.4]
Gene13771_Transcript_18203	K16343 PLA2G6, IPLA2	calcium-independent phospholipase A2 [EC:3.1.1.4]
Gene2643_Transcript_2810	K16343 PLA2G6, IPLA2	calcium-independent phospholipase A2 [EC:3.1.1.4]
Gene8526_Transcript_10268	K13510 LPCAT1_2	lysophosphatidylcholine acyltransferase / lyso-PAF acetyltransferase [EC:2.3.1.23 2.3.1.67]
Gene11044_Transcript_13892	K16794 PAFAH1B1, LIS1	platelet-activating factor acetylhydrolase IB subunit alpha
Gene11085_Transcript_13950	K16795 PAFAH1B2_3	platelet-activating factor acetylhydrolase IB subunit beta/gamma [EC:3.1.1.47]
Gene9759_Transcript_11941	K01062 PLA2G7, PAFAH	platelet-activating factor acetylhydrolase [EC:3.1.1.47]
00600 Sphingolipid metabolism [PATH:ko00600]
Gene12244_Transcript_15577	K00654 SPT	serine palmitoyltransferase [EC:2.3.1.50]
Gene14942_Transcript_20487	K00654 SPT	serine palmitoyltransferase [EC:2.3.1.50]
Gene5959_Transcript_7011	K04708 E1.1.1.102	3-dehydrosphinganine reductase [EC:1.1.1.102]
Gene3556_Transcript_4010	K04710 CERS	ceramide synthetase [EC:2.3.1.24]
Gene1591_Transcript_1564	K12348 ASAH1	acid ceramidase [EC:3.5.1.23]
Gene5456_Transcript_6465	K12349 ASAH2	neutral ceramidase [EC:3.5.1.23]
Gene14686_Transcript_19994	K04712 DEGS	sphingolipid 4-desaturase/C4-monooxygenase [EC:1.14.19.17 1.14.18.5]
Gene9317_Transcript_11393	K04714 SGMS	shingomyelin synthase [EC:2.7.8.27]
Gene1270_Transcript_1245	K12350 SMPD1, ASM	sphingomyelin phosphodiesterase [EC:3.1.4.12]
Gene6791_Transcript_7986	K12351 SMPD2	sphingomyelin phosphodiesterase 2 [EC:3.1.4.12]
Gene1751_Transcript_1747	K12353 SMPD4	sphingomyelin phosphodiesterase 4 [EC:3.1.4.12]
Gene10883_Transcript_13602	K04715 E2.7.1.138, CERK	ceramide kinase [EC:2.7.1.138]
Gene14276_Transcript_19158	K01080 PPAP2	phosphatidate phosphatase [EC:3.1.3.4]
Gene4419_Transcript_5011	K01080 PPAP2	phosphatidate phosphatase [EC:3.1.3.4]
Gene9215_Transcript_11259	K04716 SGPP1	sphingosine-1-phosphate phosphatase 1 [EC:3.1.3.-]
Gene8360_Transcript_10049	K04718 SPHK	sphingosine kinase [EC:2.7.1.91]
Gene12732_Transcript_16397	K04718 SPHK	sphingosine kinase [EC:2.7.1.91]
Gene12420_Transcript_15943	K01634 SGPL1, DPL1	sphinganine-1-phosphate aldolase [EC:4.1.2.27]
Gene4627_Transcript_5264	K00720 UGCG	ceramide glucosyltransferase [EC:2.4.1.80]
Gene8904_Transcript_10804	K01201 GBA, srfJ	glucosylceramidase [EC:3.2.1.45]
Gene1783_Transcript_1783	K01201 GBA, srfJ	glucosylceramidase [EC:3.2.1.45]
Gene1233_Transcript_1207	K17108 GBA2	non-lysosomal glucosylceramidase [EC:3.2.1.45]
Gene2380_Transcript_2464	K12309 GLB1, ELNR1	beta-galactosidase [EC:3.2.1.23]
Gene14396_Transcript_19433	K01189 GLA	alpha-galactosidase [EC:3.2.1.22]
00590 Arachidonic acid metabolism [PATH:ko00590]
Gene9305_Transcript_11369	K01047 PLA2G, SPLA2	secretory phospholipase A2 [EC:3.1.1.4]
Gene10549_Transcript_13098	K01047 PLA2G, SPLA2	secretory phospholipase A2 [EC:3.1.1.4]
Gene12643_Transcript_16269	K01047 PLA2G, SPLA2	secretory phospholipase A2 [EC:3.1.1.4]
Gene3827_Transcript_4295	K01047 PLA2G, SPLA2	secretory phospholipase A2 [EC:3.1.1.4]
Gene13771_Transcript_18203	K16343 PLA2G6, IPLA2	calcium-independent phospholipase A2 [EC:3.1.1.4]
Gene2643_Transcript_2810	K16343 PLA2G6, IPLA2	calcium-independent phospholipase A2 [EC:3.1.1.4]
Gene6123_Transcript_7211	K05309 PTGES2	microsomal prostaglandin-E synthase 2 [EC:5.3.99.3]
Gene7581_Transcript_9114	K15730 PTGES3	cytosolic prostaglandin-E synthase [EC:5.3.99.3]
Gene9637_Transcript_11777	K00079 CBR1	carbonyl reductase 1 [EC:1.1.1.184 1.1.1.189 1.1.1.197]
Gene11539_Transcript_14526	K01254 LTA4H	leukotriene-A4 hydrolase [EC:3.3.2.6]
Gene11316_Transcript_14221	K18592 GGT1_5, CD224	gamma-glutamyltranspeptidase / glutathione hydrolase / leukotriene-C4 hydrolase [EC:2.3.2.2 3.4.19.13 3.4.19.14]
Gene3252_Transcript_3689	K18592 GGT1_5, CD224	gamma-glutamyltranspeptidase / glutathione hydrolase / leukotriene-C4 hydrolase [EC:2.3.2.2 3.4.19.13 3.4.19.14]
Gene3463_Transcript_3913	K00432 gpx	glutathione peroxidase [EC:1.11.1.9]
00591 Linoleic acid metabolism [PATH:ko00591]
Gene9305_Transcript_11369	K01047 PLA2G, SPLA2	secretory phospholipase A2 [EC:3.1.1.4]
Gene10549_Transcript_13098	K01047 PLA2G, SPLA2	secretory phospholipase A2 [EC:3.1.1.4]
Gene12643_Transcript_16269	K01047 PLA2G, SPLA2	secretory phospholipase A2 [EC:3.1.1.4]
Gene3827_Transcript_4295	K01047 PLA2G, SPLA2	secretory phospholipase A2 [EC:3.1.1.4]
Gene13771_Transcript_18203	K16343 PLA2G6, IPLA2	calcium-independent phospholipase A2 [EC:3.1.1.4]
Gene2643_Transcript_2810	K16343 PLA2G6, IPLA2	calcium-independent phospholipase A2 [EC:3.1.1.4]
00592 alpha-Linolenic acid metabolism [PATH:ko00592]
Gene9305_Transcript_11369	K01047 PLA2G, SPLA2	secretory phospholipase A2 [EC:3.1.1.4]
Gene10549_Transcript_13098	K01047 PLA2G, SPLA2	secretory phospholipase A2 [EC:3.1.1.4]
Gene12643_Transcript_16269	K01047 PLA2G, SPLA2	secretory phospholipase A2 [EC:3.1.1.4]
Gene3827_Transcript_4295	K01047 PLA2G, SPLA2	secretory phospholipase A2 [EC:3.1.1.4]
Gene13771_Transcript_18203	K16343 PLA2G6, IPLA2	calcium-independent phospholipase A2 [EC:3.1.1.4]
Gene2643_Transcript_2810	K16343 PLA2G6, IPLA2	calcium-independent phospholipase A2 [EC:3.1.1.4]
Gene11161_Transcript_14035	K00232 E1.3.3.6, ACOX1, ACOX3	acyl-CoA oxidase [EC:1.3.3.6]
Gene3295_Transcript_3742	K00232 E1.3.3.6, ACOX1, ACOX3	acyl-CoA oxidase [EC:1.3.3.6]
01040 Biosynthesis of unsaturated fatty acids [PATH:ko01040]
Gene10001_Transcript_12315	K10203 ELOVL6	elongation of very long chain fatty acids protein 6 [EC:2.3.1.199]
Gene3349_Transcript_3802	K10251 HSD17B12, KAR, IFA38	17beta-estradiol 17-dehydrogenase / very-long-chain 3-oxoacyl-CoA reductase [EC:1.1.1.62 1.1.1.330]
Gene5908_Transcript_6954	K10703 PHS1, PAS2	very-long-chain (3R)-3-hydroxyacyl-CoA dehydratase [EC:4.2.1.134]
Gene10183_Transcript_12610	K10258 TER, TSC13, CER10	very-long-chain enoyl-CoA reductase [EC:1.3.1.93]
Gene9629_Transcript_11768	K00507 SCD, desC	stearoyl-CoA desaturase (Delta-9 desaturase) [EC:1.14.19.1]
Gene9673_Transcript_11825	K00507 SCD, desC	stearoyl-CoA desaturase (Delta-9 desaturase) [EC:1.14.19.1]
Gene5239_Transcript_6110	K00507 SCD, desC	stearoyl-CoA desaturase (Delta-9 desaturase) [EC:1.14.19.1]
Gene5336_Transcript_6265	K00507 SCD, desC	stearoyl-CoA desaturase (Delta-9 desaturase) [EC:1.14.19.1]
Gene5464_Transcript_6471	K00507 SCD, desC	stearoyl-CoA desaturase (Delta-9 desaturase) [EC:1.14.19.1]
Gene7602_Transcript_9136	K00507 SCD, desC	stearoyl-CoA desaturase (Delta-9 desaturase) [EC:1.14.19.1]
Gene11161_Transcript_14035	K00232 E1.3.3.6, ACOX1, ACOX3	acyl-CoA oxidase [EC:1.3.3.6]
Gene3295_Transcript_3742	K00232 E1.3.3.6, ACOX1, ACOX3	acyl-CoA oxidase [EC:1.3.3.6]
Gene7983_Transcript_9595	K07515 HADHA	enoyl-CoA hydratase / long-chain 3-hydroxyacyl-CoA dehydrogenase [EC:4.2.1.17 1.1.1.211]
Nucleotide metabolism
00230 Purine metabolism [PATH:ko00230]
Gene8532_Transcript_10274	K13988 NUDT9	ADP-ribose pyrophosphatase [EC:3.6.1.13]
Gene13041_Transcript_16882	K01835 pgm	phosphoglucomutase [EC:5.4.2.2]
Gene5410_Transcript_6409	K01835 pgm	phosphoglucomutase [EC:5.4.2.2]
Gene879_Transcript_886	K15779 PGM2	phosphoglucomutase / phosphopentomutase [EC:5.4.2.2 5.4.2.7]
Gene14918_Transcript_20436	K00948 PRPS, prsA	ribose-phosphate pyrophosphokinase [EC:2.7.6.1]
Gene6179_Transcript_7273	K00764 purF, PPAT	amidophosphoribosyltransferase [EC:2.4.2.14]
Gene258_Transcript_283	K11787 GART	phosphoribosylamine--glycine ligase / phosphoribosylglycinamide formyltransferase / phosphoribosylformylglycinamidine cyclo-ligase [EC:6.3.4.13 2.1.2.2 6.3.3.1]
Gene8284_Transcript_9962	K01952 purL, PFAS	phosphoribosylformylglycinamidine synthase [EC:6.3.5.3]
Gene15052_Transcript_20729	K01587 PAICS	phosphoribosylaminoimidazole carboxylase / phosphoribosylaminoimidazole-succinocarboxamide synthase [EC:4.1.1.21 6.3.2.6]
Gene7402_Transcript_8849	K01756 purB, ADSL	adenylosuccinate lyase [EC:4.3.2.2]
Gene595_Transcript_600	K00602 purH	phosphoribosylaminoimidazolecarboxamide formyltransferase / IMP cyclohydrolase [EC:2.1.2.3 3.5.4.10]
Gene10584_Transcript_13152	K00759 APRT, apt	adenine phosphoribosyltransferase [EC:2.4.2.7]
Gene10344_Transcript_12830	K01081 E3.1.3.5	5'-nucleotidase [EC:3.1.3.5]
Gene6474_Transcript_7606	K01081 E3.1.3.5	5'-nucleotidase [EC:3.1.3.5]
Gene13824_Transcript_18300	K19970 NT5E, CD73	5'-nucleotidase [EC:3.1.3.5]
Gene2627_Transcript_2788	K19970 NT5E, CD73	5'-nucleotidase [EC:3.1.3.5]
Gene7897_Transcript_9478	K19970 NT5E, CD73	5'-nucleotidase [EC:3.1.3.5]
Gene12493_Transcript_16054	K00088 IMPDH, guaB	IMP dehydrogenase [EC:1.1.1.205]
Gene5435_Transcript_6441	K00940 ndk, NME	nucleoside-diphosphate kinase [EC:2.7.4.6]
Gene7272_Transcript_8604	K00940 ndk, NME	nucleoside-diphosphate kinase [EC:2.7.4.6]
Gene309_Transcript_337	K12304 CANT1	soluble calcium-activated nucleotidase 1 [EC:3.6.1.6]
Gene10294_Transcript_12771	K01511 ENTPD5_6	ectonucleoside triphosphate diphosphohydrolase 5/6 [EC:3.6.1.6]
Gene14757_Transcript_20128	K16855 NUDT16	U8 snoRNA-decapping enzyme [EC:3.6.1.62 3.6.1.64]
Gene13398_Transcript_17521	K01519 ITPA	inosine triphosphate pyrophosphatase [EC:3.6.1.-]
Gene5864_Transcript_6908	K00106 XDH	xanthine dehydrogenase/oxidase [EC:1.17.1.4 1.17.3.2]
Gene15058_Transcript_20746	K01518 NUDT2	bis(5'-nucleosidyl)-tetraphosphatase [EC:3.6.1.17]
Gene10277_Transcript_12747	K01951 guaA, GMPS	GMP synthase (glutamine-hydrolysing) [EC:6.3.5.2]
Gene9037_Transcript_11024	K00364 E1.7.1.7, guaC	GMP reductase [EC:1.7.1.7]
Gene15962_Transcript_22882	K00364 E1.7.1.7, guaC	GMP reductase [EC:1.7.1.7]
Gene6641_Transcript_7802	K00942 E2.7.4.8, gmk	guanylate kinase [EC:2.7.4.8]
Gene5526_Transcript_6538	K00873 PK, pyk	pyruvate kinase [EC:2.7.1.40]
Gene736_Transcript_746	K00873 PK, pyk	pyruvate kinase [EC:2.7.1.40]
Gene9799_Transcript_11995	K10807 RRM1	ribonucleoside-diphosphate reductase subunit M1 [EC:1.17.4.1]
Gene15566_Transcript_21897	K10807 RRM1	ribonucleoside-diphosphate reductase subunit M1 [EC:1.17.4.1]
Gene10362_Transcript_12859	K10808 RRM2	ribonucleoside-diphosphate reductase subunit M2 [EC:1.17.4.1]
Gene8625_Transcript_10391	K02999 RPA1, POLR1A	DNA-directed RNA polymerase I subunit RPA1 [EC:2.7.7.6]
Gene12188_Transcript_15516	K03002 RPA2, POLR1B	DNA-directed RNA polymerase I subunit RPA2 [EC:2.7.7.6]
Gene638_Transcript_647	K03000 RPA12, ZNRD1	DNA-directed RNA polymerase I subunit RPA12
Gene7667_Transcript_9210	K03004 RPA43	DNA-directed RNA polymerase I subunit RPA43
Gene9376_Transcript_11458	K03005 RPA49, POLR1E	DNA-directed RNA polymerase I subunit RPA49
Gene10408_Transcript_12922	K03006 RPB1, POLR2A	DNA-directed RNA polymerase II subunit RPB1 [EC:2.7.7.6]
Gene15409_Transcript_21573	K03006 RPB1, POLR2A	DNA-directed RNA polymerase II subunit RPB1 [EC:2.7.7.6]
Gene1318_Transcript_1288	K03010 RPB2, POLR2B	DNA-directed RNA polymerase II subunit RPB2 [EC:2.7.7.6]
Gene13692_Transcript_18057	K03011 RPB3, POLR2C	DNA-directed RNA polymerase II subunit RPB3
Gene597_Transcript_602	K03012 RPB4, POLR2D	DNA-directed RNA polymerase II subunit RPB4
Gene14211_Transcript_19044	K03013 RPB5, POLR2E	DNA-directed RNA polymerases I, II, and III subunit RPABC1
Gene15802_Transcript_22482	K03014 RPB6, POLR2F	DNA-directed RNA polymerases I, II, and III subunit RPABC2
Gene3444_Transcript_3893	K03014 RPB6, POLR2F	DNA-directed RNA polymerases I, II, and III subunit RPABC2
Gene13951_Transcript_18559	K03015 RPB7, POLR2G	DNA-directed RNA polymerase II subunit RPB7
Gene10374_Transcript_12872	K03008 RPB11, POLR2J	DNA-directed RNA polymerase II subunit RPB11
Gene1592_Transcript_1568	K03018 RPC1, POLR3A	DNA-directed RNA polymerase III subunit RPC1 [EC:2.7.7.6]
Gene1757_Transcript_1754	K03021 RPC2, POLR3B	DNA-directed RNA polymerase III subunit RPC2 [EC:2.7.7.6]
Gene2227_Transcript_2285	K03023 RPC3, POLR3C	DNA-directed RNA polymerase III subunit RPC3
Gene14492_Transcript_19571	K03026 RPC4, POLR3D	DNA-directed RNA polymerase III subunit RPC4
Gene665_Transcript_671	K14721 RPC5, POLR3E	DNA-directed RNA polymerase III subunit RPC5
Gene5986_Transcript_7037	K03027 RPC40, POLR1C	DNA-directed RNA polymerases I and III subunit RPAC1
Gene9465_Transcript_11566	K03022 RPC8, POLR3H	DNA-directed RNA polymerase III subunit RPC8
Gene3446_Transcript_3895	K03025 RPC6, POLR3F	DNA-directed RNA polymerase III subunit RPC6
Gene6421_Transcript_7547	K02320 POLA1	DNA polymerase alpha subunit A [EC:2.7.7.7]
Gene11331_Transcript_14242	K02321 POLA2	DNA polymerase alpha subunit B
Gene542_Transcript_556	K02684 PRI1	DNA primase small subunit [EC:2.7.7.-]
Gene12382_Transcript_15884	K02685 PRI2	DNA primase large subunit [EC:2.7.7.-]
Gene2771_Transcript_2996	K02685 PRI2	DNA primase large subunit [EC:2.7.7.-]
Gene4623_Transcript_5260	K02327 POLD1	DNA polymerase delta subunit 1 [EC:2.7.7.7]
Gene3226_Transcript_3664	K02328 POLD2	DNA polymerase delta subunit 2
Gene976_Transcript_978	K03504 POLD3	DNA polymerase delta subunit 3
Gene13905_Transcript_18465	K02324 POLE1	DNA polymerase epsilon subunit 1 [EC:2.7.7.7]
Gene3915_Transcript_4410	K02325 POLE2	DNA polymerase epsilon subunit 2 [EC:2.7.7.7]
Gene8077_Transcript_9708	K02326 POLE3	DNA polymerase epsilon subunit 3 [EC:2.7.7.7]
Gene803_Transcript_809	K03506 POLE4	DNA polymerase epsilon subunit 4 [EC:2.7.7.7]
Gene384_Transcript_410	K21138 HDDC3	guanosine-3',5'-bis(diphosphate) 3'-pyrophosphohydrolase [EC:3.1.7.2]
Gene2482_Transcript_2588	K08041 ADCY1	adenylate cyclase 1 [EC:4.6.1.1]
Gene2799_Transcript_3026	K08041 ADCY1	adenylate cyclase 1 [EC:4.6.1.1]
Gene3049_Transcript_3421	K08042 ADCY2	adenylate cyclase 2 [EC:4.6.1.1]
Gene3545_Transcript_3998	K08042 ADCY2	adenylate cyclase 2 [EC:4.6.1.1]
Gene10966_Transcript_13746	K08045 ADCY5	adenylate cyclase 5 [EC:4.6.1.1]
Gene7234_Transcript_8558	K12318 GUCY1A	guanylate cyclase soluble subunit alpha [EC:4.6.1.2]
Gene2802_Transcript_3027	K12323 ANPRA, NPR1	atrial natriuretic peptide receptor A [EC:4.6.1.2]
Gene8215_Transcript_9880	K12323 ANPRA, NPR1	atrial natriuretic peptide receptor A [EC:4.6.1.2]
Gene2280_Transcript_2346	K01769 E4.6.1.2	guanylate cyclase, other [EC:4.6.1.2]
Gene7459_Transcript_8918	K01769 E4.6.1.2	guanylate cyclase, other [EC:4.6.1.2]
Gene10220_Transcript_12658	K13763 PDE6N	cGMP-specific 3',5'-cyclic phosphodiesterase, invertebrate [EC:3.1.4.35]
Gene4619_Transcript_5256	K13761 PDE9	high affinity cGMP-specific 3',5'-cyclic phosphodiesterase 9 [EC:3.1.4.35]
Gene9409_Transcript_11501	K13298 PDE11	dual 3',5'-cyclic-AMP and -GMP phosphodiesterase 11 [EC:3.1.4.17 3.1.4.35]
Gene10226_Transcript_12663	K01939 purA, ADSS	adenylosuccinate synthase [EC:6.3.4.4]
Gene5868_Transcript_6911	K01490 AMPD	AMP deaminase [EC:3.5.4.6]
Gene11436_Transcript_14380	K00856 E2.7.1.20, ADK	adenosine kinase [EC:2.7.1.20]
Gene7670_Transcript_9215	K00856 E2.7.1.20, ADK	adenosine kinase [EC:2.7.1.20]
Gene12953_Transcript_16777	K00939 adk, AK	adenylate kinase [EC:2.7.4.3]
Gene3405_Transcript_3855	K00939 adk, AK	adenylate kinase [EC:2.7.4.3]
Gene13736_Transcript_18142	K18532 AK6, FAP7	adenylate kinase [EC:2.7.4.3]
Gene11879_Transcript_15094	K00944 AK3	nucleoside-triphosphate--adenylate kinase [EC:2.7.4.10]
Gene8390_Transcript_10090	K06928 NTPCR	nucleoside-triphosphatase [EC:3.6.1.15]
Gene4032_Transcript_4543	K06928 NTPCR	nucleoside-triphosphatase [EC:3.6.1.15]
Gene4895_Transcript_5623	K00962 pnp, PNPT1	polyribonucleotide nucleotidyltransferase [EC:2.7.7.8]
Gene3449_Transcript_3898	K13293 PDE4	cAMP-specific phosphodiesterase 4 [EC:3.1.4.53]
Gene2631_Transcript_2792	K18437 PDE8	high affinity cAMP-specific and IBMX-insensitive 3',5'-cyclic phosphodiesterase 8 [EC:3.1.4.53]
Gene7182_Transcript_8480	K18437 PDE8	high affinity cAMP-specific and IBMX-insensitive 3',5'-cyclic phosphodiesterase 8 [EC:3.1.4.53]
Gene71_Transcript_80	K13811 PAPSS	3'-phosphoadenosine 5'-phosphosulfate synthase [EC:2.7.7.4 2.7.1.25]
Gene10137_Transcript_12535	K07127 uraH, pucM, hiuH	5-hydroxyisourate hydrolase [EC:3.5.2.17]
00240 Pyrimidine metabolism [PATH:ko00240]
Gene9370_Transcript_11447	K11540 CAD	carbamoyl-phosphate synthase / aspartate carbamoyltransferase / dihydroorotase [EC:6.3.5.5 2.1.3.2 3.5.2.3]
Gene9516_Transcript_11632	K00254 DHODH, pyrD	dihydroorotate dehydrogenase [EC:1.3.5.2]
Gene11942_Transcript_15180	K13421 UMPS	uridine monophosphate synthetase [EC:2.4.2.10 4.1.1.23]
Gene4157_Transcript_4679	K13421 UMPS	uridine monophosphate synthetase [EC:2.4.2.10 4.1.1.23]
Gene10448_Transcript_12983	K13800 CMPK1, UMPK	UMP-CMP kinase [EC:2.7.4.- 2.7.4.14]
Gene5435_Transcript_6441	K00940 ndk, NME	nucleoside-diphosphate kinase [EC:2.7.4.6]
Gene7272_Transcript_8604	K00940 ndk, NME	nucleoside-diphosphate kinase [EC:2.7.4.6]
Gene4895_Transcript_5623	K00962 pnp, PNPT1	polyribonucleotide nucleotidyltransferase [EC:2.7.7.8]
Gene309_Transcript_337	K12304 CANT1	soluble calcium-activated nucleotidase 1 [EC:3.6.1.6]
Gene10294_Transcript_12771	K01511 ENTPD5_6	ectonucleoside triphosphate diphosphohydrolase 5/6 [EC:3.6.1.6]
Gene15199_Transcript_21029	K01937 pyrG, CTPS	CTP synthase [EC:6.3.4.2]
Gene8625_Transcript_10391	K02999 RPA1, POLR1A	DNA-directed RNA polymerase I subunit RPA1 [EC:2.7.7.6]
Gene12188_Transcript_15516	K03002 RPA2, POLR1B	DNA-directed RNA polymerase I subunit RPA2 [EC:2.7.7.6]
Gene638_Transcript_647	K03000 RPA12, ZNRD1	DNA-directed RNA polymerase I subunit RPA12
Gene7667_Transcript_9210	K03004 RPA43	DNA-directed RNA polymerase I subunit RPA43
Gene9376_Transcript_11458	K03005 RPA49, POLR1E	DNA-directed RNA polymerase I subunit RPA49
Gene10408_Transcript_12922	K03006 RPB1, POLR2A	DNA-directed RNA polymerase II subunit RPB1 [EC:2.7.7.6]
Gene15409_Transcript_21573	K03006 RPB1, POLR2A	DNA-directed RNA polymerase II subunit RPB1 [EC:2.7.7.6]
Gene1318_Transcript_1288	K03010 RPB2, POLR2B	DNA-directed RNA polymerase II subunit RPB2 [EC:2.7.7.6]
Gene13692_Transcript_18057	K03011 RPB3, POLR2C	DNA-directed RNA polymerase II subunit RPB3
Gene597_Transcript_602	K03012 RPB4, POLR2D	DNA-directed RNA polymerase II subunit RPB4
Gene14211_Transcript_19044	K03013 RPB5, POLR2E	DNA-directed RNA polymerases I, II, and III subunit RPABC1
Gene15802_Transcript_22482	K03014 RPB6, POLR2F	DNA-directed RNA polymerases I, II, and III subunit RPABC2
Gene3444_Transcript_3893	K03014 RPB6, POLR2F	DNA-directed RNA polymerases I, II, and III subunit RPABC2
Gene13951_Transcript_18559	K03015 RPB7, POLR2G	DNA-directed RNA polymerase II subunit RPB7
Gene10374_Transcript_12872	K03008 RPB11, POLR2J	DNA-directed RNA polymerase II subunit RPB11
Gene1592_Transcript_1568	K03018 RPC1, POLR3A	DNA-directed RNA polymerase III subunit RPC1 [EC:2.7.7.6]
Gene1757_Transcript_1754	K03021 RPC2, POLR3B	DNA-directed RNA polymerase III subunit RPC2 [EC:2.7.7.6]
Gene2227_Transcript_2285	K03023 RPC3, POLR3C	DNA-directed RNA polymerase III subunit RPC3
Gene14492_Transcript_19571	K03026 RPC4, POLR3D	DNA-directed RNA polymerase III subunit RPC4
Gene665_Transcript_671	K14721 RPC5, POLR3E	DNA-directed RNA polymerase III subunit RPC5
Gene5986_Transcript_7037	K03027 RPC40, POLR1C	DNA-directed RNA polymerases I and III subunit RPAC1
Gene9465_Transcript_11566	K03022 RPC8, POLR3H	DNA-directed RNA polymerase III subunit RPC8
Gene3446_Transcript_3895	K03025 RPC6, POLR3F	DNA-directed RNA polymerase III subunit RPC6
Gene6421_Transcript_7547	K02320 POLA1	DNA polymerase alpha subunit A [EC:2.7.7.7]
Gene11331_Transcript_14242	K02321 POLA2	DNA polymerase alpha subunit B
Gene542_Transcript_556	K02684 PRI1	DNA primase small subunit [EC:2.7.7.-]
Gene12382_Transcript_15884	K02685 PRI2	DNA primase large subunit [EC:2.7.7.-]
Gene2771_Transcript_2996	K02685 PRI2	DNA primase large subunit [EC:2.7.7.-]
Gene4623_Transcript_5260	K02327 POLD1	DNA polymerase delta subunit 1 [EC:2.7.7.7]
Gene3226_Transcript_3664	K02328 POLD2	DNA polymerase delta subunit 2
Gene976_Transcript_978	K03504 POLD3	DNA polymerase delta subunit 3
Gene13905_Transcript_18465	K02324 POLE1	DNA polymerase epsilon subunit 1 [EC:2.7.7.7]
Gene3915_Transcript_4410	K02325 POLE2	DNA polymerase epsilon subunit 2 [EC:2.7.7.7]
Gene8077_Transcript_9708	K02326 POLE3	DNA polymerase epsilon subunit 3 [EC:2.7.7.7]
Gene803_Transcript_809	K03506 POLE4	DNA polymerase epsilon subunit 4 [EC:2.7.7.7]
Gene6357_Transcript_7476	K00876 udk, UCK	uridine kinase [EC:2.7.1.48]
Gene8266_Transcript_9943	K00876 udk, UCK	uridine kinase [EC:2.7.1.48]
Gene10344_Transcript_12830	K01081 E3.1.3.5	5'-nucleotidase [EC:3.1.3.5]
Gene6474_Transcript_7606	K01081 E3.1.3.5	5'-nucleotidase [EC:3.1.3.5]
Gene13824_Transcript_18300	K19970 NT5E, CD73	5'-nucleotidase [EC:3.1.3.5]
Gene2627_Transcript_2788	K19970 NT5E, CD73	5'-nucleotidase [EC:3.1.3.5]
Gene7897_Transcript_9478	K19970 NT5E, CD73	5'-nucleotidase [EC:3.1.3.5]
Gene14788_Transcript_20180	K00757 udp, UPP	uridine phosphorylase [EC:2.4.2.3]
Gene11968_Transcript_15213	K00761 upp, UPRT	uracil phosphoribosyltransferase [EC:2.4.2.9]
Gene13941_Transcript_18544	K00207 DPYD	dihydropyrimidine dehydrogenase (NADP+) [EC:1.3.1.2]
Gene6343_Transcript_7460	K01464 DPYS, dht, hydA	dihydropyrimidinase [EC:3.5.2.2]
Gene15828_Transcript_22563	K01431 UPB1, pydC	beta-ureidopropionase [EC:3.5.1.6]
Gene9799_Transcript_11995	K10807 RRM1	ribonucleoside-diphosphate reductase subunit M1 [EC:1.17.4.1]
Gene15566_Transcript_21897	K10807 RRM1	ribonucleoside-diphosphate reductase subunit M1 [EC:1.17.4.1]
Gene10362_Transcript_12859	K10808 RRM2	ribonucleoside-diphosphate reductase subunit M2 [EC:1.17.4.1]
Gene7236_Transcript_8559	K01520 dut, DUT	dUTP pyrophosphatase [EC:3.6.1.23]
Gene15077_Transcript_20779	K00560 thyA, TYMS	thymidylate synthase [EC:2.1.1.45]
Gene825_Transcript_829	K01493 comEB	dCMP deaminase [EC:3.5.4.12]
Gene12377_Transcript_15874	K00857 tdk, TK	thymidine kinase [EC:2.7.1.21]
Gene5125_Transcript_5961	K00943 tmk, DTYMK	dTMP kinase [EC:2.7.4.9]
Gene15058_Transcript_20746	K01518 NUDT2	bis(5'-nucleosidyl)-tetraphosphatase [EC:3.6.1.17]
Gene10035_Transcript_12373	K16330 K16330	pseudouridylate synthase / pseudouridine kinase [EC:4.2.1.70 2.7.1.83]
Gene13541_Transcript_17774	K16330 K16330	pseudouridylate synthase / pseudouridine kinase [EC:4.2.1.70 2.7.1.83]
Amino acid metabolism
00250 Alanine, aspartate and glutamate metabolism [PATH:ko00250]
Gene9026_Transcript_11008	K14455 GOT2	aspartate aminotransferase, mitochondrial [EC:2.6.1.1]
Gene9699_Transcript_11859	K00272 DDO	D-aspartate oxidase [EC:1.4.3.1]
Gene1927_Transcript_1925	K01953 asnB, ASNS	asparagine synthase (glutamine-hydrolysing) [EC:6.3.5.4]
Gene11070_Transcript_13932	K13566 NIT2	omega-amidase [EC:3.5.1.3]
Gene13642_Transcript_17981	K13566 NIT2	omega-amidase [EC:3.5.1.3]
Gene10218_Transcript_12655	K00814 GPT, ALT	alanine transaminase [EC:2.6.1.2]
Gene7662_Transcript_9206	K00827 AGXT2	alanine-glyoxylate transaminase / (R)-3-amino-2-methylpropionate-pyruvate transaminase [EC:2.6.1.44 2.6.1.40]
Gene10226_Transcript_12663	K01939 purA, ADSS	adenylosuccinate synthase [EC:6.3.4.4]
Gene7402_Transcript_8849	K01756 purB, ADSL	adenylosuccinate lyase [EC:4.3.2.2]
Gene10994_Transcript_13805	K01580 E4.1.1.15, gadB, gadA, GAD	glutamate decarboxylase [EC:4.1.1.15]
Gene2650_Transcript_2824	K01580 E4.1.1.15, gadB, gadA, GAD	glutamate decarboxylase [EC:4.1.1.15]
Gene4719_Transcript_5380	K13524 ABAT	4-aminobutyrate aminotransferase / (S)-3-amino-2-methylpropionate transaminase [EC:2.6.1.19 2.6.1.22]
Gene11292_Transcript_14190	K00139 ALDH5A1	succinate-semialdehyde dehydrogenase [EC:1.2.1.24]
Gene2290_Transcript_2355	K00264 GLT1	glutamate synthase (NADPH/NADH) [EC:1.4.1.13 1.4.1.14]
Gene526_Transcript_538	K00261 GLUD1_2, gdhA	glutamate dehydrogenase (NAD(P)+) [EC:1.4.1.3]
Gene1395_Transcript_1364	K00294 E1.2.1.88	1-pyrroline-5-carboxylate dehydrogenase [EC:1.2.1.88]
Gene2890_Transcript_3150	K01915 glnA, GLUL	glutamine synthetase [EC:6.3.1.2]
Gene9370_Transcript_11447	K11540 CAD	carbamoyl-phosphate synthase / aspartate carbamoyltransferase / dihydroorotase [EC:6.3.5.5 2.1.3.2 3.5.2.3]
Gene11343_Transcript_14253	K00820 glmS, GFPT	glucosamine--fructose-6-phosphate aminotransferase (isomerizing) [EC:2.6.1.16]
Gene13467_Transcript_17644	K00820 glmS, GFPT	glucosamine--fructose-6-phosphate aminotransferase (isomerizing) [EC:2.6.1.16]
Gene6179_Transcript_7273	K00764 purF, PPAT	amidophosphoribosyltransferase [EC:2.4.2.14]
00260 Glycine, serine and threonine metabolism [PATH:ko00260]
Gene5768_Transcript_6802	K01620 ltaE	threonine aldolase [EC:4.1.2.48]
Gene7524_Transcript_9043	K01620 ltaE	threonine aldolase [EC:4.1.2.48]
Gene7877_Transcript_9458	K00600 glyA, SHMT	glycine hydroxymethyltransferase [EC:2.1.2.1]
Gene4758_Transcript_5428	K00049 GRHPR	glyoxylate/hydroxypyruvate reductase [EC:1.1.1.79 1.1.1.81]
Gene13513_Transcript_17726	K11529 gck, gckA, GLYCTK	glycerate 2-kinase [EC:2.7.1.165]
Gene13356_Transcript_17456	K01834 PGAM, gpmA	2,3-bisphosphoglycerate-dependent phosphoglycerate mutase [EC:5.4.2.11]
Gene3362_Transcript_3810	K00058 serA, PHGDH	D-3-phosphoglycerate dehydrogenase [EC:1.1.1.95]
Gene12949_Transcript_16772	K00831 serC, PSAT1	phosphoserine aminotransferase [EC:2.6.1.52]
Gene487_Transcript_503	K00831 serC, PSAT1	phosphoserine aminotransferase [EC:2.6.1.52]
Gene5999_Transcript_7050	K00831 serC, PSAT1	phosphoserine aminotransferase [EC:2.6.1.52]
Gene6125_Transcript_7213	K00831 serC, PSAT1	phosphoserine aminotransferase [EC:2.6.1.52]
Gene13133_Transcript_17029	K01079 serB, PSPH	phosphoserine phosphatase [EC:3.1.3.3]
Gene9076_Transcript_11084	K00643 E2.3.1.37, ALAS	5-aminolevulinate synthase [EC:2.3.1.37]
Gene13288_Transcript_17330	K00281 GLDC, gcvP	glycine dehydrogenase [EC:1.4.4.2]
Gene4350_Transcript_4927	K00605 gcvT, AMT	aminomethyltransferase [EC:2.1.2.10]
Gene187_Transcript_207	K00382 DLD, lpd, pdhD	dihydrolipoamide dehydrogenase [EC:1.8.1.4]
Gene7645_Transcript_9192	K00382 DLD, lpd, pdhD	dihydrolipoamide dehydrogenase [EC:1.8.1.4]
Gene14196_Transcript_19020	K02437 gcvH, GCSH	glycine cleavage system H protein
Gene4516_Transcript_5133	K00273 DAO, aao	D-amino-acid oxidase [EC:1.4.3.3]
Gene7662_Transcript_9206	K00827 AGXT2	alanine-glyoxylate transaminase / (R)-3-amino-2-methylpropionate-pyruvate transaminase [EC:2.6.1.44 2.6.1.40]
Gene3565_Transcript_4018	K00108 betA, CHDH	choline dehydrogenase [EC:1.1.99.1]
Gene13786_Transcript_18237	K14085 ALDH7A1	aldehyde dehydrogenase family 7 member A1 [EC:1.2.1.31 1.2.1.8 1.2.1.3]
Gene9364_Transcript_11441	K00314 SARDH	sarcosine dehydrogenase [EC:1.5.8.3]
Gene14234_Transcript_19079	K01697 CBS	cystathionine beta-synthase [EC:4.2.1.22]
Gene123_Transcript_134	K01758 CTH	cystathionine gamma-lyase [EC:4.4.1.1]
Gene9053_Transcript_11053	K01754 E4.3.1.19, ilvA, tdcB	threonine dehydratase [EC:4.3.1.19]
Gene14169_Transcript_18968	K01754 E4.3.1.19, ilvA, tdcB	threonine dehydratase [EC:4.3.1.19]
00270 Cysteine and methionine metabolism [PATH:ko00270]
Gene123_Transcript_134	K01758 CTH	cystathionine gamma-lyase [EC:4.4.1.1]
Gene14234_Transcript_19079	K01697 CBS	cystathionine beta-synthase [EC:4.2.1.22]
Gene10354_Transcript_12849	K00547 mmuM, BHMT2	homocysteine S-methyltransferase [EC:2.1.1.10]
Gene6859_Transcript_8069	K00547 mmuM, BHMT2	homocysteine S-methyltransferase [EC:2.1.1.10]
Gene7573_Transcript_9100	K00789 metK	S-adenosylmethionine synthetase [EC:2.5.1.6]
Gene940_Transcript_938	K01611 speD, AMD1	S-adenosylmethionine decarboxylase [EC:4.1.1.50]
Gene10278_Transcript_12749	K00797 speE, SRM	spermidine synthase [EC:2.5.1.16]
Gene9098_Transcript_11110	K00772 mtaP, MTAP	5'-methylthioadenosine phosphorylase [EC:2.4.2.28]
Gene336_Transcript_363	K08963 mtnA	methylthioribose-1-phosphate isomerase [EC:5.3.1.23]
Gene5379_Transcript_6341	K08964 mtnB	methylthioribulose-1-phosphate dehydratase [EC:4.2.1.109]
Gene9576_Transcript_11714	K09880 mtnC, ENOPH1	enolase-phosphatase E1 [EC:3.1.3.77]
Gene1507_Transcript_1483	K08967 mtnD, mtnZ, ADI1	1,2-dihydroxy-3-keto-5-methylthiopentene dioxygenase [EC:1.13.11.53 1.13.11.54]
Gene8382_Transcript_10079	K00558 DNMT1, dcm	DNA (cytosine-5)-methyltransferase 1 [EC:2.1.1.37]
Gene8130_Transcript_9782	K00558 DNMT1, dcm	DNA (cytosine-5)-methyltransferase 1 [EC:2.1.1.37]
Gene12937_Transcript_16753	K01251 E3.3.1.1, ahcY	adenosylhomocysteinase [EC:3.3.1.1]
Gene2768_Transcript_2990	K01251 E3.3.1.1, ahcY	adenosylhomocysteinase [EC:3.3.1.1]
Gene9661_Transcript_11810	K00826 E2.6.1.42, ilvE	branched-chain amino acid aminotransferase [EC:2.6.1.42]
Gene11941_Transcript_15179	K00826 E2.6.1.42, ilvE	branched-chain amino acid aminotransferase [EC:2.6.1.42]
Gene7662_Transcript_9206	K00827 AGXT2	alanine-glyoxylate transaminase / (R)-3-amino-2-methylpropionate-pyruvate transaminase [EC:2.6.1.44 2.6.1.40]
Gene9534_Transcript_11651	K11204 GCLC	glutamate--cysteine ligase catalytic subunit [EC:6.3.2.2]
Gene16143_Transcript_23485	K11204 GCLC	glutamate--cysteine ligase catalytic subunit [EC:6.3.2.2]
Gene9276_Transcript_11334	K11205 GCLM	glutamate--cysteine ligase regulatory subunit
Gene270_Transcript_294	K21456 GSS	glutathione synthase [EC:6.3.2.3]
Gene11817_Transcript_15018	K00456 CDO1	cysteine dioxygenase [EC:1.13.11.20]
Gene9026_Transcript_11008	K14455 GOT2	aspartate aminotransferase, mitochondrial [EC:2.6.1.1]
Gene5488_Transcript_6493	K00016 LDH, ldh	L-lactate dehydrogenase [EC:1.1.1.27]
Gene3181_Transcript_3613	K00025 MDH1	malate dehydrogenase [EC:1.1.1.37]
Gene7688_Transcript_9229	K00026 MDH2	malate dehydrogenase [EC:1.1.1.37]
00280 Valine, leucine and isoleucine degradation [PATH:ko00280]
Gene9661_Transcript_11810	K00826 E2.6.1.42, ilvE	branched-chain amino acid aminotransferase [EC:2.6.1.42]
Gene11941_Transcript_15179	K00826 E2.6.1.42, ilvE	branched-chain amino acid aminotransferase [EC:2.6.1.42]
Gene12534_Transcript_16109	K00166 BCKDHA, bkdA1	2-oxoisovalerate dehydrogenase E1 component alpha subunit [EC:1.2.4.4]
Gene11885_Transcript_15103	K00167 BCKDHB, bkdA2	2-oxoisovalerate dehydrogenase E1 component beta subunit [EC:1.2.4.4]
Gene3393_Transcript_3843	K09699 DBT, bkdB	2-oxoisovalerate dehydrogenase E2 component (dihydrolipoyl transacylase) [EC:2.3.1.168]
Gene187_Transcript_207	K00382 DLD, lpd, pdhD	dihydrolipoamide dehydrogenase [EC:1.8.1.4]
Gene7645_Transcript_9192	K00382 DLD, lpd, pdhD	dihydrolipoamide dehydrogenase [EC:1.8.1.4]
Gene6051_Transcript_7115	K00248 ACADS, bcd	butyryl-CoA dehydrogenase [EC:1.3.8.1]
Gene179_Transcript_195	K00249 ACADM, acd	acyl-CoA dehydrogenase [EC:1.3.8.7]
Gene1760_Transcript_1760	K00253 IVD, ivd	isovaleryl-CoA dehydrogenase [EC:1.3.8.4]
Gene5414_Transcript_6414	K09478 ACADSB	short/branched chain acyl-CoA dehydrogenase [EC:1.3.99.12]
Gene7983_Transcript_9595	K07515 HADHA	enoyl-CoA hydratase / long-chain 3-hydroxyacyl-CoA dehydrogenase [EC:4.2.1.17 1.1.1.211]
Gene13649_Transcript_18002	K07511 ECHS1	enoyl-CoA hydratase [EC:4.2.1.17]
Gene3276_Transcript_3717	K00022 HADH	3-hydroxyacyl-CoA dehydrogenase [EC:1.1.1.35]
Gene10076_Transcript_12462	K08683 HSD17B10	3-hydroxyacyl-CoA dehydrogenase / 3-hydroxy-2-methylbutyryl-CoA dehydrogenase [EC:1.1.1.35 1.1.1.178]
Gene13037_Transcript_16873	K07508 ACAA2	acetyl-CoA acyltransferase 2 [EC:2.3.1.16]
Gene10297_Transcript_12773	K07509 HADHB	acetyl-CoA acyltransferase [EC:2.3.1.16]
Gene11998_Transcript_15246	K05605 HIBCH	3-hydroxyisobutyryl-CoA hydrolase [EC:3.1.2.4]
Gene2126_Transcript_2176	K00020 mmsB, HIBADH	3-hydroxyisobutyrate dehydrogenase [EC:1.1.1.31]
Gene3353_Transcript_3807	K00140 mmsA, iolA, ALDH6A1	malonate-semialdehyde dehydrogenase (acetylating) / methylmalonate-semialdehyde dehydrogenase [EC:1.2.1.18 1.2.1.27]
Gene1303_Transcript_1272	K00128 ALDH	aldehyde dehydrogenase (NAD+) [EC:1.2.1.3]
Gene3412_Transcript_3860	K00128 ALDH	aldehyde dehydrogenase (NAD+) [EC:1.2.1.3]
Gene3710_Transcript_4177	K00128 ALDH	aldehyde dehydrogenase (NAD+) [EC:1.2.1.3]
Gene4569_Transcript_5196	K00128 ALDH	aldehyde dehydrogenase (NAD+) [EC:1.2.1.3]
Gene13786_Transcript_18237	K14085 ALDH7A1	aldehyde dehydrogenase family 7 member A1 [EC:1.2.1.31 1.2.1.8 1.2.1.3]
Gene5830_Transcript_6859	K18660 ACSF3	malonyl-CoA/methylmalonyl-CoA synthetase [EC:6.2.1.-]
Gene4719_Transcript_5380	K13524 ABAT	4-aminobutyrate aminotransferase / (S)-3-amino-2-methylpropionate transaminase [EC:2.6.1.19 2.6.1.22]
Gene7662_Transcript_9206	K00827 AGXT2	alanine-glyoxylate transaminase / (R)-3-amino-2-methylpropionate-pyruvate transaminase [EC:2.6.1.44 2.6.1.40]
Gene14325_Transcript_19241	K01968 E6.4.1.4A	3-methylcrotonyl-CoA carboxylase alpha subunit [EC:6.4.1.4]
Gene1039_Transcript_1038	K01969 E6.4.1.4B	3-methylcrotonyl-CoA carboxylase beta subunit [EC:6.4.1.4]
Gene9908_Transcript_12156	K05607 AUH	methylglutaconyl-CoA hydratase [EC:4.2.1.18]
Gene6326_Transcript_7444	K01640 E4.1.3.4, HMGCL, hmgL	hydroxymethylglutaryl-CoA lyase [EC:4.1.3.4]
Gene13666_Transcript_18021	K01027 OXCT	3-oxoacid CoA-transferase [EC:2.8.3.5]
Gene8765_Transcript_10573	K00626 E2.3.1.9, atoB	acetyl-CoA C-acetyltransferase [EC:2.3.1.9]
Gene10199_Transcript_12635	K00626 E2.3.1.9, atoB	acetyl-CoA C-acetyltransferase [EC:2.3.1.9]
Gene10453_Transcript_12990	K00626 E2.3.1.9, atoB	acetyl-CoA C-acetyltransferase [EC:2.3.1.9]
Gene12927_Transcript_16738	K00626 E2.3.1.9, atoB	acetyl-CoA C-acetyltransferase [EC:2.3.1.9]
Gene5118_Transcript_5943	K00626 E2.3.1.9, atoB	acetyl-CoA C-acetyltransferase [EC:2.3.1.9]
Gene7885_Transcript_9465	K01641 E2.3.3.10	hydroxymethylglutaryl-CoA synthase [EC:2.3.3.10]
00290 Valine, leucine and isoleucine biosynthesis [PATH:ko00290]
Gene9053_Transcript_11053	K01754 E4.3.1.19, ilvA, tdcB	threonine dehydratase [EC:4.3.1.19]
Gene14169_Transcript_18968	K01754 E4.3.1.19, ilvA, tdcB	threonine dehydratase [EC:4.3.1.19]
Gene9661_Transcript_11810	K00826 E2.6.1.42, ilvE	branched-chain amino acid aminotransferase [EC:2.6.1.42]
Gene11941_Transcript_15179	K00826 E2.6.1.42, ilvE	branched-chain amino acid aminotransferase [EC:2.6.1.42]
00300 Lysine biosynthesis [PATH:ko00300]
Gene4164_Transcript_4688	K00825 AADAT, KAT2	kynurenine/2-aminoadipate aminotransferase [EC:2.6.1.7 2.6.1.39]
Gene13786_Transcript_18237	K14085 ALDH7A1	aldehyde dehydrogenase family 7 member A1 [EC:1.2.1.31 1.2.1.8 1.2.1.3]
00310 Lysine degradation [PATH:ko00310]
Gene7024_Transcript_8271	K14157 AASS	alpha-aminoadipic semialdehyde synthase [EC:1.5.1.8 1.5.1.9]
Gene13786_Transcript_18237	K14085 ALDH7A1	aldehyde dehydrogenase family 7 member A1 [EC:1.2.1.31 1.2.1.8 1.2.1.3]
Gene4164_Transcript_4688	K00825 AADAT, KAT2	kynurenine/2-aminoadipate aminotransferase [EC:2.6.1.7 2.6.1.39]
Gene12013_Transcript_15272	K00164 OGDH, sucA	2-oxoglutarate dehydrogenase E1 component [EC:1.2.4.2]
Gene12601_Transcript_16208	K00164 OGDH, sucA	2-oxoglutarate dehydrogenase E1 component [EC:1.2.4.2]
Gene12602_Transcript_16209	K00164 OGDH, sucA	2-oxoglutarate dehydrogenase E1 component [EC:1.2.4.2]
Gene11207_Transcript_14088	K00658 DLST, sucB	2-oxoglutarate dehydrogenase E2 component (dihydrolipoamide succinyltransferase) [EC:2.3.1.61]
Gene11186_Transcript_14068	K00252 GCDH, gcdH	glutaryl-CoA dehydrogenase [EC:1.3.8.6]
Gene7983_Transcript_9595	K07515 HADHA	enoyl-CoA hydratase / long-chain 3-hydroxyacyl-CoA dehydrogenase [EC:4.2.1.17 1.1.1.211]
Gene13649_Transcript_18002	K07511 ECHS1	enoyl-CoA hydratase [EC:4.2.1.17]
Gene3276_Transcript_3717	K00022 HADH	3-hydroxyacyl-CoA dehydrogenase [EC:1.1.1.35]
Gene8765_Transcript_10573	K00626 E2.3.1.9, atoB	acetyl-CoA C-acetyltransferase [EC:2.3.1.9]
Gene10199_Transcript_12635	K00626 E2.3.1.9, atoB	acetyl-CoA C-acetyltransferase [EC:2.3.1.9]
Gene10453_Transcript_12990	K00626 E2.3.1.9, atoB	acetyl-CoA C-acetyltransferase [EC:2.3.1.9]
Gene12927_Transcript_16738	K00626 E2.3.1.9, atoB	acetyl-CoA C-acetyltransferase [EC:2.3.1.9]
Gene5118_Transcript_5943	K00626 E2.3.1.9, atoB	acetyl-CoA C-acetyltransferase [EC:2.3.1.9]
Gene12324_Transcript_15772	K18201 AGPHD1	hydroxylysine kinase [EC:2.7.1.81]
Gene10739_Transcript_13382	K06101 ASH1L	histone-lysine N-methyltransferase ASH1L [EC:2.1.1.43]
Gene10921_Transcript_13666	K06101 ASH1L	histone-lysine N-methyltransferase ASH1L [EC:2.1.1.43]
Gene54_Transcript_59	K11427 DOT1L, DOT1	histone-lysine N-methyltransferase, H3 lysine-79 specific [EC:2.1.1.43]
Gene3803_Transcript_4263	K11420 EHMT	euchromatic histone-lysine N-methyltransferase [EC:2.1.1.43]
Gene13235_Transcript_17222	K09186 MLL1	histone-lysine N-methyltransferase MLL1 [EC:2.1.1.43]
Gene3030_Transcript_3391	K09186 MLL1	histone-lysine N-methyltransferase MLL1 [EC:2.1.1.43]
Gene8423_Transcript_10124	K09188 MLL3	histone-lysine N-methyltransferase MLL3 [EC:2.1.1.43]
Gene8965_Transcript_10898	K09188 MLL3	histone-lysine N-methyltransferase MLL3 [EC:2.1.1.43]
Gene9868_Transcript_12102	K09188 MLL3	histone-lysine N-methyltransferase MLL3 [EC:2.1.1.43]
Gene15887_Transcript_22713	K09189 MLL5	histone-lysine N-methyltransferase MLL5 [EC:2.1.1.43]
Gene8249_Transcript_9916	K11424 WHSC1, MMSET, NSD2	histone-lysine N-methyltransferase NSD2 [EC:2.1.1.43]
Gene3979_Transcript_4483	K11422 SETD1, SET1	histone-lysine N-methyltransferase SETD1 [EC:2.1.1.43]
Gene5748_Transcript_6786	K11422 SETD1, SET1	histone-lysine N-methyltransferase SETD1 [EC:2.1.1.43]
Gene11334_Transcript_14245	K11423 SETD2, SET2	histone-lysine N-methyltransferase SETD2 [EC:2.1.1.43]
Gene2014_Transcript_2033	K11423 SETD2, SET2	histone-lysine N-methyltransferase SETD2 [EC:2.1.1.43]
Gene6408_Transcript_7530	K19199 SETD3	histone-lysine N-methyltransferase SETD3 [EC:2.1.1.43]
Gene2220_Transcript_2278	K11428 SETD8	histone-lysine N-methyltransferase SETD8 [EC:2.1.1.43]
Gene4169_Transcript_4697	K11428 SETD8	histone-lysine N-methyltransferase SETD8 [EC:2.1.1.43]
Gene1596_Transcript_1573	K11421 SETDB1	histone-lysine N-methyltransferase SETDB1 [EC:2.1.1.43]
Gene13182_Transcript_17113	K11433 SETMAR	histone-lysine N-methyltransferase SETMAR [EC:2.1.1.43]
Gene13415_Transcript_17550	K11433 SETMAR	histone-lysine N-methyltransferase SETMAR [EC:2.1.1.43]
Gene5651_Transcript_6683	K11433 SETMAR	histone-lysine N-methyltransferase SETMAR [EC:2.1.1.43]
Gene4407_Transcript_4997	K11419 SUV39H, CLR4	histone-lysine N-methyltransferase SUV39H [EC:2.1.1.43]
Gene8063_Transcript_9691	K11429 SUV420H	histone-lysine N-methyltransferase SUV420H [EC:2.1.1.43]
Gene2311_Transcript_2373	K11430 EZH2	histone-lysine N-methyltransferase EZH2 [EC:2.1.1.43]
Gene3312_Transcript_3762	K18826 CAMKMT	calmodulin-lysine N-methyltransferase [EC:2.1.1.60]
Gene12986_Transcript_16820	K00474 TMLHE	trimethyllysine dioxygenase [EC:1.14.11.8]
Gene1303_Transcript_1272	K00128 ALDH	aldehyde dehydrogenase (NAD+) [EC:1.2.1.3]
Gene3412_Transcript_3860	K00128 ALDH	aldehyde dehydrogenase (NAD+) [EC:1.2.1.3]
Gene3710_Transcript_4177	K00128 ALDH	aldehyde dehydrogenase (NAD+) [EC:1.2.1.3]
Gene4569_Transcript_5196	K00128 ALDH	aldehyde dehydrogenase (NAD+) [EC:1.2.1.3]
Gene9371_Transcript_11448	K00471 E1.14.11.1	gamma-butyrobetaine dioxygenase [EC:1.14.11.1]
Gene6762_Transcript_7951	K00471 E1.14.11.1	gamma-butyrobetaine dioxygenase [EC:1.14.11.1]
Gene3776_Transcript_4234	K13647 PLODN	procollagen-lysine,2-oxoglutarate 5-dioxygenase, invertebrate [EC:1.14.11.4]
Gene6511_Transcript_7640	K11703 GLT25D	collagen beta-1,O-galactosyltransferase [EC:2.4.1.50]
00220 Arginine biosynthesis [PATH:ko00220]
Gene9724_Transcript_11887	K13240 NOS1	nitric-oxide synthase, brain [EC:1.14.13.39]
Gene2890_Transcript_3150	K01915 glnA, GLUL	glutamine synthetase [EC:6.3.1.2]
Gene526_Transcript_538	K00261 GLUD1_2, gdhA	glutamate dehydrogenase (NAD(P)+) [EC:1.4.1.3]
Gene9026_Transcript_11008	K14455 GOT2	aspartate aminotransferase, mitochondrial [EC:2.6.1.1]
Gene10218_Transcript_12655	K00814 GPT, ALT	alanine transaminase [EC:2.6.1.2]
Gene12009_Transcript_15267	K14677 ACY1	aminoacylase [EC:3.5.1.14]
00330 Arginine and proline metabolism [PATH:ko00330]
Gene6801_Transcript_7999	K00933 E2.7.3.2	creatine kinase [EC:2.7.3.2]
Gene9621_Transcript_11764	K01581 E4.1.1.17, ODC1, speC, speF	ornithine decarboxylase [EC:4.1.1.17]
Gene10278_Transcript_12749	K00797 speE, SRM	spermidine synthase [EC:2.5.1.16]
Gene940_Transcript_938	K01611 speD, AMD1	S-adenosylmethionine decarboxylase [EC:4.1.1.50]
Gene1303_Transcript_1272	K00128 ALDH	aldehyde dehydrogenase (NAD+) [EC:1.2.1.3]
Gene3412_Transcript_3860	K00128 ALDH	aldehyde dehydrogenase (NAD+) [EC:1.2.1.3]
Gene3710_Transcript_4177	K00128 ALDH	aldehyde dehydrogenase (NAD+) [EC:1.2.1.3]
Gene4569_Transcript_5196	K00128 ALDH	aldehyde dehydrogenase (NAD+) [EC:1.2.1.3]
Gene13786_Transcript_18237	K14085 ALDH7A1	aldehyde dehydrogenase family 7 member A1 [EC:1.2.1.31 1.2.1.8 1.2.1.3]
Gene1577_Transcript_1551	K08660 CNDP2	cytosolic nonspecific dipeptidase [EC:3.4.13.18]
Gene9724_Transcript_11887	K13240 NOS1	nitric-oxide synthase, brain [EC:1.14.13.39]
Gene9099_Transcript_11111	K00819 rocD, OAT	ornithine--oxo-acid transaminase [EC:2.6.1.13]
Gene11035_Transcript_13875	K00286 proC	pyrroline-5-carboxylate reductase [EC:1.5.1.2]
Gene12941_Transcript_16758	K00286 proC	pyrroline-5-carboxylate reductase [EC:1.5.1.2]
Gene13645_Transcript_17983	K00318 PRODH	proline dehydrogenase [EC:1.5.-.-]
Gene211_Transcript_233	K00318 PRODH	proline dehydrogenase [EC:1.5.-.-]
Gene1395_Transcript_1364	K00294 E1.2.1.88	1-pyrroline-5-carboxylate dehydrogenase [EC:1.2.1.88]
Gene6139_Transcript_7226	K12657 ALDH18A1, P5CS	delta-1-pyrroline-5-carboxylate synthetase [EC:2.7.2.11 1.2.1.41]
Gene8181_Transcript_9835	K12657 ALDH18A1, P5CS	delta-1-pyrroline-5-carboxylate synthetase [EC:2.7.2.11 1.2.1.41]
Gene5706_Transcript_6735	K11142 LAP3	cytosol aminopeptidase [EC:3.4.11.1 3.4.11.5]
Gene8093_Transcript_9726	K00472 P4HA	prolyl 4-hydroxylase [EC:1.14.11.2]
Gene9026_Transcript_11008	K14455 GOT2	aspartate aminotransferase, mitochondrial [EC:2.6.1.1]
Gene6157_Transcript_7245	K18123 HOGA1	4-hydroxy-2-oxoglutarate aldolase [EC:4.1.3.16]
Gene4516_Transcript_5133	K00273 DAO, aao	D-amino-acid oxidase [EC:1.4.3.3]
00340 Histidine metabolism [PATH:ko00340]
Gene5982_Transcript_7033	K01593 DDC	aromatic-L-amino-acid decarboxylase [EC:4.1.1.28]
Gene1303_Transcript_1272	K00128 ALDH	aldehyde dehydrogenase (NAD+) [EC:1.2.1.3]
Gene3412_Transcript_3860	K00128 ALDH	aldehyde dehydrogenase (NAD+) [EC:1.2.1.3]
Gene3710_Transcript_4177	K00128 ALDH	aldehyde dehydrogenase (NAD+) [EC:1.2.1.3]
Gene4569_Transcript_5196	K00128 ALDH	aldehyde dehydrogenase (NAD+) [EC:1.2.1.3]
Gene13786_Transcript_18237	K14085 ALDH7A1	aldehyde dehydrogenase family 7 member A1 [EC:1.2.1.31 1.2.1.8 1.2.1.3]
Gene2318_Transcript_2382	K19787 CARNMT1	carnosine N-methyltransferase [EC:2.1.1.22]
Gene1577_Transcript_1551	K08660 CNDP2	cytosolic nonspecific dipeptidase [EC:3.4.13.18]
00350 Tyrosine metabolism [PATH:ko00350]
Gene9026_Transcript_11008	K14455 GOT2	aspartate aminotransferase, mitochondrial [EC:2.6.1.1]
Gene10696_Transcript_13307	K01800 maiA, GSTZ1	maleylacetoacetate isomerase [EC:5.2.1.2]
Gene12078_Transcript_15353	K01555 FAH, fahA	fumarylacetoacetase [EC:3.7.1.2]
Gene3055_Transcript_3429	K00501 TH	tyrosine 3-monooxygenase [EC:1.14.16.2]
Gene4487_Transcript_5092	K00501 TH	tyrosine 3-monooxygenase [EC:1.14.16.2]
Gene5982_Transcript_7033	K01593 DDC	aromatic-L-amino-acid decarboxylase [EC:4.1.1.28]
Gene5438_Transcript_6444	K00121 frmA, ADH5, adhC	S-(hydroxymethyl)glutathione dehydrogenase / alcohol dehydrogenase [EC:1.1.1.284 1.1.1.1]
Gene5061_Transcript_5850	K07253 MIF	phenylpyruvate tautomerase [EC:5.3.2.1]
00360 Phenylalanine metabolism [PATH:ko00360]
Gene5982_Transcript_7033	K01593 DDC	aromatic-L-amino-acid decarboxylase [EC:4.1.1.28]
Gene9026_Transcript_11008	K14455 GOT2	aspartate aminotransferase, mitochondrial [EC:2.6.1.1]
Gene5061_Transcript_5850	K07253 MIF	phenylpyruvate tautomerase [EC:5.3.2.1]
00380 Tryptophan metabolism [PATH:ko00380]
Gene8605_Transcript_10368	K00486 KMO	kynurenine 3-monooxygenase [EC:1.14.13.9]
Gene12013_Transcript_15272	K00164 OGDH, sucA	2-oxoglutarate dehydrogenase E1 component [EC:1.2.4.2]
Gene12601_Transcript_16208	K00164 OGDH, sucA	2-oxoglutarate dehydrogenase E1 component [EC:1.2.4.2]
Gene12602_Transcript_16209	K00164 OGDH, sucA	2-oxoglutarate dehydrogenase E1 component [EC:1.2.4.2]
Gene11186_Transcript_14068	K00252 GCDH, gcdH	glutaryl-CoA dehydrogenase [EC:1.3.8.6]
Gene7983_Transcript_9595	K07515 HADHA	enoyl-CoA hydratase / long-chain 3-hydroxyacyl-CoA dehydrogenase [EC:4.2.1.17 1.1.1.211]
Gene13649_Transcript_18002	K07511 ECHS1	enoyl-CoA hydratase [EC:4.2.1.17]
Gene3276_Transcript_3717	K00022 HADH	3-hydroxyacyl-CoA dehydrogenase [EC:1.1.1.35]
Gene8765_Transcript_10573	K00626 E2.3.1.9, atoB	acetyl-CoA C-acetyltransferase [EC:2.3.1.9]
Gene10199_Transcript_12635	K00626 E2.3.1.9, atoB	acetyl-CoA C-acetyltransferase [EC:2.3.1.9]
Gene10453_Transcript_12990	K00626 E2.3.1.9, atoB	acetyl-CoA C-acetyltransferase [EC:2.3.1.9]
Gene12927_Transcript_16738	K00626 E2.3.1.9, atoB	acetyl-CoA C-acetyltransferase [EC:2.3.1.9]
Gene5118_Transcript_5943	K00626 E2.3.1.9, atoB	acetyl-CoA C-acetyltransferase [EC:2.3.1.9]
Gene8564_Transcript_10316	K00816 CCBL	kynurenine---oxoglutarate transaminase / cysteine-S-conjugate beta-lyase / glutamine---phenylpyruvate transaminase [EC:2.6.1.7 4.4.1.13 2.6.1.64]
Gene486_Transcript_502	K00816 CCBL	kynurenine---oxoglutarate transaminase / cysteine-S-conjugate beta-lyase / glutamine---phenylpyruvate transaminase [EC:2.6.1.7 4.4.1.13 2.6.1.64]
Gene4164_Transcript_4688	K00825 AADAT, KAT2	kynurenine/2-aminoadipate aminotransferase [EC:2.6.1.7 2.6.1.39]
Gene5982_Transcript_7033	K01593 DDC	aromatic-L-amino-acid decarboxylase [EC:4.1.1.28]
Gene1303_Transcript_1272	K00128 ALDH	aldehyde dehydrogenase (NAD+) [EC:1.2.1.3]
Gene3412_Transcript_3860	K00128 ALDH	aldehyde dehydrogenase (NAD+) [EC:1.2.1.3]
Gene3710_Transcript_4177	K00128 ALDH	aldehyde dehydrogenase (NAD+) [EC:1.2.1.3]
Gene4569_Transcript_5196	K00128 ALDH	aldehyde dehydrogenase (NAD+) [EC:1.2.1.3]
Gene13786_Transcript_18237	K14085 ALDH7A1	aldehyde dehydrogenase family 7 member A1 [EC:1.2.1.31 1.2.1.8 1.2.1.3]
Gene952_Transcript_948	K00669 AANAT	arylalkylamine N-acetyltransferase [EC:2.3.1.87]
Gene9121_Transcript_11138	K03781 katE, CAT, catB, srpA	catalase [EC:1.11.1.6]
00400 Phenylalanine, tyrosine and tryptophan biosynthesis [PATH:ko00400]
Gene9026_Transcript_11008	K14455 GOT2	aspartate aminotransferase, mitochondrial [EC:2.6.1.1]
Metabolism of other amino acids
00410 beta-Alanine metabolism [PATH:ko00410]
Gene10994_Transcript_13805	K01580 E4.1.1.15, gadB, gadA, GAD	glutamate decarboxylase [EC:4.1.1.15]
Gene2650_Transcript_2824	K01580 E4.1.1.15, gadB, gadA, GAD	glutamate decarboxylase [EC:4.1.1.15]
Gene1577_Transcript_1551	K08660 CNDP2	cytosolic nonspecific dipeptidase [EC:3.4.13.18]
Gene4719_Transcript_5380	K13524 ABAT	4-aminobutyrate aminotransferase / (S)-3-amino-2-methylpropionate transaminase [EC:2.6.1.19 2.6.1.22]
Gene10278_Transcript_12749	K00797 speE, SRM	spermidine synthase [EC:2.5.1.16]
Gene1303_Transcript_1272	K00128 ALDH	aldehyde dehydrogenase (NAD+) [EC:1.2.1.3]
Gene3412_Transcript_3860	K00128 ALDH	aldehyde dehydrogenase (NAD+) [EC:1.2.1.3]
Gene3710_Transcript_4177	K00128 ALDH	aldehyde dehydrogenase (NAD+) [EC:1.2.1.3]
Gene4569_Transcript_5196	K00128 ALDH	aldehyde dehydrogenase (NAD+) [EC:1.2.1.3]
Gene13786_Transcript_18237	K14085 ALDH7A1	aldehyde dehydrogenase family 7 member A1 [EC:1.2.1.31 1.2.1.8 1.2.1.3]
Gene13941_Transcript_18544	K00207 DPYD	dihydropyrimidine dehydrogenase (NADP+) [EC:1.3.1.2]
Gene6343_Transcript_7460	K01464 DPYS, dht, hydA	dihydropyrimidinase [EC:3.5.2.2]
Gene15828_Transcript_22563	K01431 UPB1, pydC	beta-ureidopropionase [EC:3.5.1.6]
Gene11998_Transcript_15246	K05605 HIBCH	3-hydroxyisobutyryl-CoA hydrolase [EC:3.1.2.4]
Gene7983_Transcript_9595	K07515 HADHA	enoyl-CoA hydratase / long-chain 3-hydroxyacyl-CoA dehydrogenase [EC:4.2.1.17 1.1.1.211]
Gene13649_Transcript_18002	K07511 ECHS1	enoyl-CoA hydratase [EC:4.2.1.17]
Gene179_Transcript_195	K00249 ACADM, acd	acyl-CoA dehydrogenase [EC:1.3.8.7]
Gene3353_Transcript_3807	K00140 mmsA, iolA, ALDH6A1	malonate-semialdehyde dehydrogenase (acetylating) / methylmalonate-semialdehyde dehydrogenase [EC:1.2.1.18 1.2.1.27]
00430 Taurine and hypotaurine metabolism [PATH:ko00430]
Gene11817_Transcript_15018	K00456 CDO1	cysteine dioxygenase [EC:1.13.11.20]
Gene10994_Transcript_13805	K01580 E4.1.1.15, gadB, gadA, GAD	glutamate decarboxylase [EC:4.1.1.15]
Gene2650_Transcript_2824	K01580 E4.1.1.15, gadB, gadA, GAD	glutamate decarboxylase [EC:4.1.1.15]
Gene12712_Transcript_16365	K10712 ADO	cysteamine dioxygenase [EC:1.13.11.19]
Gene14003_Transcript_18637	K00681 ggt	gamma-glutamyltranspeptidase / glutathione hydrolase [EC:2.3.2.2 3.4.19.13]
Gene15696_Transcript_22211	K00681 ggt	gamma-glutamyltranspeptidase / glutathione hydrolase [EC:2.3.2.2 3.4.19.13]
Gene11316_Transcript_14221	K18592 GGT1_5, CD224	gamma-glutamyltranspeptidase / glutathione hydrolase / leukotriene-C4 hydrolase [EC:2.3.2.2 3.4.19.13 3.4.19.14]
Gene3252_Transcript_3689	K18592 GGT1_5, CD224	gamma-glutamyltranspeptidase / glutathione hydrolase / leukotriene-C4 hydrolase [EC:2.3.2.2 3.4.19.13 3.4.19.14]
00440 Phosphonate and phosphinate metabolism [PATH:ko00440]
Gene6803_Transcript_8001	K00967 PCYT2	ethanolamine-phosphate cytidylyltransferase [EC:2.7.7.14]
Gene4412_Transcript_5005	K00993 EPT1	ethanolaminephosphotransferase [EC:2.7.8.1]
Gene5413_Transcript_6413	K00993 EPT1	ethanolaminephosphotransferase [EC:2.7.8.1]
Gene7586_Transcript_9120	K00968 PCYT1	choline-phosphate cytidylyltransferase [EC:2.7.7.15]
00450 Selenocompound metabolism [PATH:ko00450]
Gene123_Transcript_134	K01758 CTH	cystathionine gamma-lyase [EC:4.4.1.1]
Gene8564_Transcript_10316	K00816 CCBL	kynurenine---oxoglutarate transaminase / cysteine-S-conjugate beta-lyase / glutamine---phenylpyruvate transaminase [EC:2.6.1.7 4.4.1.13 2.6.1.64]
Gene486_Transcript_502	K00816 CCBL	kynurenine---oxoglutarate transaminase / cysteine-S-conjugate beta-lyase / glutamine---phenylpyruvate transaminase [EC:2.6.1.7 4.4.1.13 2.6.1.64]
Gene302_Transcript_327	K00384 trxB	thioredoxin reductase (NADPH) [EC:1.8.1.9]
Gene71_Transcript_80	K13811 PAPSS	3'-phosphoadenosine 5'-phosphosulfate synthase [EC:2.7.7.4 2.7.1.25]
Gene8751_Transcript_10557	K01008 selD, SEPHS	selenide, water dikinase [EC:2.7.9.3]
Gene7793_Transcript_9370	K03341 SEPSECS	O-phospho-L-seryl-tRNASec:L-selenocysteinyl-tRNA synthase [EC:2.9.1.2]
Gene4045_Transcript_4558	K01874 MARS, metG	methionyl-tRNA synthetase [EC:6.1.1.10]
Gene6432_Transcript_7561	K01874 MARS, metG	methionyl-tRNA synthetase [EC:6.1.1.10]
00460 Cyanoamino acid metabolism [PATH:ko00460]
Gene14003_Transcript_18637	K00681 ggt	gamma-glutamyltranspeptidase / glutathione hydrolase [EC:2.3.2.2 3.4.19.13]
Gene15696_Transcript_22211	K00681 ggt	gamma-glutamyltranspeptidase / glutathione hydrolase [EC:2.3.2.2 3.4.19.13]
Gene11316_Transcript_14221	K18592 GGT1_5, CD224	gamma-glutamyltranspeptidase / glutathione hydrolase / leukotriene-C4 hydrolase [EC:2.3.2.2 3.4.19.13 3.4.19.14]
Gene3252_Transcript_3689	K18592 GGT1_5, CD224	gamma-glutamyltranspeptidase / glutathione hydrolase / leukotriene-C4 hydrolase [EC:2.3.2.2 3.4.19.13 3.4.19.14]
Gene7877_Transcript_9458	K00600 glyA, SHMT	glycine hydroxymethyltransferase [EC:2.1.2.1]
00471 D-Glutamine and D-glutamate metabolism [PATH:ko00471]
Gene526_Transcript_538	K00261 GLUD1_2, gdhA	glutamate dehydrogenase (NAD(P)+) [EC:1.4.1.3]
00472 D-Arginine and D-ornithine metabolism [PATH:ko00472]
Gene4516_Transcript_5133	K00273 DAO, aao	D-amino-acid oxidase [EC:1.4.3.3]
00480 Glutathione metabolism [PATH:ko00480]
Gene14003_Transcript_18637	K00681 ggt	gamma-glutamyltranspeptidase / glutathione hydrolase [EC:2.3.2.2 3.4.19.13]
Gene15696_Transcript_22211	K00681 ggt	gamma-glutamyltranspeptidase / glutathione hydrolase [EC:2.3.2.2 3.4.19.13]
Gene11316_Transcript_14221	K18592 GGT1_5, CD224	gamma-glutamyltranspeptidase / glutathione hydrolase / leukotriene-C4 hydrolase [EC:2.3.2.2 3.4.19.13 3.4.19.14]
Gene3252_Transcript_3689	K18592 GGT1_5, CD224	gamma-glutamyltranspeptidase / glutathione hydrolase / leukotriene-C4 hydrolase [EC:2.3.2.2 3.4.19.13 3.4.19.14]
Gene11038_Transcript_13881	K00682 GGCT	gamma-glutamylcyclotransferase [EC:2.3.2.4]
Gene12721_Transcript_16382	K01469 OPLAH, OXP1, oplAH	5-oxoprolinase (ATP-hydrolysing) [EC:3.5.2.9]
Gene9534_Transcript_11651	K11204 GCLC	glutamate--cysteine ligase catalytic subunit [EC:6.3.2.2]
Gene16143_Transcript_23485	K11204 GCLC	glutamate--cysteine ligase catalytic subunit [EC:6.3.2.2]
Gene9276_Transcript_11334	K11205 GCLM	glutamate--cysteine ligase regulatory subunit
Gene270_Transcript_294	K21456 GSS	glutathione synthase [EC:6.3.2.3]
Gene5706_Transcript_6735	K11142 LAP3	cytosol aminopeptidase [EC:3.4.11.1 3.4.11.5]
Gene7386_Transcript_8814	K01255 CARP, pepA	leucyl aminopeptidase [EC:3.4.11.1]
Gene14_Transcript_14	K11140 ANPEP, CD13	aminopeptidase N [EC:3.4.11.2]
Gene1526_Transcript_1506	K11140 ANPEP, CD13	aminopeptidase N [EC:3.4.11.2]
Gene3171_Transcript_3600	K11140 ANPEP, CD13	aminopeptidase N [EC:3.4.11.2]
Gene4089_Transcript_4609	K11140 ANPEP, CD13	aminopeptidase N [EC:3.4.11.2]
Gene7641_Transcript_9188	K11140 ANPEP, CD13	aminopeptidase N [EC:3.4.11.2]
Gene1088_Transcript_1084	K00799 GST, gst	glutathione S-transferase [EC:2.5.1.18]
Gene12780_Transcript_16475	K00799 GST, gst	glutathione S-transferase [EC:2.5.1.18]
Gene2917_Transcript_3197	K00799 GST, gst	glutathione S-transferase [EC:2.5.1.18]
Gene3811_Transcript_4272	K00799 GST, gst	glutathione S-transferase [EC:2.5.1.18]
Gene6263_Transcript_7359	K00799 GST, gst	glutathione S-transferase [EC:2.5.1.18]
Gene7608_Transcript_9145	K00799 GST, gst	glutathione S-transferase [EC:2.5.1.18]
Gene4401_Transcript_4991	K00031 IDH1, IDH2, icd	isocitrate dehydrogenase [EC:1.1.1.42]
Gene5597_Transcript_6626	K00031 IDH1, IDH2, icd	isocitrate dehydrogenase [EC:1.1.1.42]
Gene385_Transcript_411	K00033 PGD, gnd, gntZ	6-phosphogluconate dehydrogenase [EC:1.1.1.44 1.1.1.343]
Gene3384_Transcript_3833	K00036 G6PD, zwf	glucose-6-phosphate 1-dehydrogenase [EC:1.1.1.49 1.1.1.363]
Gene3463_Transcript_3913	K00432 gpx	glutathione peroxidase [EC:1.11.1.9]
Gene15060_Transcript_20748	K00310 SE	pyrimidodiazepine synthase [EC:1.5.4.1]
Gene9621_Transcript_11764	K01581 E4.1.1.17, ODC1, speC, speF	ornithine decarboxylase [EC:4.1.1.17]
Gene10278_Transcript_12749	K00797 speE, SRM	spermidine synthase [EC:2.5.1.16]
Gene9799_Transcript_11995	K10807 RRM1	ribonucleoside-diphosphate reductase subunit M1 [EC:1.17.4.1]
Gene15566_Transcript_21897	K10807 RRM1	ribonucleoside-diphosphate reductase subunit M1 [EC:1.17.4.1]
Gene10362_Transcript_12859	K10808 RRM2	ribonucleoside-diphosphate reductase subunit M2 [EC:1.17.4.1]
Glycan biosynthesis and metabolism
00510 N-Glycan biosynthesis [PATH:ko00510]
Gene491_Transcript_506	K00902 E2.7.1.108	dolichol kinase [EC:2.7.1.108]
Gene10588_Transcript_13156	K01001 ALG7	UDP-N-acetylglucosamine--dolichyl-phosphate N-acetylglucosaminephosphotransferase [EC:2.7.8.15]
Gene14240_Transcript_19093	K00729 ALG5	dolichyl-phosphate beta-glucosyltransferase [EC:2.4.1.117]
Gene13409_Transcript_17535	K07432 ALG13	beta-1,4-N-acetylglucosaminyltransferase [EC:2.4.1.141]
Gene15471_Transcript_21707	K07441 ALG14	beta-1,4-N-acetylglucosaminyltransferase [EC:2.4.1.141]
Gene7678_Transcript_9221	K00721 DPM1	dolichol-phosphate mannosyltransferase [EC:2.4.1.83]
Gene10156_Transcript_12568	K03842 ALG1	beta-1,4-mannosyltransferase [EC:2.4.1.142]
Gene12676_Transcript_16318	K03843 ALG2	alpha-1,3/alpha-1,6-mannosyltransferase [EC:2.4.1.132 2.4.1.257]
Gene3984_Transcript_4490	K03844 ALG11	alpha-1,2-mannosyltransferase [EC:2.4.1.131]
Gene11330_Transcript_14241	K03845 ALG3	alpha-1,3-mannosyltransferase [EC:2.4.1.258]
Gene9787_Transcript_11982	K03846 ALG9	alpha-1,2-mannosyltransferase [EC:2.4.1.259 2.4.1.261]
Gene4320_Transcript_4887	K03847 ALG12	alpha-1,6-mannosyltransferase [EC:2.4.1.260]
Gene9968_Transcript_12251	K03848 ALG6	alpha-1,3-glucosyltransferase [EC:2.4.1.267]
Gene5015_Transcript_5789	K03849 ALG8	alpha-1,3-glucosyltransferase [EC:2.4.1.265]
Gene6366_Transcript_7485	K03850 ALG10	alpha-1,2-glucosyltransferase [EC:2.4.1.256]
Gene3570_Transcript_4023	K07151 STT3	dolichyl-diphosphooligosaccharide--protein glycosyltransferase [EC:2.4.99.18]
Gene3251_Transcript_3688	K12666 OST1, RPN1	oligosaccharyltransferase complex subunit alpha (ribophorin I)
Gene2128_Transcript_2177	K12667 SWP1, RPN2	oligosaccharyltransferase complex subunit delta (ribophorin II)
Gene7547_Transcript_9068	K12668 OST2, DAD1	oligosaccharyltransferase complex subunit epsilon
Gene9112_Transcript_11125	K12669 OST3, OST6	oligosaccharyltransferase complex subunit gamma
Gene8667_Transcript_10433	K12670 WBP1	oligosaccharyltransferase complex subunit beta
Gene13867_Transcript_18364	K07252 E3.6.1.43	dolichyldiphosphatase [EC:3.6.1.43]
Gene5592_Transcript_6617	K01228 GCS1	mannosyl-oligosaccharide glucosidase [EC:3.2.1.106]
Gene3334_Transcript_3789	K05546 GANAB	alpha 1,3-glucosidase [EC:3.2.1.84]
Gene7774_Transcript_9347	K01230 MAN1	mannosyl-oligosaccharide alpha-1,2-mannosidase [EC:3.2.1.113]
Gene8199_Transcript_9858	K01230 MAN1	mannosyl-oligosaccharide alpha-1,2-mannosidase [EC:3.2.1.113]
Gene6153_Transcript_7241	K00726 MGAT1	alpha-1,3-mannosyl-glycoprotein beta-1,2-N-acetylglucosaminyltransferase [EC:2.4.1.101]
Gene14962_Transcript_20526	K01231 MAN2	alpha-mannosidase II [EC:3.2.1.114]
Gene3375_Transcript_3821	K00736 MGAT2	alpha-1,6-mannosyl-glycoprotein beta-1,2-N-acetylglucosaminyltransferase [EC:2.4.1.143]
Gene9274_Transcript_11331	K00717 FUT8	glycoprotein 6-alpha-L-fucosyltransferase [EC:2.4.1.68]
Gene4814_Transcript_5512	K00717 FUT8	glycoprotein 6-alpha-L-fucosyltransferase [EC:2.4.1.68]
Gene4482_Transcript_5086	K00738 MGAT4A_B	alpha-1,3-mannosylglycoprotein beta-1,4-N-acetylglucosaminyltransferase A/B [EC:2.4.1.145]
00513 Various types of N-glycan biosynthesis [PATH:ko00513]
Gene13409_Transcript_17535	K07432 ALG13	beta-1,4-N-acetylglucosaminyltransferase [EC:2.4.1.141]
Gene15471_Transcript_21707	K07441 ALG14	beta-1,4-N-acetylglucosaminyltransferase [EC:2.4.1.141]
Gene10156_Transcript_12568	K03842 ALG1	beta-1,4-mannosyltransferase [EC:2.4.1.142]
Gene12676_Transcript_16318	K03843 ALG2	alpha-1,3/alpha-1,6-mannosyltransferase [EC:2.4.1.132 2.4.1.257]
Gene3984_Transcript_4490	K03844 ALG11	alpha-1,2-mannosyltransferase [EC:2.4.1.131]
Gene11330_Transcript_14241	K03845 ALG3	alpha-1,3-mannosyltransferase [EC:2.4.1.258]
Gene9787_Transcript_11982	K03846 ALG9	alpha-1,2-mannosyltransferase [EC:2.4.1.259 2.4.1.261]
Gene4320_Transcript_4887	K03847 ALG12	alpha-1,6-mannosyltransferase [EC:2.4.1.260]
Gene3570_Transcript_4023	K07151 STT3	dolichyl-diphosphooligosaccharide--protein glycosyltransferase [EC:2.4.99.18]
Gene3251_Transcript_3688	K12666 OST1, RPN1	oligosaccharyltransferase complex subunit alpha (ribophorin I)
Gene2128_Transcript_2177	K12667 SWP1, RPN2	oligosaccharyltransferase complex subunit delta (ribophorin II)
Gene7547_Transcript_9068	K12668 OST2, DAD1	oligosaccharyltransferase complex subunit epsilon
Gene9112_Transcript_11125	K12669 OST3, OST6	oligosaccharyltransferase complex subunit gamma
Gene8667_Transcript_10433	K12670 WBP1	oligosaccharyltransferase complex subunit beta
Gene7774_Transcript_9347	K01230 MAN1	mannosyl-oligosaccharide alpha-1,2-mannosidase [EC:3.2.1.113]
Gene8199_Transcript_9858	K01230 MAN1	mannosyl-oligosaccharide alpha-1,2-mannosidase [EC:3.2.1.113]
Gene6153_Transcript_7241	K00726 MGAT1	alpha-1,3-mannosyl-glycoprotein beta-1,2-N-acetylglucosaminyltransferase [EC:2.4.1.101]
Gene14962_Transcript_20526	K01231 MAN2	alpha-mannosidase II [EC:3.2.1.114]
Gene3375_Transcript_3821	K00736 MGAT2	alpha-1,6-mannosyl-glycoprotein beta-1,2-N-acetylglucosaminyltransferase [EC:2.4.1.143]
Gene303_Transcript_329	K00753 E2.4.1.214	glycoprotein 3-alpha-L-fucosyltransferase [EC:2.4.1.214]
Gene4238_Transcript_4784	K12373 HEXA_B	hexosaminidase [EC:3.2.1.52]
Gene4447_Transcript_5047	K12373 HEXA_B	hexosaminidase [EC:3.2.1.52]
Gene6298_Transcript_7403	K12373 HEXA_B	hexosaminidase [EC:3.2.1.52]
Gene9274_Transcript_11331	K00717 FUT8	glycoprotein 6-alpha-L-fucosyltransferase [EC:2.4.1.68]
Gene4814_Transcript_5512	K00717 FUT8	glycoprotein 6-alpha-L-fucosyltransferase [EC:2.4.1.68]
Gene101_Transcript_113	K14459 HEX	hexosaminidase [EC:3.2.1.52]
Gene14017_Transcript_18662	K14459 HEX	hexosaminidase [EC:3.2.1.52]
Gene4692_Transcript_5350	K14459 HEX	hexosaminidase [EC:3.2.1.52]
Gene4482_Transcript_5086	K00738 MGAT4A_B	alpha-1,3-mannosylglycoprotein beta-1,4-N-acetylglucosaminyltransferase A/B [EC:2.4.1.145]
00512 Mucin type O-glycan biosynthesis [PATH:ko00512]
Gene9270_Transcript_11322	K00710 GALNT	polypeptide N-acetylgalactosaminyltransferase [EC:2.4.1.41]
Gene103_Transcript_115	K00710 GALNT	polypeptide N-acetylgalactosaminyltransferase [EC:2.4.1.41]
Gene13232_Transcript_17216	K00710 GALNT	polypeptide N-acetylgalactosaminyltransferase [EC:2.4.1.41]
Gene13693_Transcript_18060	K00710 GALNT	polypeptide N-acetylgalactosaminyltransferase [EC:2.4.1.41]
Gene2303_Transcript_2367	K00710 GALNT	polypeptide N-acetylgalactosaminyltransferase [EC:2.4.1.41]
Gene2687_Transcript_2879	K00710 GALNT	polypeptide N-acetylgalactosaminyltransferase [EC:2.4.1.41]
Gene3646_Transcript_4106	K00710 GALNT	polypeptide N-acetylgalactosaminyltransferase [EC:2.4.1.41]
Gene3859_Transcript_4331	K00710 GALNT	polypeptide N-acetylgalactosaminyltransferase [EC:2.4.1.41]
Gene13_Transcript_13	K00731 C1GALT1	glycoprotein-N-acetylgalactosamine 3-beta-galactosyltransferase [EC:2.4.1.122]
00515 Mannose type O-glycan biosyntheis [PATH:ko00515]
Gene1524_Transcript_1504	K00728 POMT	dolichyl-phosphate-mannose-protein mannosyltransferase [EC:2.4.1.109]
Gene2751_Transcript_2971	K00728 POMT	dolichyl-phosphate-mannose-protein mannosyltransferase [EC:2.4.1.109]
Gene4811_Transcript_5508	K00728 POMT	dolichyl-phosphate-mannose-protein mannosyltransferase [EC:2.4.1.109]
Gene12758_Transcript_16438	K09666 POMGNT1	beta-1,2-N-acetylglucosaminyltransferase [EC:2.4.1.-]
Gene16188_Transcript_23613	K21032 B4GAT1	beta-1,4-glucuronyltransferase 1 [EC:2.4.1.-]
Gene14010_Transcript_18644	K09668 LARGE	glycosyltransferase-like protein LARGE [EC:2.4.2.- 2.4.1.-]
Gene15764_Transcript_22387	K09668 LARGE	glycosyltransferase-like protein LARGE [EC:2.4.2.- 2.4.1.-]
00514 Other types of O-glycan biosynthesis [PATH:ko00514]
Gene12505_Transcript_16073	K09667 OGT	protein O-GlcNAc transferase [EC:2.4.1.255]
Gene14210_Transcript_19037	K09667 OGT	protein O-GlcNAc transferase [EC:2.4.1.255]
Gene14386_Transcript_19407	K09667 OGT	protein O-GlcNAc transferase [EC:2.4.1.255]
Gene1999_Transcript_2012	K18134 EOGT	protein O-GlcNAc transferase [EC:2.4.1.255]
Gene8813_Transcript_10635	K03691 POFUT	peptide-O-fucosyltransferase [EC:2.4.1.221]
Gene1514_Transcript_1491	K03691 POFUT	peptide-O-fucosyltransferase [EC:2.4.1.221]
Gene603_Transcript_609	K05948 FNG	fringe [EC:2.4.1.222]
Gene16146_Transcript_23496	K13667 RUMI, KTELC1	protein glucosyltransferase [EC:2.4.1.-]
Gene11548_Transcript_14539	K13676 GXYLT	UDP-xylose:glucoside alpha-1,3-xylosyltransferase [EC:2.4.2.-]
Gene6511_Transcript_7640	K11703 GLT25D	collagen beta-1,O-galactosyltransferase [EC:2.4.1.50]
Gene1524_Transcript_1504	K00728 POMT	dolichyl-phosphate-mannose-protein mannosyltransferase [EC:2.4.1.109]
Gene2751_Transcript_2971	K00728 POMT	dolichyl-phosphate-mannose-protein mannosyltransferase [EC:2.4.1.109]
Gene4811_Transcript_5508	K00728 POMT	dolichyl-phosphate-mannose-protein mannosyltransferase [EC:2.4.1.109]
00532 Glycosaminoglycan biosynthesis - chondroitin sulfate / dermatan sulfate [PATH:ko00532]
Gene2043_Transcript_2066	K00771 XYLT	protein xylosyltransferase [EC:2.4.2.26]
Gene8349_Transcript_10031	K00733 B4GALT7	xylosylprotein 4-beta-galactosyltransferase [EC:2.4.1.133]
Gene3517_Transcript_3967	K00733 B4GALT7	xylosylprotein 4-beta-galactosyltransferase [EC:2.4.1.133]
Gene958_Transcript_956	K00734 B3GALT6	galactosylxylosylprotein 3-beta-galactosyltransferase [EC:2.4.1.134]
Gene3396_Transcript_3847	K10158 B3GAT3	galactosylgalactosylxylosylprotein 3-beta-glucuronosyltransferase 3 [EC:2.4.1.135]
Gene6275_Transcript_7369	K00746 CSGALNACT1_2	chondroitin sulfate N-acetylgalactosaminyltransferase 1/2 [EC:2.4.1.174 2.4.1.175]
Gene9472_Transcript_11579	K13499 CHSY	chondroitin sulfate synthase [EC:2.4.1.175 2.4.1.226]
Gene770_Transcript_778	K00747 CHPF	chondroitin polymerizing factor [EC:2.4.1.175 2.4.1.226]
00534 Glycosaminoglycan biosynthesis - heparan sulfate / heparin [PATH:ko00534]
Gene2043_Transcript_2066	K00771 XYLT	protein xylosyltransferase [EC:2.4.2.26]
Gene8349_Transcript_10031	K00733 B4GALT7	xylosylprotein 4-beta-galactosyltransferase [EC:2.4.1.133]
Gene3517_Transcript_3967	K00733 B4GALT7	xylosylprotein 4-beta-galactosyltransferase [EC:2.4.1.133]
Gene958_Transcript_956	K00734 B3GALT6	galactosylxylosylprotein 3-beta-galactosyltransferase [EC:2.4.1.134]
Gene3396_Transcript_3847	K10158 B3GAT3	galactosylgalactosylxylosylprotein 3-beta-glucuronosyltransferase 3 [EC:2.4.1.135]
Gene2361_Transcript_2429	K02370 EXTL3	alpha-1,4-N-acetylglucosaminyltransferase EXTL3 [EC:2.4.1.223 2.4.1.224]
Gene7339_Transcript_8732	K02370 EXTL3	alpha-1,4-N-acetylglucosaminyltransferase EXTL3 [EC:2.4.1.223 2.4.1.224]
Gene2663_Transcript_2852	K02366 EXT1	glucuronyl/N-acetylglucosaminyl transferase EXT1 [EC:2.4.1.224 2.4.1.225]
Gene10597_Transcript_13172	K02367 EXT2	glucuronyl/N-acetylglucosaminyl transferase EXT2 [EC:2.4.1.224 2.4.1.225]
Gene12608_Transcript_16221	K02577 NDST2	heparan sulfate N-deacetylase/N-sulfotransferase NDST2 [EC:3.1.1.- 2.8.2.-]
Gene2328_Transcript_2393	K01793 GLCE	heparosan-N-sulfate-glucuronate 5-epimerase [EC:5.1.3.17]
Gene6203_Transcript_7294	K02513 HS2ST1	heparan sulfate 2-O-sulfotransferase HS2ST1 [EC:2.8.2.-]
Gene4381_Transcript_4960	K02514 HS6ST1	heparan sulfate 6-O-sulfotransferase HS6ST1 [EC:2.8.2.-]
00533 Glycosaminoglycan biosynthesis - keratan sulfate [PATH:ko00533]
Gene9274_Transcript_11331	K00717 FUT8	glycoprotein 6-alpha-L-fucosyltransferase [EC:2.4.1.68]
Gene4814_Transcript_5512	K00717 FUT8	glycoprotein 6-alpha-L-fucosyltransferase [EC:2.4.1.68]
00531 Glycosaminoglycan degradation [PATH:ko00531]
Gene3537_Transcript_3986	K01197 hya	hyaluronoglucosaminidase [EC:3.2.1.35]
Gene8389_Transcript_10088	K01195 uidA, GUSB	beta-glucuronidase [EC:3.2.1.31]
Gene15256_Transcript_21184	K01195 uidA, GUSB	beta-glucuronidase [EC:3.2.1.31]
Gene5838_Transcript_6867	K01195 uidA, GUSB	beta-glucuronidase [EC:3.2.1.31]
Gene12364_Transcript_15857	K10532 HGSNAT	heparan-alpha-glucosaminide N-acetyltransferase [EC:2.3.1.78]
Gene12718_Transcript_16378	K10532 HGSNAT	heparan-alpha-glucosaminide N-acetyltransferase [EC:2.3.1.78]
Gene2380_Transcript_2464	K12309 GLB1, ELNR1	beta-galactosidase [EC:3.2.1.23]
Gene4238_Transcript_4784	K12373 HEXA_B	hexosaminidase [EC:3.2.1.52]
Gene4447_Transcript_5047	K12373 HEXA_B	hexosaminidase [EC:3.2.1.52]
Gene6298_Transcript_7403	K12373 HEXA_B	hexosaminidase [EC:3.2.1.52]
00563 Glycosylphosphatidylinositol(GPI)-anchor biosynthesis [PATH:ko00563]
Gene8560_Transcript_10309	K03857 PIGA, GPI3	phosphatidylinositol glycan, class A [EC:2.4.1.198]
Gene10498_Transcript_13049	K03859 PIGC, GPI2	phosphatidylinositol glycan, class C
Gene14250_Transcript_19108	K03861 PIGP, GPI19, DSCR5	phosphatidylinositol glycan, class P
Gene13215_Transcript_17187	K05283 PIGW	phosphatidylinositol glycan, class W [EC:2.3.-.-]
Gene9191_Transcript_11219	K05284 PIGM	phosphatidylinositol glycan, class M [EC:2.4.1.-]
Gene9240_Transcript_11287	K07541 PIGX	phosphatidylinositol glycan, class X
Gene9294_Transcript_11356	K07542 PIGV	phosphatidylinositol glycan, class V [EC:2.4.1.-]
Gene2961_Transcript_3267	K05285 PIGN	phosphatidylinositol glycan, class N [EC:2.7.-.-]
Gene4236_Transcript_4782	K05285 PIGN	phosphatidylinositol glycan, class N [EC:2.7.-.-]
Gene1892_Transcript_1887	K05286 PIGB	phosphatidylinositol glycan, class B [EC:2.4.1.-]
Gene4780_Transcript_5461	K05288 PIGO	phosphatidylinositol glycan, class O
Gene12672_Transcript_16311	K05289 GAA1	glycosylphosphatidylinositol transamidase
Gene11997_Transcript_15243	K05290 PIGK	phosphatidylinositol glycan, class K [EC:2.6.-.-]
Gene6792_Transcript_7987	K05291 PIGS	phosphatidylinositol glycan, class S
Gene9383_Transcript_11470	K05292 PIGT	phosphatidylinositol glycan, class T
Gene1056_Transcript_1052	K05293 PIGU	phosphatidylinositol glycan, class U
Gene14923_Transcript_20444	K05293 PIGU	phosphatidylinositol glycan, class U
Gene2953_Transcript_3256	K05294 PGAP1	glycosylphosphatidylinositol deacylase [EC:3.-.-.-]
Gene16033_Transcript_23113	K08098 PIGZ, SMP3	phosphatidylinositol glycan, class Z [EC:2.4.1.-]
Gene13881_Transcript_18396	K05310 GPI7	ethanolaminephosphotransferase [EC:2.7.-.-]
00601 Glycosphingolipid biosynthesis - lacto and neolacto series [PATH:ko00601]
Gene14375_Transcript_19379	K07819 B3GALT1	beta-1,3-galactosyltransferase 1 [EC:2.4.1.-]
Gene15779_Transcript_22412	K07819 B3GALT1	beta-1,3-galactosyltransferase 1 [EC:2.4.1.-]
Gene2750_Transcript_2969	K07819 B3GALT1	beta-1,3-galactosyltransferase 1 [EC:2.4.1.-]
00603 Glycosphingolipid biosynthesis - globo and isoglobo series [PATH:ko00603]
Gene14396_Transcript_19433	K01189 GLA	alpha-galactosidase [EC:3.2.1.22]
Gene4238_Transcript_4784	K12373 HEXA_B	hexosaminidase [EC:3.2.1.52]
Gene4447_Transcript_5047	K12373 HEXA_B	hexosaminidase [EC:3.2.1.52]
Gene6298_Transcript_7403	K12373 HEXA_B	hexosaminidase [EC:3.2.1.52]
Gene11585_Transcript_14585	K01204 NAGA	alpha-N-acetylgalactosaminidase [EC:3.2.1.49]
Gene7132_Transcript_8410	K01204 NAGA	alpha-N-acetylgalactosaminidase [EC:3.2.1.49]
00604 Glycosphingolipid biosynthesis - ganglio series [PATH:ko00604]
Gene5422_Transcript_6421	K03372 ACATN, SLC33A1	MFS transporter, PAT family, solute carrier family 33 (acetyl-CoA transportor), member 1 [EC:2.3.1.-]
Gene2380_Transcript_2464	K12309 GLB1, ELNR1	beta-galactosidase [EC:3.2.1.23]
Gene4238_Transcript_4784	K12373 HEXA_B	hexosaminidase [EC:3.2.1.52]
Gene4447_Transcript_5047	K12373 HEXA_B	hexosaminidase [EC:3.2.1.52]
Gene6298_Transcript_7403	K12373 HEXA_B	hexosaminidase [EC:3.2.1.52]
00511 Other glycan degradation [PATH:ko00511]
Gene2380_Transcript_2464	K12309 GLB1, ELNR1	beta-galactosidase [EC:3.2.1.23]
Gene4238_Transcript_4784	K12373 HEXA_B	hexosaminidase [EC:3.2.1.52]
Gene4447_Transcript_5047	K12373 HEXA_B	hexosaminidase [EC:3.2.1.52]
Gene6298_Transcript_7403	K12373 HEXA_B	hexosaminidase [EC:3.2.1.52]
Gene101_Transcript_113	K14459 HEX	hexosaminidase [EC:3.2.1.52]
Gene14017_Transcript_18662	K14459 HEX	hexosaminidase [EC:3.2.1.52]
Gene4692_Transcript_5350	K14459 HEX	hexosaminidase [EC:3.2.1.52]
Gene14680_Transcript_19986	K01191 E3.2.1.24	alpha-mannosidase [EC:3.2.1.24]
Gene7016_Transcript_8258	K01191 E3.2.1.24	alpha-mannosidase [EC:3.2.1.24]
Gene1050_Transcript_1047	K12311 MAN2B1, LAMAN	lysosomal alpha-mannosidase [EC:3.2.1.24]
Gene4864_Transcript_5587	K01192 E3.2.1.25, MANBA, manB	beta-mannosidase [EC:3.2.1.25]
Gene2406_Transcript_2499	K01227 E3.2.1.96	mannosyl-glycoprotein endo-beta-N-acetylglucosaminidase [EC:3.2.1.96]
Gene3821_Transcript_4285	K01206 FUCA	alpha-L-fucosidase [EC:3.2.1.51]
Gene14550_Transcript_19744	K01444 AGA, aspG	N4-(beta-N-acetylglucosaminyl)-L-asparaginase [EC:3.5.1.26]
Gene8904_Transcript_10804	K01201 GBA, srfJ	glucosylceramidase [EC:3.2.1.45]
Gene1783_Transcript_1783	K01201 GBA, srfJ	glucosylceramidase [EC:3.2.1.45]
Gene1233_Transcript_1207	K17108 GBA2	non-lysosomal glucosylceramidase [EC:3.2.1.45]
Metabolism of cofactors and vitamins
00730 Thiamine metabolism [PATH:ko00730]
Gene3943_Transcript_4439	K04487 iscS, NFS1	cysteine desulfurase [EC:2.8.1.7]
Gene8390_Transcript_10090	K06928 NTPCR	nucleoside-triphosphatase [EC:3.6.1.15]
Gene4032_Transcript_4543	K06928 NTPCR	nucleoside-triphosphatase [EC:3.6.1.15]
Gene3437_Transcript_3886	K01077 E3.1.3.1, phoA, phoB	alkaline phosphatase [EC:3.1.3.1]
Gene7696_Transcript_9239	K01077 E3.1.3.1, phoA, phoB	alkaline phosphatase [EC:3.1.3.1]
Gene189_Transcript_209	K14394 ACP1	low molecular weight phosphotyrosine protein phosphatase [EC:3.1.3.2 3.1.3.48]
Gene7894_Transcript_9475	K00949 thiN, TPK1, THI80	thiamine pyrophosphokinase [EC:2.7.6.2]
Gene12953_Transcript_16777	K00939 adk, AK	adenylate kinase [EC:2.7.4.3]
Gene3405_Transcript_3855	K00939 adk, AK	adenylate kinase [EC:2.7.4.3]
00740 Riboflavin metabolism [PATH:ko00740]
Gene8184_Transcript_9838	K00861 RFK, FMN1	riboflavin kinase [EC:2.7.1.26]
Gene189_Transcript_209	K14394 ACP1	low molecular weight phosphotyrosine protein phosphatase [EC:3.1.3.2 3.1.3.48]
Gene14957_Transcript_20515	K14410 ACP2	lysosomal acid phosphatase [EC:3.1.3.2]
Gene2667_Transcript_2855	K14410 ACP2	lysosomal acid phosphatase [EC:3.1.3.2]
Gene10495_Transcript_13047	K00953 FLAD1	FAD synthetase [EC:2.7.7.2]
Gene12520_Transcript_16094	K00953 FLAD1	FAD synthetase [EC:2.7.7.2]
Gene12969_Transcript_16795	K05901 BLVRB	biliverdin reductase / flavin reductase [EC:1.3.1.24 1.5.1.30]
00750 Vitamin B6 metabolism [PATH:ko00750]
Gene7888_Transcript_9468	K00275 pdxH, PNPO	pyridoxamine 5'-phosphate oxidase [EC:1.4.3.5]
Gene4297_Transcript_4861	K00868 pdxK, pdxY	pyridoxine kinase [EC:2.7.1.35]
Gene12949_Transcript_16772	K00831 serC, PSAT1	phosphoserine aminotransferase [EC:2.6.1.52]
Gene487_Transcript_503	K00831 serC, PSAT1	phosphoserine aminotransferase [EC:2.6.1.52]
Gene5999_Transcript_7050	K00831 serC, PSAT1	phosphoserine aminotransferase [EC:2.6.1.52]
Gene6125_Transcript_7213	K00831 serC, PSAT1	phosphoserine aminotransferase [EC:2.6.1.52]
00760 Nicotinate and nicotinamide metabolism [PATH:ko00760]
Gene11284_Transcript_14178	K00763 pncB, NAPRT1	nicotinate phosphoribosyltransferase [EC:6.3.4.21]
Gene14959_Transcript_20517	K00763 pncB, NAPRT1	nicotinate phosphoribosyltransferase [EC:6.3.4.21]
Gene9954_Transcript_12229	K10524 NRK1_2	nicotinamide/nicotinate riboside kinase [EC:2.7.1.22 2.7.1.173]
Gene10344_Transcript_12830	K01081 E3.1.3.5	5'-nucleotidase [EC:3.1.3.5]
Gene6474_Transcript_7606	K01081 E3.1.3.5	5'-nucleotidase [EC:3.1.3.5]
Gene13824_Transcript_18300	K19970 NT5E, CD73	5'-nucleotidase [EC:3.1.3.5]
Gene2627_Transcript_2788	K19970 NT5E, CD73	5'-nucleotidase [EC:3.1.3.5]
Gene7897_Transcript_9478	K19970 NT5E, CD73	5'-nucleotidase [EC:3.1.3.5]
Gene8081_Transcript_9710	K06210 NMNAT	nicotinamide mononucleotide adenylyltransferase [EC:2.7.7.1 2.7.7.18]
Gene3601_Transcript_4053	K01950 E6.3.5.1, NADSYN1, QNS1, nadE	NAD+ synthase (glutamine-hydrolysing) [EC:6.3.5.1]
Gene12669_Transcript_16308	K00858 ppnK, NADK	NAD+ kinase [EC:2.7.1.23]
Gene14201_Transcript_19026	K00858 ppnK, NADK	NAD+ kinase [EC:2.7.1.23]
00770 Pantothenate and CoA biosynthesis [PATH:ko00770]
Gene12595_Transcript_16202	K09680 coaW	type II pantothenate kinase [EC:2.7.1.33]
Gene5657_Transcript_6692	K09680 coaW	type II pantothenate kinase [EC:2.7.1.33]
Gene4690_Transcript_5347	K01922 PPCS, coaB	phosphopantothenate-cysteine ligase [EC:6.3.2.5]
Gene12542_Transcript_16122	K01598 PPCDC, coaC	phosphopantothenoylcysteine decarboxylase [EC:4.1.1.36]
Gene11542_Transcript_14528	K02318 COASY	phosphopantetheine adenylyltransferase / dephospho-CoA kinase [EC:2.7.7.3 2.7.1.24]
Gene13423_Transcript_17575	K06133 LYS5, acpT	4'-phosphopantetheinyl transferase [EC:2.7.8.-]
Gene9661_Transcript_11810	K00826 E2.6.1.42, ilvE	branched-chain amino acid aminotransferase [EC:2.6.1.42]
Gene11941_Transcript_15179	K00826 E2.6.1.42, ilvE	branched-chain amino acid aminotransferase [EC:2.6.1.42]
Gene13941_Transcript_18544	K00207 DPYD	dihydropyrimidine dehydrogenase (NADP+) [EC:1.3.1.2]
Gene6343_Transcript_7460	K01464 DPYS, dht, hydA	dihydropyrimidinase [EC:3.5.2.2]
Gene15828_Transcript_22563	K01431 UPB1, pydC	beta-ureidopropionase [EC:3.5.1.6]
00780 Biotin metabolism [PATH:ko00780]
Gene5056_Transcript_5846	K09458 fabF	3-oxoacyl-[acyl-carrier-protein] synthase II [EC:2.3.1.179]
Gene11787_Transcript_14954	K00833 bioA	adenosylmethionine---8-amino-7-oxononanoate aminotransferase [EC:2.6.1.62]
Gene2161_Transcript_2215	K00833 bioA	adenosylmethionine---8-amino-7-oxononanoate aminotransferase [EC:2.6.1.62]
Gene11232_Transcript_14121	K01942 HLCS	biotin--protein ligase [EC:6.3.4.9 6.3.4.10 6.3.4.11 6.3.4.15]
Gene14703_Transcript_20025	K01435 BTD	biotinidase [EC:3.5.1.12]
Gene4925_Transcript_5663	K01435 BTD	biotinidase [EC:3.5.1.12]
00785 Lipoic acid metabolism [PATH:ko00785]
Gene6842_Transcript_8053	K03644 lipA	lipoyl synthase [EC:2.8.1.8]
Gene912_Transcript_914	K03801 lipB	lipoyl(octanoyl) transferase [EC:2.3.1.181]
Gene13036_Transcript_16872	K10105 LIPT1	lipoyltransferase 1
00790 Folate biosynthesis [PATH:ko00790]
Gene1655_Transcript_1643	K01495 GCH1, folE	GTP cyclohydrolase I [EC:3.5.4.16]
Gene3437_Transcript_3886	K01077 E3.1.3.1, phoA, phoB	alkaline phosphatase [EC:3.1.3.1]
Gene7696_Transcript_9239	K01077 E3.1.3.1, phoA, phoB	alkaline phosphatase [EC:3.1.3.1]
Gene1589_Transcript_1562	K00287 folA	dihydrofolate reductase [EC:1.5.1.3]
Gene10744_Transcript_13389	K01930 FPGS	folylpolyglutamate synthase [EC:6.3.2.17]
Gene9718_Transcript_11882	K01307 GGH	gamma-glutamyl hydrolase [EC:3.4.19.9]
Gene13811_Transcript_18283	K01307 GGH	gamma-glutamyl hydrolase [EC:3.4.19.9]
Gene2229_Transcript_2288	K01307 GGH	gamma-glutamyl hydrolase [EC:3.4.19.9]
Gene4629_Transcript_5269	K01737 queD, ptpS, PTS	6-pyruvoyltetrahydropterin/6-carboxytetrahydropterin synthase [EC:4.2.3.12 4.1.2.50]
Gene276_Transcript_301	K00072 SPR	sepiapterin reductase [EC:1.1.1.153]
Gene7802_Transcript_9382	K00357 QDPR	dihydropteridine reductase [EC:1.5.1.34]
Gene15060_Transcript_20748	K00310 SE	pyrimidodiazepine synthase [EC:1.5.4.1]
Gene10096_Transcript_12486	K20967 MOCS1	GTP 3',8-cyclase / cyclic pyranopterin monophosphate synthase [EC:4.1.99.22 4.6.1.17]
Gene11724_Transcript_14830	K20967 MOCS1	GTP 3',8-cyclase / cyclic pyranopterin monophosphate synthase [EC:4.1.99.22 4.6.1.17]
Gene7623_Transcript_9167	K03635 MOCS2B, moaE	molybdopterin synthase catalytic subunit [EC:2.8.1.12]
Gene6983_Transcript_8208	K15376 GPHN	gephyrin [EC:2.10.1.1 2.7.7.75]
Gene1578_Transcript_1553	K15631 ABA3	molybdenum cofactor sulfurtransferase [EC:2.8.1.9]
Gene12276_Transcript_15662	K15631 ABA3	molybdenum cofactor sulfurtransferase [EC:2.8.1.9]
00670 One carbon pool by folate [PATH:ko00670]
Gene1589_Transcript_1562	K00287 folA	dihydrofolate reductase [EC:1.5.1.3]
Gene1222_Transcript_1198	K00288 MTHFD	methylenetetrahydrofolate dehydrogenase (NADP+) / methenyltetrahydrofolate cyclohydrolase / formyltetrahydrofolate synthetase [EC:1.5.1.5 3.5.4.9 6.3.4.3]
Gene8157_Transcript_9817	K13403 MTHFD2	methylenetetrahydrofolate dehydrogenase(NAD+) / 5,10-methenyltetrahydrofolate cyclohydrolase [EC:1.5.1.15 3.5.4.9]
Gene7877_Transcript_9458	K00600 glyA, SHMT	glycine hydroxymethyltransferase [EC:2.1.2.1]
Gene258_Transcript_283	K11787 GART	phosphoribosylamine--glycine ligase / phosphoribosylglycinamide formyltransferase / phosphoribosylformylglycinamidine cyclo-ligase [EC:6.3.4.13 2.1.2.2 6.3.3.1]
Gene595_Transcript_600	K00602 purH	phosphoribosylaminoimidazolecarboxamide formyltransferase / IMP cyclohydrolase [EC:2.1.2.3 3.5.4.10]
Gene11099_Transcript_13967	K00604 MTFMT, fmt	methionyl-tRNA formyltransferase [EC:2.1.2.9]
Gene4350_Transcript_4927	K00605 gcvT, AMT	aminomethyltransferase [EC:2.1.2.10]
Gene15077_Transcript_20779	K00560 thyA, TYMS	thymidylate synthase [EC:2.1.1.45]
Gene3553_Transcript_4006	K01934 MTHFS	5-formyltetrahydrofolate cyclo-ligase [EC:6.3.3.2]
00830 Retinol metabolism [PATH:ko00830]
Gene5438_Transcript_6444	K00121 frmA, ADH5, adhC	S-(hydroxymethyl)glutathione dehydrogenase / alcohol dehydrogenase [EC:1.1.1.284 1.1.1.1]
Gene8102_Transcript_9740	K11147 DHRS4	dehydrogenase/reductase SDR family member 4 [EC:1.1.-.-]
Gene6104_Transcript_7186	K11153 RDH12	retinol dehydrogenase 12 [EC:1.1.1.300]
Gene11561_Transcript_14556	K11155 DGAT1	diacylglycerol O-acyltransferase 1 [EC:2.3.1.20 2.3.1.75 2.3.1.76]
Gene13241_Transcript_17234	K00699 UGT	glucuronosyltransferase [EC:2.4.1.17]
Gene14159_Transcript_18936	K00699 UGT	glucuronosyltransferase [EC:2.4.1.17]
Gene3207_Transcript_3641	K00699 UGT	glucuronosyltransferase [EC:2.4.1.17]
Gene3289_Transcript_3732	K00699 UGT	glucuronosyltransferase [EC:2.4.1.17]
Gene3547_Transcript_4000	K00699 UGT	glucuronosyltransferase [EC:2.4.1.17]
Gene6613_Transcript_7767	K00699 UGT	glucuronosyltransferase [EC:2.4.1.17]
00860 Porphyrin and chlorophyll metabolism [PATH:ko00860]
Gene9076_Transcript_11084	K00643 E2.3.1.37, ALAS	5-aminolevulinate synthase [EC:2.3.1.37]
Gene7158_Transcript_8444	K01885 EARS, gltX	glutamyl-tRNA synthetase [EC:6.1.1.17]
Gene9792_Transcript_11986	K14163 EPRS	bifunctional glutamyl/prolyl-tRNA synthetase [EC:6.1.1.17 6.1.1.15]
Gene7769_Transcript_9333	K01698 hemB, ALAD	porphobilinogen synthase [EC:4.2.1.24]
Gene5926_Transcript_6969	K01749 hemC, HMBS	hydroxymethylbilane synthase [EC:2.5.1.61]
Gene14796_Transcript_20202	K01719 hemD, UROS	uroporphyrinogen-III synthase [EC:4.2.1.75]
Gene7759_Transcript_9318	K01599 hemE, UROD	uroporphyrinogen decarboxylase [EC:4.1.1.37]
Gene7969_Transcript_9577	K00228 CPOX, hemF	coproporphyrinogen III oxidase [EC:1.3.3.3]
Gene11480_Transcript_14445	K00231 PPOX, hemY	protoporphyrinogen/coproporphyrinogen III oxidase [EC:1.3.3.4 1.3.3.15]
Gene9558_Transcript_11691	K01772 hemH, FECH	protoporphyrin/coproporphyrin ferrochelatase [EC:4.99.1.1 4.99.1.9]
Gene7462_Transcript_8928	K02257 COX10	protoheme IX farnesyltransferase [EC:2.5.1.-]
Gene11402_Transcript_14325	K02259 COX15	cytochrome c oxidase assembly protein subunit 15
Gene5149_Transcript_5992	K21418 HMOX2	heme oxygenase 2 [EC:1.14.14.18]
Gene12969_Transcript_16795	K05901 BLVRB	biliverdin reductase / flavin reductase [EC:1.3.1.24 1.5.1.30]
Gene13241_Transcript_17234	K00699 UGT	glucuronosyltransferase [EC:2.4.1.17]
Gene14159_Transcript_18936	K00699 UGT	glucuronosyltransferase [EC:2.4.1.17]
Gene3207_Transcript_3641	K00699 UGT	glucuronosyltransferase [EC:2.4.1.17]
Gene3289_Transcript_3732	K00699 UGT	glucuronosyltransferase [EC:2.4.1.17]
Gene3547_Transcript_4000	K00699 UGT	glucuronosyltransferase [EC:2.4.1.17]
Gene6613_Transcript_7767	K00699 UGT	glucuronosyltransferase [EC:2.4.1.17]
Gene8389_Transcript_10088	K01195 uidA, GUSB	beta-glucuronidase [EC:3.2.1.31]
Gene15256_Transcript_21184	K01195 uidA, GUSB	beta-glucuronidase [EC:3.2.1.31]
Gene5838_Transcript_6867	K01195 uidA, GUSB	beta-glucuronidase [EC:3.2.1.31]
Gene13031_Transcript_16868	K01764 HCCS	cytochrome c heme-lyase [EC:4.4.1.17]
Gene14442_Transcript_19497	K19054 FXN	frataxin [EC:1.16.3.1]
00130 Ubiquinone and other terpenoid-quinone biosynthesis [PATH:ko00130]
Gene5187_Transcript_6038	K06125 COQ2	4-hydroxybenzoate polyprenyltransferase [EC:2.5.1.39]
Gene5173_Transcript_6022	K00591 COQ3	polyprenyldihydroxybenzoate methyltransferase / 3-demethylubiquinol 3-O-methyltransferase [EC:2.1.1.114 2.1.1.64]
Gene7794_Transcript_9372	K06126 COQ6	ubiquinone biosynthesis monooxygenase Coq6 [EC:1.14.13.-]
Gene10465_Transcript_13010	K06127 COQ5	2-methoxy-6-polyprenyl-1,4-benzoquinol methylase [EC:2.1.1.201]
Gene1755_Transcript_1752	K06127 COQ5	2-methoxy-6-polyprenyl-1,4-benzoquinol methylase [EC:2.1.1.201]
Gene12492_Transcript_16053	K06134 COQ7	ubiquinone biosynthesis monooxygenase Coq7 [EC:1.14.13.-]
Gene91_Transcript_102	K10106 GGCX	vitamin K-dependent gamma-carboxylase [EC:4.1.1.90]
Gene13421_Transcript_17569	K05357 VKORC1	vitamin-K-epoxide reductase (warfarin-sensitive) [EC:1.17.4.4]
Metabolism of terpenoids and polyketides
00900 Terpenoid backbone biosynthesis [PATH:ko00900]
Gene8765_Transcript_10573	K00626 E2.3.1.9, atoB	acetyl-CoA C-acetyltransferase [EC:2.3.1.9]
Gene10199_Transcript_12635	K00626 E2.3.1.9, atoB	acetyl-CoA C-acetyltransferase [EC:2.3.1.9]
Gene10453_Transcript_12990	K00626 E2.3.1.9, atoB	acetyl-CoA C-acetyltransferase [EC:2.3.1.9]
Gene12927_Transcript_16738	K00626 E2.3.1.9, atoB	acetyl-CoA C-acetyltransferase [EC:2.3.1.9]
Gene5118_Transcript_5943	K00626 E2.3.1.9, atoB	acetyl-CoA C-acetyltransferase [EC:2.3.1.9]
Gene7885_Transcript_9465	K01641 E2.3.3.10	hydroxymethylglutaryl-CoA synthase [EC:2.3.3.10]
Gene12916_Transcript_16727	K00021 HMGCR	hydroxymethylglutaryl-CoA reductase (NADPH) [EC:1.1.1.34]
Gene15377_Transcript_21471	K00021 HMGCR	hydroxymethylglutaryl-CoA reductase (NADPH) [EC:1.1.1.34]
Gene9392_Transcript_11480	K00869 E2.7.1.36, MVK, mvaK1	mevalonate kinase [EC:2.7.1.36]
Gene2178_Transcript_2239	K13273 PMVK	phosphomevalonate kinase [EC:2.7.4.2]
Gene7740_Transcript_9298	K01597 MVD, mvaD	diphosphomevalonate decarboxylase [EC:4.1.1.33]
Gene11931_Transcript_15165	K01823 idi, IDI	isopentenyl-diphosphate Delta-isomerase [EC:5.3.3.2]
Gene6348_Transcript_7465	K00787 FDPS	farnesyl diphosphate synthase [EC:2.5.1.1 2.5.1.10]
Gene739_Transcript_749	K00804 GGPS1	geranylgeranyl diphosphate synthase, type III [EC:2.5.1.1 2.5.1.10 2.5.1.29]
Gene8039_Transcript_9661	K12504 PDSS1	decaprenyl-diphosphate synthase subunit 1 [EC:2.5.1.91]
Gene15931_Transcript_22815	K12505 PDSS2	decaprenyl-diphosphate synthase subunit 2 [EC:2.5.1.91]
Gene1058_Transcript_1055	K11778 DHDDS, RER2, SRT1	ditrans,polycis-polyprenyl diphosphate synthase [EC:2.5.1.87]
Gene5117_Transcript_5942	K11778 DHDDS, RER2, SRT1	ditrans,polycis-polyprenyl diphosphate synthase [EC:2.5.1.87]
Gene3619_Transcript_4073	K19177 NUS1	dehydrodolichyl diphosphate syntase complex subunit NUS1 [EC:2.5.1.87]
Gene11050_Transcript_13901	K05955 FNTA	protein farnesyltransferase/geranylgeranyltransferase type-1 subunit alpha [EC:2.5.1.58 2.5.1.59]
Gene6191_Transcript_7284	K05954 FNTB	protein farnesyltransferase subunit beta [EC:2.5.1.58]
Gene402_Transcript_431	K06013 STE24	STE24 endopeptidase [EC:3.4.24.84]
Gene2836_Transcript_3076	K05906 PCYOX1, FCLY	prenylcysteine oxidase / farnesylcysteine lyase [EC:1.8.3.5 1.8.3.6]
Gene9616_Transcript_11758	K15890 FOHSDR	NADP+-dependent farnesol dehydrogenase [EC:1.1.1.216]
Gene12898_Transcript_16689	K15890 FOHSDR	NADP+-dependent farnesol dehydrogenase [EC:1.1.1.216]
Gene2281_Transcript_2347	K15890 FOHSDR	NADP+-dependent farnesol dehydrogenase [EC:1.1.1.216]
Gene7395_Transcript_8836	K15890 FOHSDR	NADP+-dependent farnesol dehydrogenase [EC:1.1.1.216]
00906 Carotenoid biosynthesis [PATH:ko00906]
Gene9375_Transcript_11457	K15745 AL1	phytoene desaturase (3,4-didehydrolycopene-forming) [EC:1.3.99.30]
00981 Insect hormone biosynthesis [PATH:ko00981]
Gene9616_Transcript_11758	K15890 FOHSDR	NADP+-dependent farnesol dehydrogenase [EC:1.1.1.216]
Gene12898_Transcript_16689	K15890 FOHSDR	NADP+-dependent farnesol dehydrogenase [EC:1.1.1.216]
Gene2281_Transcript_2347	K15890 FOHSDR	NADP+-dependent farnesol dehydrogenase [EC:1.1.1.216]
Gene7395_Transcript_8836	K15890 FOHSDR	NADP+-dependent farnesol dehydrogenase [EC:1.1.1.216]
Gene1303_Transcript_1272	K00128 ALDH	aldehyde dehydrogenase (NAD+) [EC:1.2.1.3]
Gene3412_Transcript_3860	K00128 ALDH	aldehyde dehydrogenase (NAD+) [EC:1.2.1.3]
Gene3710_Transcript_4177	K00128 ALDH	aldehyde dehydrogenase (NAD+) [EC:1.2.1.3]
Gene4569_Transcript_5196	K00128 ALDH	aldehyde dehydrogenase (NAD+) [EC:1.2.1.3]
Gene10279_Transcript_12750	K10718 JHAMT	juvenile hormone-III synthase [EC:2.1.1.325]
Gene9442_Transcript_11538	K10719 JHEH	juvenile hormone epoxide hydrolase
Gene4418_Transcript_5010	K14938 NVD, DAF36	cholesterol 7-desaturase [EC:1.14.19.21]
Gene9988_Transcript_12293	K10721 DIB	CYP302A1	ecdysteroid 22-hydroxylase
Gene5912_Transcript_6959	K10722 SAD, CYP315A1	ecdysteroid 2-hydroxylase
Gene7354_Transcript_8754	K10723 SHD, CYP314A1	ecdysone 20-monooxygenase [EC:1.14.99.22]
Gene10989_Transcript_13795	K14985 CYP18A1	26-hydroxylase [EC:1.14.-.-]
00908 Zeatin biosynthesis [PATH:ko00908]
Gene7007_Transcript_8241	K00791 miaA, TRIT1	tRNA dimethylallyltransferase [EC:2.5.1.75]
00903 Limonene and pinene degradation [PATH:ko00903]
Gene1303_Transcript_1272	K00128 ALDH	aldehyde dehydrogenase (NAD+) [EC:1.2.1.3]
Gene3412_Transcript_3860	K00128 ALDH	aldehyde dehydrogenase (NAD+) [EC:1.2.1.3]
Gene3710_Transcript_4177	K00128 ALDH	aldehyde dehydrogenase (NAD+) [EC:1.2.1.3]
Gene4569_Transcript_5196	K00128 ALDH	aldehyde dehydrogenase (NAD+) [EC:1.2.1.3]
00281 Geraniol degradation [PATH:ko00281]
Gene6326_Transcript_7444	K01640 E4.1.3.4, HMGCL, hmgL	hydroxymethylglutaryl-CoA lyase [EC:4.1.3.4]
Gene3276_Transcript_3717	K00022 HADH	3-hydroxyacyl-CoA dehydrogenase [EC:1.1.1.35]
01051 Biosynthesis of ansamycins [PATH:ko01051]
Gene196_Transcript_218	K00615 E2.2.1.1, tktA, tktB	transketolase [EC:2.2.1.1]
Biosynthesis of other secondary metabolites
00940 Phenylpropanoid biosynthesis [PATH:ko00940]
Gene8290_Transcript_9968	K11188 PRDX6	peroxiredoxin 6, 1-Cys peroxiredoxin [EC:1.11.1.7 1.11.1.15 3.1.1.-]
Gene3078_Transcript_3469	K00430 E1.11.1.7	peroxidase [EC:1.11.1.7]
00944 Flavone and flavonol biosynthesis [PATH:ko00944]
Gene8389_Transcript_10088	K01195 uidA, GUSB	beta-glucuronidase [EC:3.2.1.31]
Gene15256_Transcript_21184	K01195 uidA, GUSB	beta-glucuronidase [EC:3.2.1.31]
Gene5838_Transcript_6867	K01195 uidA, GUSB	beta-glucuronidase [EC:3.2.1.31]
00901 Indole alkaloid biosynthesis [PATH:ko00901]
Gene5982_Transcript_7033	K01593 DDC	aromatic-L-amino-acid decarboxylase [EC:4.1.1.28]
00950 Isoquinoline alkaloid biosynthesis [PATH:ko00950]
Gene9026_Transcript_11008	K14455 GOT2	aspartate aminotransferase, mitochondrial [EC:2.6.1.1]
Gene3055_Transcript_3429	K00501 TH	tyrosine 3-monooxygenase [EC:1.14.16.2]
Gene4487_Transcript_5092	K00501 TH	tyrosine 3-monooxygenase [EC:1.14.16.2]
Gene5982_Transcript_7033	K01593 DDC	aromatic-L-amino-acid decarboxylase [EC:4.1.1.28]
00960 Tropane, piperidine and pyridine alkaloid biosynthesis [PATH:ko00960]
Gene9026_Transcript_11008	K14455 GOT2	aspartate aminotransferase, mitochondrial [EC:2.6.1.1]
00232 Caffeine metabolism [PATH:ko00232]
Gene5864_Transcript_6908	K00106 XDH	xanthine dehydrogenase/oxidase [EC:1.17.1.4 1.17.3.2]
00965 Betalain biosynthesis [PATH:ko00965]
Gene5982_Transcript_7033	K01593 DDC	aromatic-L-amino-acid decarboxylase [EC:4.1.1.28]
00311 Penicillin and cephalosporin biosynthesis [PATH:ko00311]
Gene4516_Transcript_5133	K00273 DAO, aao	D-amino-acid oxidase [EC:1.4.3.3]
00261 Monobactam biosynthesis [PATH:ko00261]
Gene71_Transcript_80	K13811 PAPSS	3'-phosphoadenosine 5'-phosphosulfate synthase [EC:2.7.7.4 2.7.1.25]
00521 Streptomycin biosynthesis [PATH:ko00521]
Gene12207_Transcript_15538	K00844 HK	hexokinase [EC:2.7.1.1]
Gene466_Transcript_483	K00844 HK	hexokinase [EC:2.7.1.1]
Gene13041_Transcript_16882	K01835 pgm	phosphoglucomutase [EC:5.4.2.2]
Gene5410_Transcript_6409	K01835 pgm	phosphoglucomutase [EC:5.4.2.2]
Gene3614_Transcript_4066	K01858 INO1, ISYNA1	myo-inositol-1-phosphate synthase [EC:5.5.1.4]
Gene13723_Transcript_18113	K01092 E3.1.3.25, IMPA, suhB	myo-inositol-1(or 4)-monophosphatase [EC:3.1.3.25]
00524 Neomycin, kanamycin and gentamicin biosynthesis [PATH:ko00524]
Gene12207_Transcript_15538	K00844 HK	hexokinase [EC:2.7.1.1]
Gene466_Transcript_483	K00844 HK	hexokinase [EC:2.7.1.1]
00254 Aflatoxin biosynthesis [PATH:ko00254]
Gene3141_Transcript_3565	K11262 ACACA	acetyl-CoA carboxylase / biotin carboxylase 1 [EC:6.4.1.2 6.3.4.14]
Gene5541_Transcript_6553	K11262 ACACA	acetyl-CoA carboxylase / biotin carboxylase 1 [EC:6.4.1.2 6.3.4.14]
Xenobiotics biodegradation and metabolism
00362 Benzoate degradation [PATH:ko00362]
Gene11186_Transcript_14068	K00252 GCDH, gcdH	glutaryl-CoA dehydrogenase [EC:1.3.8.6]
Gene8765_Transcript_10573	K00626 E2.3.1.9, atoB	acetyl-CoA C-acetyltransferase [EC:2.3.1.9]
Gene10199_Transcript_12635	K00626 E2.3.1.9, atoB	acetyl-CoA C-acetyltransferase [EC:2.3.1.9]
Gene10453_Transcript_12990	K00626 E2.3.1.9, atoB	acetyl-CoA C-acetyltransferase [EC:2.3.1.9]
Gene12927_Transcript_16738	K00626 E2.3.1.9, atoB	acetyl-CoA C-acetyltransferase [EC:2.3.1.9]
Gene5118_Transcript_5943	K00626 E2.3.1.9, atoB	acetyl-CoA C-acetyltransferase [EC:2.3.1.9]
00627 Aminobenzoate degradation [PATH:ko00627]
Gene7983_Transcript_9595	K07515 HADHA	enoyl-CoA hydratase / long-chain 3-hydroxyacyl-CoA dehydrogenase [EC:4.2.1.17 1.1.1.211]
Gene13649_Transcript_18002	K07511 ECHS1	enoyl-CoA hydratase [EC:4.2.1.17]
00625 Chloroalkane and chloroalkene degradation [PATH:ko00625]
Gene5438_Transcript_6444	K00121 frmA, ADH5, adhC	S-(hydroxymethyl)glutathione dehydrogenase / alcohol dehydrogenase [EC:1.1.1.284 1.1.1.1]
Gene1303_Transcript_1272	K00128 ALDH	aldehyde dehydrogenase (NAD+) [EC:1.2.1.3]
Gene3412_Transcript_3860	K00128 ALDH	aldehyde dehydrogenase (NAD+) [EC:1.2.1.3]
Gene3710_Transcript_4177	K00128 ALDH	aldehyde dehydrogenase (NAD+) [EC:1.2.1.3]
Gene4569_Transcript_5196	K00128 ALDH	aldehyde dehydrogenase (NAD+) [EC:1.2.1.3]
00643 Styrene degradation [PATH:ko00643]
Gene10696_Transcript_13307	K01800 maiA, GSTZ1	maleylacetoacetate isomerase [EC:5.2.1.2]
Gene12078_Transcript_15353	K01555 FAH, fahA	fumarylacetoacetase [EC:3.7.1.2]
00930 Caprolactam degradation [PATH:ko00930]
Gene15692_Transcript_22205	K01053 E3.1.1.17, gnl, RGN	gluconolactonase [EC:3.1.1.17]
Gene4455_Transcript_5053	K01053 E3.1.1.17, gnl, RGN	gluconolactonase [EC:3.1.1.17]
Gene7983_Transcript_9595	K07515 HADHA	enoyl-CoA hydratase / long-chain 3-hydroxyacyl-CoA dehydrogenase [EC:4.2.1.17 1.1.1.211]
Gene13649_Transcript_18002	K07511 ECHS1	enoyl-CoA hydratase [EC:4.2.1.17]
Gene3276_Transcript_3717	K00022 HADH	3-hydroxyacyl-CoA dehydrogenase [EC:1.1.1.35]
00626 Naphthalene degradation [PATH:ko00626]
Gene5438_Transcript_6444	K00121 frmA, ADH5, adhC	S-(hydroxymethyl)glutathione dehydrogenase / alcohol dehydrogenase [EC:1.1.1.284 1.1.1.1]
[truncated: 8,594 more rows]
